# Supplementary material for: A cross-species whole genome siRNA screen in suspension-cultured Chinese hamster ovary cells identifies novel engineering targets
Source: Sci Rep. 2019 Jun 18;9:8689. doi: 10.1038/s41598-019-45159-2 (PMC6582146; doi:10.1038/s41598-019-45159-2)
Supplement: Supplementary file 2 — Supplementary Tables [file 41598_2019_45159_MOESM2_ESM.xlsx]

## Sheet: Index
A cross-species whole genome siRNA screen in suspension-cultured Chinese hamster ovary cells identifies novel engineering targets
Gerald Klanerta, Daniel J. Fernandezc, Marcus Weingunya, Peter Eisenhuta, Eugen Bühlerc, Michael Melchera,e, Steven A. Titusc, Andreas B. Diendorfera, Elisabeth Gludovaczg, Vaibhav Jadhava, Su Xiaob, Beate Sternd,f, Madhu Lal*c, Joseph Shiloach*b, Nicole Borth*a,e
a Austrian Centre of Industrial Biotechnology, Graz, Austria
b Biotechnology Core Laboratory, NIDDK, NIH, Bethesda, MD, USA
c Division of Preclinical Innovation, NCATS, NIH, Rockville, MD, USA
d Department of Biomedicine, University of Bergen, Norway
e University of Natural Resources and Life Sciences, Vienna, Austria
f UniTargetingResearch AS, Bergen, Norway
g Medical University of Vienna
* These authors jointly supervised the work
Email:
madhu.lal@nih.gov (Madhu Lal-Nag)
josephs@niddk.nih.gov (Joseph Shiloach)
nicole.borth@boku.ac.at (Nicole Borth)
Table Number	ID	Description
Supplementary Table 1	SuppTab1	Transcriptome data for siRNA alignment
Supplementary Table 2	SuppTab2	qPCR primers
Supplementary Table 3	SuppTab3	Primary screen - raw data with controls
Supplementary Table 4	SuppTab4	Primary screen - normalized data
Supplementary Table 5	SuppTab5	Primary screen - seed-based correction factors
Supplementary Table 6	SuppTab6	Primary screen - seed-corrected data + transcripts/genes aligned to the siRNAs
Supplementary Table 7	SuppTab7	Primary screen - targeted genes with assigned siRNAs
Supplementary Table 8	SuppTab8	Primary screen - proteasome associated genes with perfectly and mismatching siRNAs
Supplementary Table 9	SuppTab9	Primary screen - top 135 genes with highest fluorescence intensities
Supplementary Table 10	SuppTab10	Secondary screen - raw data with controls
Supplementary Table 11	SuppTab11	Secondary screen - normalized data
Supplementary Table 12	SuppTab12	Secondary screen - targeted genes with assigned siRNAs
Supplementary Table 13	SuppTab13	Secondary screen - validated hits
Supplementary Table 14	SuppTab14	siRNAs associated with CHD4 and RAD21

## Sheet: SuppTab1
Transcriptome ID	File	Date of retrieval
RefSeq-1	GCF_000223135.1_CriGri_1.0_rna .fna	20170127
RefSeq-2	GCF_000419365.1_C_griseus_v1.0_rna.fna	20170127
Public-1	CHO_SAMS.dna.fasta	20170127
In-house-1	cgriseus1B.cds.fa	20170127
In-house-2	cgriseus1ncB_transcripts.fa	20170127

## Sheet: SuppTab2
Primer-ID	Orientation	Sequence (5'-3')
CHD4	Forward	TTTGGCAGAAAGTCACCAGC
	Reverse	AATGGTAGCTGGGAGTCGAG
RAD21	Forward	CCAGGAGTCAGTGATGGAGG
	Reverse	ATCTCCATCTGCTCGACCTG
GAPDH	Forward	AACTTTGGCATTGTGGAAGG
	Reverse	ACACGTTGGGGGTAGGAACA

## Sheet: SuppTab3
Well ID	Seed-sequence	Plate ID	Row ID	Col ID	Gene symbol (mmu)	siRNA passenger sequence	siRNA guide sequence	Raw fluorescence intensity	Raw luminescence intensity
R1003691-1-3	ATAGCT	R1003691	1	3	0710005M24Rik	GGTCGACATTGAAGCTATT	AATAGCTTCAATGTCGACC	74300000	215000
R1003691-1-5	ACAACG	R1003691	1	5	1100001I22Rik	GGAGCAGAAAATCGTTGTG	CACAACGATTTTCTGCTCC	34400000	69080
R1003691-1-7	TCCTGG	R1003691	1	7	1110007F05Rik	GCTATGATGTAGCCAGGAC	GTCCTGGCTACATCATAGC	84700000	163360
R1003691-1-9	TAGAGG	R1003691	1	9	1110014J01Rik	GGCTCCTCATTACCTCTAC	GTAGAGGTAATGAGGAGCC	166000000	211520
R1003691-1-11	TTCCTC	R1003691	1	11	1110033J19Rik	GCTGTGCAAGGTGAGGAAA	TTTCCTCACCTTGCACAGC	63300000	225920
R1003691-1-13	AGCCAC	R1003691	1	13	1110064N10Rik	GGATCTCTATATGTGGCTT	AAGCCACATATAGAGATCC	109000000	195160
R1003691-14-1	TCTGCA	R1003691	14	1	1300018P11Rik	CGGTACAAACAGTGCAGAT	ATCTGCACTGTTTGTACCG	260000000	192280
R1003691-1-15	TATACT	R1003691	1	15	1700073E17Rik	GGCACTACCACAAGTATAG	CTATACTTGTGGTAGTGCC	102000000	264520
R1003691-1-17	AATAAG	R1003691	1	17	1700084J12Rik	GGGACGATTACCCTTATTG	CAATAAGGGTAATCGTCCC	115000000	239720
R1003691-1-19	CTGGTT	R1003691	1	19	1700108L22Rik	GGAAAAAGATAGAACCAGA	TCTGGTTCTATCTTTTTCC	161000000	215280
R1003691-1-8	TCTGCC	R1003691	1	8	1810057E01Rik	GGATTTAAAAGAGGCAGAA	TTCTGCCTCTTTTAAATCC	76400000	243720
R1003691-1-21	TGTTGC	R1003691	1	21	2210008M09Rik	GCCTTACAACAAGCAACAC	GTGTTGCTTGTTGTAAGGC	88000000	161320
R1003691-3-1	ACAGGC	R1003691	3	1	2310066N05Rik	GGCTCCACCAAAGCCTGTT	AACAGGCTTTGGTGGAGCC	186000000	248080
R1003691-3-3	GATGTT	R1003691	3	3	2410005K20Rik	GGGACCGTCTTAAACATCT	AGATGTTTAAGACGGTCCC	69800000	205720
R1003691-3-5	TTGCTG	R1003691	3	5	2610012O22Rik	CCTACATCAGGTCAGCAAG	CTTGCTGACCTGATGTAGG	56300000	152760
R1003691-3-7	ACTTAG	R1003691	3	7	2610033H07Rik	GCCAGATGCTTACTAAGTG	CACTTAGTAAGCATCTGGC	97500000	231520
R1003691-14-3	GGTGGA	R1003691	14	3	2810006K23Rik	GCTAACTGATACTCCACCA	TGGTGGAGTATCAGTTAGC	70700000	82680
R1003691-14-5	TTGGTG	R1003691	14	5	2810012L14Rik	GCACGATTTAGACACCAAG	CTTGGTGTCTAAATCGTGC	115000000	149200
R1003691-7-20	TTACTG	R1003691	7	20	3000003F02Rik	GGGACAGTTAGTCAGTAAG	CTTACTGACTAACTGTCCC	82100000	214680
R1003691-3-9	TGTGGC	R1003691	3	9	3000004N20Rik	GGATTGGAAATGGCCACAG	CTGTGGCCATTTCCAATCC	70900000	139240
R1003691-3-11	CCAAGT	R1003691	3	11	3010033P07Rik	GGATTAATTAATACTTGGC	GCCAAGTATTAATTAATCC	78800000	203120
R1003691-3-13	GCAGAG	R1003691	3	13	3110001N18Rik	GGACTAATTGGCCTCTGCT	AGCAGAGGCCAATTAGTCC	142000000	179160
R1003691-14-7	TCCTTT	R1003691	14	7	3300001M20Rik	GGCTCGGTACTTAAAGGAT	ATCCTTTAAGTACCGAGCC	103000000	188800
R1003691-1-10	ACTGAG	R1003691	1	10	4922504H04Rik	GGAGCAAACTTGCTCAGTT	AACTGAGCAAGTTTGCTCC	117000000	212080
R1003691-3-15	CTTATA	R1003691	3	15	4930517K11Rik	CCAAATTGGGTCTATAAGG	CCTTATAGACCCAATTTGG	83100000	235400
R1003691-3-17	CTTCCA	R1003691	3	17	4930522D07Rik	CCGTTAAGTAGCTGGAAGA	TCTTCCAGCTACTTAACGG	91700000	241400
R1003691-7-22	CCATTT	R1003691	7	22	4933405A16Rik	GGAAGAGGGCAAAAATGGC	GCCATTTTTGCCCTCTTCC	115000000	219120
R1003691-1-12	TACTTT	R1003691	1	12	5730406I15Rik	GGTACTTCTGGAAAAGTAC	GTACTTTTCCAGAAGTACC	89300000	214560
R1003691-1-14	AAGTAG	R1003691	1	14	6530404F10Rik	GGAGGAGGCTGACTACTTT	AAAGTAGTCAGCCTCCTCC	76700000	223840
R1003691-1-16	CAAAAG	R1003691	1	16	9230117E20Rik	GGTGCCTTTCTGCTTTTGA	TCAAAAGCAGAAAGGCACC	155000000	275240
R1003691-3-19	GCATAG	R1003691	3	19	9530027K23Rik	GGTCCTTAACCGCTATGCA	TGCATAGCGGTTAAGGACC	50700000	63800
R1003691-1-18	TAGAAG	R1003691	1	18	A530083I02Rik	GGCACTCAATGTCTTCTAT	ATAGAAGACATTGAGTGCC	113000000	245040
R1003691-1-20	TCTCAT	R1003691	1	20	A830091I15Rik	GGCACAGGTTAGATGAGAG	CTCTCATCTAACCTGTGCC	97300000	165200
R1003691-3-21	CTCCTA	R1003691	3	21	B130016L12Rik	GCAATTTAAGTTTAGGAGA	TCTCCTAAACTTAAATTGC	84800000	199280
R1003691-1-22	CCTATG	R1003691	1	22	B230374F23Rik	GGTCCTACAGTCCATAGGT	ACCTATGGACTGTAGGACC	89200000	184600
R1003691-5-1	ACGCTG	R1003691	5	1	BC003885	CCTGTGAAATACCAGCGTG	CACGCTGGTATTTCACAGG	202000000	280560
R1003691-5-3	CCTGAA	R1003691	5	3	Bop1	GGAGAGTGTGTTTTCAGGC	GCCTGAAAACACACTCTCC	213000000	296880
R1003691-9-2	TCATGG	R1003691	9	2	C330017I15Rik	GGTAAATAGTGACCATGAA	TTCATGGTCACTATTTACC	74200000	99200
R1003691-5-5	TTCCCA	R1003691	5	5	C330027G06Rik	GCTGACAACTGATGGGAAG	CTTCCCATCAGTTGTCAGC	100000000	193040
R1003691-5-7	TCAGGA	R1003691	5	7	C430048L16Rik	CGGAAAATTTGTTCCTGAC	GTCAGGAACAAATTTTCCG	103000000	262120
R1003691-5-9	AATCTG	R1003691	5	9	Cyld	GGCAAGAAAAATCAGATTG	CAATCTGATTTTTCTTGCC	119000000	252840
R1003691-5-11	ATCAGA	R1003691	5	11	D13Wsu64e	GGACAGCTCTCATCTGATG	CATCAGATGAGAGCTGTCC	101000000	223880
R1003691-5-13	ATGACT	R1003691	5	13	D3Ucla1	GGTGTCTTCAAGAGTCATT	AATGACTCTTGAAGACACC	64600000	213240
R1003691-3-2	CTTCAC	R1003691	3	2	Dpp10	GCGAACCCATCAGTGAAGT	ACTTCACTGATGGGTTCGC	86400000	217920
R1003691-3-4	CGATTC	R1003691	3	4	Dpp6	GGAACTGGAAAGGAATCGC	GCGATTCCTTTCCAGTTCC	101000000	245440
R1003691-14-9	CTAGTT	R1003691	14	9	Eef1b2	CGGACATGACAAAACTAGA	TCTAGTTTTGTCATGTCCG	107000000	261520
R1003691-14-11	CTTCCA	R1003691	14	11	Eef1d	GGATTACCAGTCTGGAAGT	ACTTCCAGACTGGTAATCC	200000000	321280
R1003691-14-13	ATCACA	R1003691	14	13	Eftud1	GCGGTTCGCATTTGTGATG	CATCACAAATGCGAACCGC	109000000	246720
R1003691-14-15	TTAGTT	R1003691	14	15	Eif2c3	GGTGTATCAAGAAACTAAC	GTTAGTTTCTTGATACACC	132000000	261720
R1003691-14-17	TTCTGA	R1003691	14	17	Eif2c4	GGTTTTAGACATTCAGAAC	GTTCTGAATGTCTAAAACC	135000000	246960
R1003691-14-19	GACTAG	R1003691	14	19	Eif2s3y	GGAAACTTCAGACTAGTCA	TGACTAGTCTGAAGTTTCC	82500000	132560
R1003691-14-21	TTCTGT	R1003691	14	21	Eif3s5	GGCCATGACATCACAGAAC	GTTCTGTGATGTCATGGCC	35400000	92480
R1003691-16-1	TTTGTG	R1003691	16	1	Eif3s7	GGACAAGAGGTACACAAAC	GTTTGTGTACCTCTTGTCC	135000000	206560
R1003691-16-3	ACAACT	R1003691	16	3	Eif3s8	GGATACAAAGAGAGTTGTC	GACAACTCTCTTTGTATCC	132000000	183320
R1003691-16-5	TTCCTC	R1003691	16	5	Eif3s9	GGAGATCCGAGTGAGGAAT	ATTCCTCACTCGGATCTCC	77800000	370800
R1003691-16-7	GGGAGA	R1003691	16	7	Eif4b	GGTTTCTATAAATCTCCCT	AGGGAGATTTATAGAAACC	155000000	274160
R1003691-16-9	AACGTA	R1003691	16	9	Eif4ebp2	CCAGGTGTACCTTACGTTG	CAACGTAAGGTACACCTGG	145000000	324280
R1003691-16-11	CAAACT	R1003691	16	11	Eif4ebp3	CCGATGACGAACAGTTTGA	TCAAACTGTTCGTCATCGG	132000000	196400
R1003691-16-13	TCAATA	R1003691	16	13	Eif4g1	GGGTCCTAAGACTATTGAT	ATCAATAGTCTTAGGACCC	130000000	218240
R1003691-16-15	AGGACT	R1003691	16	15	Eif5	CCAAATGAAATTAGTCCTC	GAGGACTAATTTCATTTGG	132000000	364920
R1003691-16-17	ATTCCA	R1003691	16	17	Eif5a2	GGTACACCTTGTTGGAATT	AATTCCAACAAGGTGTACC	103000000	337720
R1003691-16-19	TAGAAA	R1003691	16	19	Eif5b	CCCTTAGCGACTTTTCTAA	TTAGAAAAGTCGCTAAGGG	129000000	282080
R1003691-3-6	TCGTGG	R1003691	3	6	Frag1	GGACTTCACCATCCACGAA	TTCGTGGATGGTGAAGTCC	84200000	196960
R1003691-3-8	TCTGTC	R1003691	3	8	Fst	GGTCCTGTATAAGACAGAA	TTCTGTCTTATACAGGACC	112000000	163200
R1003691-3-10	TTTTAT	R1003691	3	10	Fstl3	CCCACCCAGGCAATAAAAT	ATTTTATTGCCTGGGTGGG	74200000	113760
R1003691-3-12	TAGAAG	R1003691	3	12	Fzr1	GCTTCAGGACGACTTCTAC	GTAGAAGTCGTCCTGAAGC	90400000	171080
R1003691-5-15	TTTATA	R1003691	5	15	G1p2	GCCAGTGTTGGTTATAAAA	TTTTATAACCAACACTGGC	83600000	227880
R1003691-5-17	ATGAGG	R1003691	5	17	Grcc2f	CCGATTTTGTGGCCTCATG	CATGAGGCCACAAAATCGG	72800000	128560
R1003691-5-19	ATTTCA	R1003691	5	19	Grsf1	GGCTATTAGGTTTGAAATC	GATTTCAAACCTAATAGCC	79500000	205040
R1003691-16-21	CCATTC	R1003691	16	21	Gspt2	GGTAAACGGATGGAATGGG	CCCATTCCATCCGTTTACC	122000000	242880
R1003691-7-10	CGTGTC	R1003691	7	10	Hdac5	GGTGTGGTCTATGACACGT	ACGTGTCATAGACCACACC	104000000	238160
R1003691-7-12	TTCAAA	R1003691	7	12	Hdac9	CCGAAGCTCTGTTTTGAAC	GTTCAAAACAGAGCTTCGG	96700000	250000
R1003691-5-21	TTTAGC	R1003691	5	21	Hnrpa1	GGCCAGTACTTTGCTAAAC	GTTTAGCAAAGTACTGGCC	75100000	208600
R1003691-7-1	TAGTTA	R1003691	7	1	Hnrpa2b1	CCAGCAGCCTTCTAACTAT	ATAGTTAGAAGGCTGCTGG	128000000	136600
R1003691-7-3	AACATT	R1003691	7	3	Hnrpab	GGACGCGGGAAAAATGTTC	GAACATTTTTCCCGCGTCC	142000000	285360
R1003691-7-5	GAATGG	R1003691	7	5	Hnrpd	GGAGGATGAAGGCCATTCA	TGAATGGCCTTCATCCTCC	109000000	109800
R1003691-7-7	TGTATC	R1003691	7	7	Hnrpdl	GGCTTGAGCTGGGATACAA	TTGTATCCCAGCTCAAGCC	73300000	98240
R1003691-7-9	AGGAAG	R1003691	7	9	Hnrpf	GGACGTACAAAACTTCCTC	GAGGAAGTTTTGTACGTCC	138000000	258520
R1003691-7-11	ATAAGT	R1003691	7	11	Hnrph1	CCCACCACGAAAACTTATG	CATAAGTTTTCGTGGTGGG	99700000	297640
R1003691-7-13	TTGTGT	R1003691	7	13	Hnrph2	GGCCTTAAAGAAACACAAG	CTTGTGTTTCTTTAAGGCC	137000000	294400
R1003691-7-15	TTTAAC	R1003691	7	15	Hnrpk	GGAATAATTGGTGTTAAAG	CTTTAACACCAATTATTCC	97200000	232400
R1003691-7-17	TGGTAA	R1003691	7	17	Hnrpl	GCGTGCTTCTGTTTACCAT	ATGGTAAACAGAAGCACGC	123000000	152080
R1003691-3-14	TTGACT	R1003691	3	14	Hrasls3	GGACAAGTACCAAGTCAAT	ATTGACTTGGTACTTGTCC	42800000	146280
R1003691-1-2	GTCTTT	R1003691	1	2	Ict1	GGCTACGACAGAAAAGACT	AGTCTTTTCTGTCGTAGCC	82400000	255520
R1003691-3-16	AACATG	R1003691	3	16	Kcnrg	CCATGGCGATGTCATGTTC	GAACATGACATCGCCATGG	74500000	228240
R1003691-3-18	TAGCCG	R1003691	3	18	Kctd11	GGTCCACATTTTCGGCTAG	CTAGCCGAAAATGTGGACC	80000000	185880
R1003691-3-20	GTGGTC	R1003691	3	20	Kctd12b	GGAATTATAAAAGACCACG	CGTGGTCTTTTATAATTCC	96600000	200840
R1003691-3-22	TACAGC	R1003691	3	22	Kctd15	GGACTTCAACCTGCTGTAT	ATACAGCAGGTTGAAGTCC	88500000	195640
R1003691-5-2	AAGACA	R1003691	5	2	Kctd6	GGGTATTCATGATGTCTTT	AAAGACATCATGAATACCC	133000000	273880
R1003691-5-4	TAATGG	R1003691	5	4	Kctd7	GCACCTTGTCAACCATTAC	GTAATGGTTGACAAGGTGC	43600000	216880
R1003691-5-6	ATAGAT	R1003691	5	6	Kctd8	GCATCAACATCCATCTATC	GATAGATGGATGTTGATGC	65800000	203000
R1003691-7-19	ATGCCA	R1003691	7	19	MGC62475	TCGCATGCTCATTGGCATG	CATGCCAATGAGCATGCGA	82000000	227280
R1003691-7-21	GTAGTA	R1003691	7	21	Mrpl1	CCAGTGAAGGTTTACTACT	AGTAGTAAACCTTCACTGG	77400000	261840
R1003691-9-1	TTGATA	R1003691	9	1	Mrpl11	GCGAGGTGTCTCTATCAAC	GTTGATAGAGACACCTCGC	114000000	273880
R1003691-9-3	ACGTAG	R1003691	9	3	Mrpl12	GGAGATCAAGAACTACGTC	GACGTAGTTCTTGATCTCC	165000000	242560
R1003691-9-5	ATATCT	R1003691	9	5	Mrpl13	GGATATTCCGGAAGATATT	AATATCTTCCGGAATATCC	93300000	222840
R1003691-9-7	AAGTGA	R1003691	9	7	Mrpl15	CCAGTACTCGTTTCACTTA	TAAGTGAAACGAGTACTGG	119000000	263960
R1003691-9-9	TCAAAC	R1003691	9	9	Mrpl16	GGATTAAGGACAGTTTGAT	ATCAAACTGTCCTTAATCC	121000000	227120
R1003691-9-11	CAATGC	R1003691	9	11	Mrpl17	GGCCTGGAAGTAGCATTGT	ACAATGCTACTTCCAGGCC	103000000	242760
R1003691-9-13	TCGGAA	R1003691	9	13	Mrpl19	GGAGAAAGGTGCTTCCGAT	ATCGGAAGCACCTTTCTCC	148000000	224720
R1003691-9-15	TAGCGG	R1003691	9	15	Mrpl2	GGTTGTGGTAGTCCGCTAT	ATAGCGGACTACCACAACC	129000000	257400
R1003691-9-17	GATTAA	R1003691	9	17	Mrpl20	GGACCCTCTGGATTAATCG	CGATTAATCCAGAGGGTCC	109000000	229040
R1003691-9-19	TCTTGT	R1003691	9	19	Mrpl23	GGAGGAGGGATCACAAGAA	TTCTTGTGATCCCTCCTCC	132000000	148760
R1003691-9-21	CTTCAC	R1003691	9	21	Mrpl24	CCATGATCGCTAGTGAAGC	GCTTCACTAGCGATCATGG	81800000	247640
R1003691-11-1	GATGCC	R1003691	11	1	Mrpl27	GGCAAACACTACGGCATCA	TGATGCCGTAGTGTTTGCC	106000000	262840
R1003691-11-3	ACATGA	R1003691	11	3	Mrpl3	GGTACAAGACTGTCATGTG	CACATGACAGTCTTGTACC	161000000	201960
R1003691-11-5	ATAAGG	R1003691	11	5	Mrpl4	GCATCCGTTCTCCCTTATG	CATAAGGGAGAACGGATGC	61500000	164600
R1003691-11-7	GTCCTT	R1003691	11	7	Mrpl43	GGCTGTCTTCTGAAGGACA	TGTCCTTCAGAAGACAGCC	124000000	273080
R1003691-11-9	TTGGTG	R1003691	11	9	Mrps11	GGTAGTCTCTGCCACCAAT	ATTGGTGGCAGAGACTACC	48800000	143280
R1003691-11-11	ACCTGC	R1003691	11	11	Mrps12	CGTTCAGTGTCTGCAGGTT	AACCTGCAGACACTGAACG	155000000	340720
R1003691-11-13	AACAGG	R1003691	11	13	Mrps14	CGGGATAGCTGTCCTGTTA	TAACAGGACAGCTATCCCG	161000000	227960
R1003691-11-15	TTTATT	R1003691	11	15	Mrps15	CCCAAGTGAACTAATAAAG	CTTTATTAGTTCACTTGGG	111000000	247000
R1003691-11-17	TCATAG	R1003691	11	17	Mrps16	GCAGTTGGGCTCCTATGAT	ATCATAGGAGCCCAACTGC	61700000	196080
R1003691-11-19	TTCACA	R1003691	11	19	Mrps2	GGAGCTGTTTTCTGTGAAG	CTTCACAGAAAACAGCTCC	99500000	202920
R1003691-11-21	CCACTG	R1003691	11	21	Mrps25	GGCAAAATAAAGCAGTGGT	ACCACTGCTTTATTTTGCC	123000000	268680
R1003691-13-1	TTAGGG	R1003691	13	1	Mrps33	GCTGGAGAACCTCCCTAAA	TTTAGGGAGGTTCTCCAGC	141000000	337440
R1003691-13-3	AGTCTC	R1003691	13	3	Mrps5	GGCGCATTAGCAGAGACTG	CAGTCTCTGCTAATGCGCC	204000000	221360
R1003691-13-5	TCAATG	R1003691	13	5	Mrps7	GGAACAGGCCACCATTGAA	TTCAATGGTGGCCTGTTCC	62600000	120520
R1003691-13-7	AACATT	R1003691	13	7	Mrps9	GGAACTAGAAGAAATGTTA	TAACATTTCTTCTAGTTCC	88500000	245440
R1003691-1-4	TTTCTA	R1003691	1	4	Mtrf1	GCAGCAGAATGCTAGAAAA	TTTTCTAGCATTCTGCTGC	101000000	234640
R1003691-1-6	AGTGAG	R1003691	1	6	Mtrf1l	GCATCAGATTATCTCACTG	CAGTGAGATAATCTGATGC	96100000	122440
R1003691-13-9	TTTTCT	R1003691	13	9	Nedd8	GGAGCGTGTGGAAGAAAAA	TTTTTCTTCCACACGCTCC	151000000	245280
R1003691-5-8	TGCTCG	R1003691	5	8	Nfkbia	GGACGAGGAGTACGAGCAA	TTGCTCGTACTCCTCGTCC	51700000	156880
R1003691-5-10	AATCAA	R1003691	5	10	Nfkbib	GCGATGGCTATTTTGATTG	CAATCAAAATAGCCATCGC	111000000	246640
R1003691-13-11	GTTTCT	R1003691	13	11	Nola1	GCAGCATCGCGTAGAAACA	TGTTTCTACGCGATGCTGC	143000000	166320
R1003691-13-13	GAATGT	R1003691	13	13	Nola3	GGCCACTTGAGAACATTCG	CGAATGTTCTCAAGTGGCC	111000000	333000
R1003691-5-12	ACATAT	R1003691	5	12	Nsmaf	GGCTCCTTAAAGATATGTT	AACATATCTTTAAGGAGCC	94400000	225440
R1003691-13-15	ATGATG	R1003691	13	15	Pcbp4	GGAAGTGGGCAGCATCATT	AATGATGCTGCCCACTTCC	61800000	170240
R1003691-5-14	AAACCT	R1003691	5	14	Pdcd5	GGTGTCAGAACAAGGTTTG	CAAACCTTGTTCTGACACC	50900000	197560
R1003691-13-17	AGCTTC	R1003691	13	17	Pes1	GGTGTTTGTTCGGAAGCTC	GAGCTTCCGAACAAACACC	105000000	256640
R1003691-5-16	GCCGAT	R1003691	5	16	Ppp1r13l	ATAGACTCTTCCATCGGCA	TGCCGATGGAAGAGTCTAT	112000000	250720
R1003691-5-18	AAATAT	R1003691	5	18	Psmd10	GGAGGAAGTTGTATATTTT	AAAATATACAACTTCCTCC	88400000	229360
R1003691-5-20	TTTTAA	R1003691	5	20	Psmd12	CGACGGAGTCAGTTAAAAC	GTTTTAACTGACTCCGTCG	41000000	51960
R1003691-5-22	ACAATG	R1003691	5	22	Psmd4	GGATGCCGTCAACATTGTA	TACAATGTTGACGGCATCC	78800000	194680
R1003691-7-2	ACATTG	R1003691	7	2	Psmd8	GGACATCCAGACCAATGTC	GACATTGGTCTGGATGTCC	13800000	24240
R1003691-13-19	CTGGAC	R1003691	13	19	Raly	GGCTATGCTTTTGTCCAGT	ACTGGACAAAAGCATAGCC	70400000	200880
R1003691-13-21	TGCGCA	R1003691	13	21	Rbm12	GGCTTGGTATGATGCGCAC	GTGCGCATCATACCAAGCC	123000000	234680
R1003691-15-1	ATCTCT	R1003691	15	1	Rbmxrt	GGCTACGGTGATAGAGATG	CATCTCTATCACCGTAGCC	179000000	309120
R1003691-15-3	CGGATA	R1003691	15	3	Rpl10	GGATGGCTTTCATATCCGA	TCGGATATGAAAGCCATCC	32800000	65000
R1003691-15-5	TCCACC	R1003691	15	5	Rpl10a	GTTTCTGGAGACGGTGGAG	CTCCACCGTCTCCAGAAAC	142000000	259720
R1003691-15-7	ATTCCA	R1003691	15	7	Rpl11	GCAGAAGTACGATGGAATC	GATTCCATCGTACTTCTGC	75000000	189080
R1003691-15-9	GCAGTA	R1003691	15	9	Rpl12	GGAGATCCTGGGTACTGCA	TGCAGTACCCAGGATCTCC	185000000	208280
R1003691-15-11	TCAGCA	R1003691	15	11	Rpl13	GGGAGACAGTTCTGCTGAA	TTCAGCAGAACTGTCTCCC	59400000	106680
R1003691-15-13	TTTTCC	R1003691	15	13	Rpl13a	GGAGAAACGGAAGGAAAAG	CTTTTCCTTCCGTTTCTCC	107000000	201680
R1003691-15-15	TTATTA	R1003691	15	15	Rpl14	GGCTACACAGAATAATAAA	TTTATTATTCTGTGTAGCC	115000000	235960
R1003691-15-17	CCTGTA	R1003691	15	17	Rpl15	GGCTATGTCATTTACAGGA	TCCTGTAAATGACATAGCC	105000000	287000
R1003691-15-19	TTCGGC	R1003691	15	19	Rpl18	GGTTGTTCATGAGCCGAAC	GTTCGGCTCATGAACAACC	95500000	181800
R1003691-15-21	TGGATT	R1003691	15	21	Rpl19	GGAGATACCGGGAATCCAA	TTGGATTCCCGGTATCTCC	47700000	66560
R1003691-2-1	TCTTCA	R1003691	2	1	Rpl21	GGTATACTAGTTTGAAGAG	CTCTTCAAACTAGTATACC	93700000	239720
R1003691-2-3	TCACAC	R1003691	2	3	Rpl22	GGTGATTTCTTTGTGTGAT	ATCACACAAAGAAATCACC	109000000	200040
R1003691-2-5	TTGTCG	R1003691	2	5	Rpl23	GCAGTGGTAATTCGACAAC	GTTGTCGAATTACCACTGC	76700000	182520
R1003691-2-7	AGAATT	R1003691	2	7	Rpl23a	GTCCAGATGGCTAATTCTA	TAGAATTAGCCATCTGGAC	101000000	222360
R1003691-2-9	TTATCT	R1003691	2	9	Rpl24	GGAATCCTCGGCAGATAAA	TTTATCTGCCGAGGATTCC	45800000	75080
R1003691-2-11	TACTTG	R1003691	2	11	Rpl26	GCCAAGTCCCGACAAGTAG	CTACTTGTCGGGACTTGGC	39600000	112080
R1003691-2-13	TATACC	R1003691	2	13	Rpl27	GCTTCGCTTTTAGGTATAT	ATATACCTAAAAGCGAAGC	35200000	64640
R1003691-2-15	AACTTT	R1003691	2	15	Rpl27a	GGTTACTTTGGGAAAGTTG	CAACTTTCCCAAAGTAACC	35500000	204960
R1003691-2-17	GATTAT	R1003691	2	17	Rpl28	GCACGGAGCCAAATAATCT	AGATTATTTGGCTCCGTGC	34200000	76800
R1003691-2-19	TTGGTT	R1003691	2	19	Rpl29	GCCTAAGGTCCAAACCAAG	CTTGGTTTGGACCTTAGGC	57700000	114160
R1003691-2-21	AGCCTA	R1003691	2	21	Rpl30	GTCGATCAACTCTAGGCTC	GAGCCTAGAGTTGATCGAC	87600000	196000
R1003691-4-1	GGTTAG	R1003691	4	1	Rpl31	CGTGGATGAGAACTAACCT	AGGTTAGTTCTCATCCACG	46900000	58080
R1003691-4-3	TTTCTT	R1003691	4	3	Rpl32	GGCTACGCAGCGAAGAAAA	TTTTCTTCGCTGCGTAGCC	33100000	89080
R1003691-4-5	ATTCTG	R1003691	4	5	Rpl35a	GGCCATTGGACACAGAATC	GATTCTGTGTCCAATGGCC	27100000	74840
R1003691-4-7	GGAGGG	R1003691	4	7	Rpl36	GGATTGAGTGAACCCTCCC	GGGAGGGTTCACTCAATCC	104000000	205480
R1003691-4-9	CAAGTC	R1003691	4	9	Rpl37	CCTTCAGAAGTCGACTTGT	ACAAGTCGACTTCTGAAGG	108000000	190840
R1003691-4-11	TCTTGG	R1003691	4	11	Rpl37a	TGGCTAAACGCACCAAGAA	TTCTTGGTGCGTTTAGCCA	58700000	78680
R1003691-4-13	CTGGTT	R1003691	4	13	Rpl38	GGATCTGAAATGAACCAGC	GCTGGTTCATTTCAGATCC	82800000	151680
R1003691-4-15	TTGCCA	R1003691	4	15	Rpl39	GGATTCACACAATGGCAAG	CTTGCCATTGTGTGAATCC	81400000	164120
R1003691-4-17	AGCCTT	R1003691	4	17	Rpl3l	GGAAGACCCACAAAGGCTT	AAGCCTTTGTGGGTCTTCC	54500000	172480
R1003691-4-19	GCTTTC	R1003691	4	19	Rpl5	GGAGATGTATAAGAAAGCT	AGCTTTCTTATACATCTCC	74700000	124840
R1003691-4-21	TAGCAG	R1003691	4	21	Rpl6	GGTACTCCCGATCTGCTAT	ATAGCAGATCGGGAGTACC	37700000	94000
R1003691-6-1	CATAGA	R1003691	6	1	Rpl7	GGAGGAAGCTCATCTATGA	TCATAGATGAGCTTCCTCC	47100000	82640
R1003691-6-3	CTCTTC	R1003691	6	3	Rpl7a	CCCTCTGTTCGAGAAGAGG	CCTCTTCTCGAACAGAGGG	128000000	246840
R1003691-6-5	AATGTT	R1003691	6	5	Rpl7l1	GCATGGCTATTTAACATTC	GAATGTTAAATAGCCATGC	63800000	177920
R1003691-6-7	CAACAC	R1003691	6	7	Rpl8	GGGTACGATCGTGTGTTGT	ACAACACACGATCGTACCC	120000000	266200
R1003691-6-9	TTAACT	R1003691	6	9	Rpl9	GCAAGCCACAACAGTTAAA	TTTAACTGTTGTGGCTTGC	29900000	54320
R1003691-6-11	AGGGCA	R1003691	6	11	Rplp1	GGATAAGATCAATGCCCTC	GAGGGCATTGATCTTATCC	58700000	125880
R1003691-6-13	TTCAGC	R1003691	6	13	Rplp2	GGTCATCAGTGAGCTGAAT	ATTCAGCTCACTGATGACC	43100000	90200
R1003691-6-15	CTCCAA	R1003691	6	15	Rps10	GGAACAGTTTGCTTGGAGA	TCTCCAAGCAAACTGTTCC	113000000	235880
R1003691-6-17	TTTGGT	R1003691	6	17	Rps11	CGGAGCGTGCTTACCAAAA	TTTTGGTAAGCACGCTCCG	108000000	191400
R1003691-6-19	GATTCT	R1003691	6	19	Rps12	GGACTATGGCAAAGAATCT	AGATTCTTTGCCATAGTCC	25500000	37600
R1003691-6-21	CGGTAA	R1003691	6	21	Rps14	CCTTTGTCCATGTTACCGA	TCGGTAACATGGACAAAGG	60200000	59880
R1003691-8-1	GGTGCC	R1003691	8	1	Rps15	GGCCAAAAAGGAGGCACCA	TGGTGCCTCCTTTTTGGCC	155000000	261440
R1003691-8-3	CTTCCA	R1003691	8	3	Rps15a	GGGAAGTTATAATGGAAGT	ACTTCCATTATAACTTCCC	117000000	282680
R1003691-8-5	ACACCA	R1003691	8	5	Rps16	GGAGCGATTTGCTGGTGTG	CACACCAGCAAATCGCTCC	95100000	215320
R1003691-8-7	CAACTT	R1003691	8	7	Rps17	GGCATCTCTATCAAGTTGC	GCAACTTGATAGAGATGCC	67700000	134960
R1003691-8-9	TTCCCA	R1003691	8	9	Rps18	GGATGTGAAGGATGGGAAG	CTTCCCATCCTTCACATCC	114000000	166320
R1003691-8-11	GTCCTC	R1003691	8	11	Rps19	CCAAGATCTATGGAGGACG	CGTCCTCCATAGATCTTGG	136000000	227080
R1003691-8-13	CTTGTC	R1003691	8	13	Rps2	GGTAAAGCTGAAGACAAGG	CCTTGTCTTCAGCTTTACC	106000000	303240
R1003691-8-15	TGAGTC	R1003691	8	15	Rps20	GGATCCACAAGCGACTCAT	ATGAGTCGCTTGTGGATCC	74100000	139680
R1003691-8-17	ATGCCA	R1003691	8	17	Rps21	GTTTAAAACCTATGGCATC	GATGCCATAGGTTTTAAAC	62700000	183160
R1003691-8-19	AGCACA	R1003691	8	19	Rps23	TGCAAAGGGAATTGTGCTG	CAGCACAATTCCCTTTGCA	140000000	262640
R1003691-8-21	ATTCTG	R1003691	8	21	Rps24	GGAACGCAAGAACAGAATG	CATTCTGTTCTTGCGTTCC	45700000	66840
R1003691-10-1	GATCGA	R1003691	10	1	Rps26	GGTTGTTAGGAATCGATCC	GGATCGATTCCTAACAACC	117000000	222840
R1003691-10-3	GGTGAT	R1003691	10	3	Rps27	GGATGCTATAAAATCACCA	TGGTGATTTTATAGCATCC	65400000	141080
R1003691-10-5	AGATGA	R1003691	10	5	Rps27a	GGAGTCCACCCTTCATCTG	CAGATGAAGGGTGGACTCC	60700000	101800
R1003691-10-7	TCTTCT	R1003691	10	7	Rps27l	GGCTGTTCATTTAGAAGAA	TTCTTCTAAATGAACAGCC	83400000	197600
R1003691-10-9	CGAGCT	R1003691	10	9	Rps28	GTCAGAAAGAGAAGCTCGA	TCGAGCTTCTCTTTCTGAC	61400000	81840
R1003691-10-11	CAAGAA	R1003691	10	11	Rps3	GGACACAGAATGTTCTTGG	CCAAGAACATTCTGTGTCC	145000000	185800
R1003691-10-13	GTCAGA	R1003691	10	13	Rps3a	GGGCAAAAACTGTCTGACT	AGTCAGACAGTTTTTGCCC	46500000	71240
R1003691-10-15	GGTAGG	R1003691	10	15	Rps4x	GGACCGATATAACCTACCC	GGGTAGGTTATATCGGTCC	58800000	95360
R1003691-10-17	TCTGCA	R1003691	10	17	Rps5	GCACTGATGACGTGCAGAT	ATCTGCACGTCATCAGTGC	126000000	164720
R1003691-10-19	ATGTTG	R1003691	10	19	Rps7	GCTGCGTGAACTCAACATC	GATGTTGAGTTCACGCAGC	91700000	205600
R1003691-10-21	GCAATA	R1003691	10	21	Rps8	GCTTCTAGCCTGTATTGCC	GGCAATACAGGCTAGAAGC	38800000	146960
R1003691-12-1	AAGATA	R1003691	12	1	Rrs1	GGCCTGCCTTTTTATCTTG	CAAGATAAAAAGGCAGGCC	89300000	283400
R1003691-9-4	TCAAAG	R1003691	9	4	Samd8	GGACGAAGGTTTCTTTGAG	CTCAAAGAAACCTTCGTCC	108000000	277480
R1003691-7-14	TAGCTG	R1003691	7	14	Sin3b	GCGAATAGGATCCAGCTAT	ATAGCTGGATCCTATTCGC	72900000	133720
R1003691-7-16	GCTGTT	R1003691	7	16	Sirt3	CGGGACCTTTGTAACAGCT	AGCTGTTACAAAGGTCCCG	118000000	253480
R1003691-7-18	GCTTAG	R1003691	7	18	Sirt7	GGGAGAATCTAACTAAGCC	GGCTTAGTTAGATTCTCCC	136000000	209440
R1003691-12-3	TAGCAT	R1003691	12	3	Srp19	CGTAAGTCAGTGATGCTAT	ATAGCATCACTGACTTACG	107000000	134520
R1003691-12-5	ATGTAA	R1003691	12	5	Ssfa1	GGCATCTCTGAGTTACATT	AATGTAACTCAGAGATGCC	111000000	331640
R1003691-7-4	GGGAGA	R1003691	7	4	Trp53bp2	GCAGAAAGAGAATCTCCCG	CGGGAGATTCTCTTTCTGC	197000000	156120
R1003691-12-7	AACTCA	R1003691	12	7	U2af1	GGAGCACTATGATGAGTTC	GAACTCATCATAGTGCTCC	134000000	101560
R1003691-12-11	CGCCTC	R1003691	12	11	U2af1-rs2	GGAGAGACGTAAGAGGCGA	TCGCCTCTTACGTCTCTCC	150000000	269040
R1003691-12-9	AGTTCT	R1003691	12	9	U2af1l4	GGAGGTATTCACAGAACTG	CAGTTCTGTGAATACCTCC	139000000	251040
R1003691-12-13	CCTTCC	R1003691	12	13	Uba52	GATCCAAGACAAGGAAGGC	GCCTTCCTTGTCTTGGATC	93000000	210160
R1003691-12-15	CCCTCT	R1003691	12	15	Ubb	GATCCAGGATAAAGAGGGC	GCCCTCTTTATCCTGGATC	92100000	234840
R1003691-12-17	AAAGAT	R1003691	12	17	Ubc	GGTGGGATGCAGATCTTTG	CAAAGATCTGCATCCCACC	104000000	177440
R1003691-12-19	AGGTGG	R1003691	12	19	Ubd	GGAAACCACTATCCACCTT	AAGGTGGATAGTGGTTTCC	86600000	147920
R1003691-12-21	GTTGTA	R1003691	12	21	Ubl4	CGACTGTCAGATTACAACA	TGTTGTAATCTGACAGTCG	80000000	178080
R1003691-7-6	TTCGTA	R1003691	7	6	Ufd1l	GGAATTCCTAATTACGAAT	ATTCGTAATTAGGAATTCC	118000000	255280
R1003691-7-8	GGATAT	R1003691	7	8	Vps24	GGCAAATAAGAGATATCCA	TGGATATCTCTTATTTGCC	64600000	161280
R1003691-1-1	ATGGGT	R1003691	1	1	Zp3	CCGTGTGGAGGTACCCATT	AATGGGTACCTCCACACGG	160000000	299960
R1003323-1-3	TTTGAG	R1003323	1	3	0710005M24Rik	GCTGTCATCCCACTCAAAC	GTTTGAGTGGGATGACAGC	27500000	151640
R1003323-1-5	CTTTCC	R1003323	1	5	1100001I22Rik	CCAAGAAGGTTGGGAAAGC	GCTTTCCCAACCTTCTTGG	7720000	30760
R1003323-1-7	TTCGGA	R1003323	1	7	1110007F05Rik	GCGTCAAAATTATCCGAAA	TTTCGGATAATTTTGACGC	30400000	166400
R1003323-1-9	TACATT	R1003323	1	9	1110014J01Rik	GGCTGTCACGGAAATGTAG	CTACATTTCCGTGACAGCC	47800000	145720
R1003323-1-11	CAAACT	R1003323	1	11	1110033J19Rik	CCGATGCCATCAAGTTTGA	TCAAACTTGATGGCATCGG	30300000	118480
R1003323-1-13	TTCATA	R1003323	1	13	1110064N10Rik	GGACCAACCTTATATGAAA	TTTCATATAAGGTTGGTCC	20000000	108000
R1003323-14-1	AGAGTT	R1003323	14	1	1300018P11Rik	GGCTCCAAATCAAACTCTA	TAGAGTTTGATTTGGAGCC	37200000	170160
R1003323-1-15	CTCACT	R1003323	1	15	1700073E17Rik	AGCTCATTTACAAGTGAGG	CCTCACTTGTAAATGAGCT	34200000	137520
R1003323-1-17	CACAAG	R1003323	1	17	1700084J12Rik	GGTCTCTTCATTCTTGTGC	GCACAAGAATGAAGAGACC	45500000	170960
R1003323-1-19	CAGGTT	R1003323	1	19	1700108L22Rik	GCTCTAGATGTCAACCTGA	TCAGGTTGACATCTAGAGC	36300000	78360
R1003323-1-8	TCCTTT	R1003323	1	8	1810057E01Rik	GGAATCAGATACAAAGGAG	CTCCTTTGTATCTGATTCC	13200000	64000
R1003323-1-21	AGGTTG	R1003323	1	21	2210008M09Rik	GCTGCCATTTATCAACCTT	AAGGTTGATAAATGGCAGC	31100000	184440
R1003323-3-1	TTTTTT	R1003323	3	1	2310066N05Rik	GGACTGGCTCTGAAAAAAA	TTTTTTTCAGAGCCAGTCC	24800000	130320
R1003323-3-3	CCAGCT	R1003323	3	3	2410005K20Rik	CCGCTCTTTTACAGCTGGA	TCCAGCTGTAAAAGAGCGG	31000000	137560
R1003323-3-5	TGCCAA	R1003323	3	5	2610012O22Rik	GCCGGATGTTCTTTGGCAA	TTGCCAAAGAACATCCGGC	30700000	139720
R1003323-3-7	TTCCTT	R1003323	3	7	2610033H07Rik	GGAGTACAAAGAAAGGAAC	GTTCCTTTCTTTGTACTCC	18100000	85280
R1003323-14-3	TCAAAC	R1003323	14	3	2810006K23Rik	GGGCTTAAATCGGTTTGAA	TTCAAACCGATTTAAGCCC	24100000	152440
R1003323-14-5	TTCTGT	R1003323	14	5	2810012L14Rik	GGGTGAGAGGAAACAGAAA	TTTCTGTTTCCTCTCACCC	25700000	59000
R1003323-7-20	CTTTGA	R1003323	7	20	3000003F02Rik	GGTTGAAAAGTATCAAAGA	TCTTTGATACTTTTCAACC	23300000	177680
R1003323-3-9	CCTATA	R1003323	3	9	3000004N20Rik	GCAAGGATTACCTATAGGA	TCCTATAGGTAATCCTTGC	30200000	175960
R1003323-3-11	TCTCCA	R1003323	3	11	3010033P07Rik	GCTAAAGTTGATTGGAGAG	CTCTCCAATCAACTTTAGC	36300000	129480
R1003323-3-13	CGAAGT	R1003323	3	13	3110001N18Rik	GGAGACTTACGAACTTCGT	ACGAAGTTCGTAAGTCTCC	26200000	162960
R1003323-14-7	AGTAGA	R1003323	14	7	3300001M20Rik	GGCCGTTTGTGGTCTACTG	CAGTAGACCACAAACGGCC	19800000	168160
R1003323-1-10	TTTGTA	R1003323	1	10	4922504H04Rik	GCCATACTTCCCTACAAAA	TTTTGTAGGGAAGTATGGC	35100000	218040
R1003323-3-15	CACTTA	R1003323	3	15	4930517K11Rik	GGACTCCAAACCTAAGTGA	TCACTTAGGTTTGGAGTCC	19500000	115360
R1003323-3-17	TTTACA	R1003323	3	17	4930522D07Rik	GGAAAAAAGGTCTGTAAAT	ATTTACAGACCTTTTTTCC	27700000	127360
R1003323-7-22	AAGGTC	R1003323	7	22	4933405A16Rik	GGGCAAACCCAAGACCTTA	TAAGGTCTTGGGTTTGCCC	30700000	153440
R1003323-1-12	TGTATT	R1003323	1	12	5730406I15Rik	GGTTTGATGACAAATACAC	GTGTATTTGTCATCAAACC	26200000	170560
R1003323-1-14	TACCTA	R1003323	1	14	6530404F10Rik	CGTTTATCAATGTAGGTAA	TTACCTACATTGATAAACG	23500000	161480
R1003323-1-16	CGAGAA	R1003323	1	16	9230117E20Rik	GGGAAATGCTGATTCTCGA	TCGAGAATCAGCATTTCCC	29000000	151240
R1003323-3-19	GCAATC	R1003323	3	19	9530027K23Rik	GGAATTCGTAAAGATTGCA	TGCAATCTTTACGAATTCC	28200000	96400
R1003323-1-18	GTTGAA	R1003323	1	18	A530083I02Rik	CCCTAAACCTCTTTCAACA	TGTTGAAAGAGGTTTAGGG	33000000	167200
R1003323-1-20	AAAGCA	R1003323	1	20	A830091I15Rik	GGAGATTGTGACTGCTTTA	TAAAGCAGTCACAATCTCC	55900000	206000
R1003323-3-21	GTCAGT	R1003323	3	21	B130016L12Rik	GCTCATCAAAACACTGACC	GGTCAGTGTTTTGATGAGC	8160000	81120
R1003323-1-22	GTCTTC	R1003323	1	22	B230374F23Rik	GGACTCTGCTAGGAAGACA	TGTCTTCCTAGCAGAGTCC	26700000	145040
R1003323-5-1	TTCATT	R1003323	5	1	BC003885	GGCCAAATTTATAATGAAC	GTTCATTATAAATTTGGCC	35500000	160640
R1003323-5-3	GGATCA	R1003323	5	3	Bop1	GCGGTGACATCATGATCCA	TGGATCATGATGTCACCGC	44300000	112840
R1003323-9-2	GCCTCA	R1003323	9	2	C330017I15Rik	GCATAAAATCAGTGAGGCC	GGCCTCACTGATTTTATGC	31300000	164120
R1003323-5-5	CGTAAG	R1003323	5	5	C330027G06Rik	GCCCATCCCTTCCTTACGA	TCGTAAGGAAGGGATGGGC	32700000	209160
R1003323-5-7	CCTAAA	R1003323	5	7	C430048L16Rik	GGAAGGATTGCCTTTAGGA	TCCTAAAGGCAATCCTTCC	36100000	177960
R1003323-5-9	TTAACA	R1003323	5	9	Cyld	GGGTTGAACCATTGTTAAA	TTTAACAATGGTTCAACCC	30500000	136920
R1003323-5-11	GGGTTT	R1003323	5	11	D13Wsu64e	GGTTTCAGAGCTAAACCCT	AGGGTTTAGCTCTGAAACC	23200000	174640
R1003323-5-13	TGCATT	R1003323	5	13	D3Ucla1	CCCTAATGTGTAAATGCAA	TTGCATTTACACATTAGGG	20900000	65080
R1003323-3-2	ATTATG	R1003323	3	2	Dpp10	GGATTCGGACTTCATAATC	GATTATGAAGTCCGAATCC	29000000	161480
R1003323-3-4	TCTCTG	R1003323	3	4	Dpp6	GGAATTCATCTACAGAGAA	TTCTCTGTAGATGAATTCC	23700000	114440
R1003323-14-9	ATGGAC	R1003323	14	9	Eef1b2	GGACTACGTACAGTCCATG	CATGGACTGTACGTAGTCC	22500000	141040
R1003323-14-11	CCGAAC	R1003323	14	11	Eef1d	GGACATTGACCTGTTCGGC	GCCGAACAGGTCAATGTCC	31500000	138680
R1003323-14-13	CATATA	R1003323	14	13	Eftud1	GGCAAGTTAAGGTATATGG	CCATATACCTTAACTTGCC	16500000	99280
R1003323-14-15	ACTTTA	R1003323	14	15	Eif2c3	GGTTCAGCATTTTAAAGTG	CACTTTAAAATGCTGAACC	22700000	129560
R1003323-14-17	ATTTTA	R1003323	14	17	Eif2c4	GGTTCAGATCCCTAAAATA	TATTTTAGGGATCTGAACC	28400000	164400
R1003323-14-19	GAAGTT	R1003323	14	19	Eif2s3y	GGGACCAAAGGAAACTTCA	TGAAGTTTCCTTTGGTCCC	57600000	127640
R1003323-14-21	AAAGTG	R1003323	14	21	Eif3s5	GGCCTATGTCAGCACTTTA	TAAAGTGCTGACATAGGCC	15300000	98520
R1003323-16-1	AATACT	R1003323	16	1	Eif3s7	GGTACACAAACAAGTATTC	GAATACTTGTTTGTGTACC	20500000	151640
R1003323-16-3	TTTTTT	R1003323	16	3	Eif3s8	GGATGGCTACCGAAAAAAT	ATTTTTTCGGTAGCCATCC	24000000	89880
R1003323-16-5	ATTTGC	R1003323	16	5	Eif3s9	GGATCAGATAAAGCAAATT	AATTTGCTTTATCTGATCC	6150000	28560
R1003323-16-7	ACTTCC	R1003323	16	7	Eif4b	CGGTCAAGGACAGGAAGTG	CACTTCCTGTCCTTGACCG	20900000	93720
R1003323-16-9	ATAAAT	R1003323	16	9	Eif4ebp2	GGAACACGAATCATTTATG	CATAAATGATTCGTGTTCC	32000000	178400
R1003323-16-11	TCCATT	R1003323	16	11	Eif4ebp3	CCTGTATGGAGTAATGGAA	TTCCATTACTCCATACAGG	19000000	116600
R1003323-16-13	TTAGAT	R1003323	16	13	Eif4g1	GGTGGAGAAGAAATCTAAG	CTTAGATTTCTTCTCCACC	26100000	154440
R1003323-16-15	ATTCCA	R1003323	16	15	Eif5	GGGCAAAGGAAATGGAATC	GATTCCATTTCCTTTGCCC	35800000	151400
R1003323-16-17	CATATG	R1003323	16	17	Eif5a2	CGATTATCAACTCATATGC	GCATATGAGTTGATAATCG	26000000	168080
R1003323-16-19	TTTACC	R1003323	16	19	Eif5b	CGACTTGAACATGGTAAAA	TTTTACCATGTTCAAGTCG	14400000	93560
R1003323-3-6	GCTCAG	R1003323	3	6	Frag1	GGTCCTAAAAAACTGAGCT	AGCTCAGTTTTTTAGGACC	24300000	126120
R1003323-3-8	TTGAAG	R1003323	3	8	Fst	CGACAATACTCTCTTCAAG	CTTGAAGAGAGTATTGTCG	25500000	136680
R1003323-3-10	ACGAAG	R1003323	3	10	Fstl3	GGAGGAAGAGAACTTCGTG	CACGAAGTTCTCTTCCTCC	52300000	265080
R1003323-3-12	TTGAGG	R1003323	3	12	Fzr1	GGACGACTTCTACCTCAAC	GTTGAGGTAGAAGTCGTCC	43400000	78440
R1003323-5-15	AATCTG	R1003323	5	15	G1p2	GAACTGAAGAAGCAGATTG	CAATCTGCTTCTTCAGTTC	28300000	85320
R1003323-5-17	CAGAGA	R1003323	5	17	Grcc2f	GCAACTATCCACTCTCTGC	GCAGAGAGTGGATAGTTGC	31300000	226440
R1003323-5-19	AGATAA	R1003323	5	19	Grsf1	GGTGGATGATGTTTATCTC	GAGATAAACATCATCCACC	19600000	145400
R1003323-16-21	AAAGAG	R1003323	16	21	Gspt2	GGACTAAGCAATCTCTTTT	AAAAGAGATTGCTTAGTCC	33700000	188720
R1003323-7-10	ACGTAC	R1003323	7	10	Hdac5	CCCAACTTAAAAGTACGTT	AACGTACTTTTAAGTTGGG	32500000	165120
R1003323-7-12	AAATCT	R1003323	7	12	Hdac9	GGTAATAGGCAAAGATTTA	TAAATCTTTGCCTATTACC	19000000	141640
R1003323-5-21	AAGGTC	R1003323	5	21	Hnrpa1	GGTTTTACTGTAGACCTTT	AAAGGTCTACAGTAAAACC	32400000	201760
R1003323-7-1	AGTTAC	R1003323	7	1	Hnrpa2b1	GGATTTGGCTTTGTAACTT	AAGTTACAAAGCCAAATCC	21900000	122960
R1003323-7-3	GACTAT	R1003323	7	3	Hnrpab	CCACTTTGGTGTATAGTCA	TGACTATACACCAAAGTGG	15000000	186120
R1003323-7-5	TTTGAA	R1003323	7	5	Hnrpd	GGATGAAGGCCATTCAAAC	GTTTGAATGGCCTTCATCC	31400000	178800
R1003323-7-7	AACATT	R1003323	7	7	Hnrpdl	GGATGACGGTAAAATGTTT	AAACATTTTACCGTCATCC	24300000	188480
R1003323-7-9	TCACAA	R1003323	7	9	Hnrpf	GGTACATTGGCATTGTGAA	TTCACAATGCCAATGTACC	35400000	191880
R1003323-7-11	ATTATA	R1003323	7	11	Hnrph1	GGCTATGATGATTATAATG	CATTATAATCATCATAGCC	28200000	190520
R1003323-7-13	TAGGTG	R1003323	7	13	Hnrph2	CCCACTATGATCCACCTAG	CTAGGTGGATCATAGTGGG	30400000	117840
R1003323-7-15	AAAGTT	R1003323	7	15	Hnrpk	CCTTATGATCCCAACTTTT	AAAAGTTGGGATCATAAGG	26400000	108120
R1003323-7-17	GTTTTC	R1003323	7	17	Hnrpl	CGGCTGAAGACTGAAAACG	CGTTTTCAGTCTTCAGCCG	16800000	86720
R1003323-3-14	TCTTTC	R1003323	3	14	Hrasls3	GGCCATAGTGAAGAAAGAA	TTCTTTCTTCACTATGGCC	11800000	51480
R1003323-1-2	GATTCA	R1003323	1	2	Ict1	GGATTGAAAAGATGAATCG	CGATTCATCTTTTCAATCC	13800000	96120
R1003323-3-16	TAGAGG	R1003323	3	16	Kcnrg	GGCATACAAAGCCCTCTAT	ATAGAGGGCTTTGTATGCC	32300000	139520
R1003323-3-18	TAGAAG	R1003323	3	18	Kctd11	GGCAGAGGCTGACTTCTAC	GTAGAAGTCAGCCTCTGCC	30000000	152800
R1003323-3-20	AGCATC	R1003323	3	20	Kctd12b	GGACTTTTGATAGATGCTA	TAGCATCTATCAAAAGTCC	33400000	125680
R1003323-3-22	TCGATG	R1003323	3	22	Kctd15	GCAACATTATTTCATCGAC	GTCGATGAAATAATGTTGC	24100000	155200
R1003323-5-2	CGAAGC	R1003323	5	2	Kctd6	GGAGTTTGATCTGCTTCGG	CCGAAGCAGATCAAACTCC	42100000	140080
R1003323-5-4	GTACAA	R1003323	5	4	Kctd7	GGATGATATAGTTTGTACC	GGTACAAACTATATCATCC	51500000	205160
R1003323-5-6	ACATTC	R1003323	5	6	Kctd8	GGTAGTGGAGCTGAATGTT	AACATTCAGCTCCACTACC	15900000	103240
R1003323-7-19	TGGGAG	R1003323	7	19	MGC62475	TGCGGTTGAATTCTCCCAT	ATGGGAGAATTCAACCGCA	28100000	80560
R1003323-7-21	TACTTC	R1003323	7	21	Mrpl1	CGGCGGATCTATGAAGTAG	CTACTTCATAGATCCGCCG	13500000	78040
R1003323-9-1	AGCCAA	R1003323	9	1	Mrpl11	CGAGCTGTGTTTTTGGCTG	CAGCCAAAAACACAGCTCG	34300000	189000
R1003323-9-3	GCTTTG	R1003323	9	3	Mrpl12	GGCCGAGAAGATCAAAGCA	TGCTTTGATCTTCTCGGCC	33700000	171360
R1003323-9-5	TTTATT	R1003323	9	5	Mrpl13	CCACGTTGTCATAATAAAC	GTTTATTATGACAACGTGG	35300000	146200
R1003323-9-7	AAGGCT	R1003323	9	7	Mrpl15	GGCACCAGTATCAGCCTTT	AAAGGCTGATACTGGTGCC	22300000	110120
R1003323-9-9	GTCTTA	R1003323	9	9	Mrpl16	GGCTGTGAGCCGTAAGACT	AGTCTTACGGCTCACAGCC	27200000	160320
R1003323-9-11	AGCTTT	R1003323	9	11	Mrpl17	GGACTTGATCCCAAAGCTG	CAGCTTTGGGATCAAGTCC	23400000	126800
R1003323-9-13	AGGTCA	R1003323	9	13	Mrpl19	GGGAATCAGATTTGACCTT	AAGGTCAAATCTGATTCCC	18900000	139280
R1003323-9-15	CTCCTC	R1003323	9	15	Mrpl2	CCAGAACCGTTTGAGGAGA	TCTCCTCAAACGGTTCTGG	25200000	99280
R1003323-9-17	GGTAGC	R1003323	9	17	Mrpl20	GGAAGAATCGCTGCTACCG	CGGTAGCAGCGATTCTTCC	30500000	109400
R1003323-9-19	AATTCC	R1003323	9	19	Mrpl23	GGGTGGACCTTCGGAATTA	TAATTCCGAAGGTCCACCC	15300000	68240
R1003323-9-21	TCCATG	R1003323	9	21	Mrpl24	GGAAGAATCCTCCATGGAG	CTCCATGGAGGATTCTTCC	29500000	97560
R1003323-11-1	ATACGC	R1003323	11	1	Mrpl27	GCAACAATGTATGCGTATA	TATACGCATACATTGTTGC	24300000	112760
R1003323-11-3	GCCAAC	R1003323	11	3	Mrpl3	GGTTCTTTCAGAGTTGGCC	GGCCAACTCTGAAAGAACC	42100000	192480
R1003323-11-5	GTTGAA	R1003323	11	5	Mrpl4	GGGCTCAACAGTTTCAACC	GGTTGAAACTGTTGAGCCC	33400000	144040
R1003323-11-7	ATTAGG	R1003323	11	7	Mrpl43	CCTTGTGAATACCCTAATT	AATTAGGGTATTCACAAGG	21700000	203760
R1003323-11-9	CCCTTT	R1003323	11	9	Mrps11	GGCAGAACACTGAAAGGGA	TCCCTTTCAGTGTTCTGCC	18400000	101640
R1003323-11-11	GATGAA	R1003323	11	11	Mrps12	GAGGCTGTCTGCTTCATCC	GGATGAAGCAGACAGCCTC	20500000	147000
R1003323-11-13	GCCATT	R1003323	11	13	Mrps14	GGACCTTCAGGAAATGGCT	AGCCATTTCCTGAAGGTCC	16000000	94160
R1003323-11-15	TTCACA	R1003323	11	15	Mrps15	GGTTGATGATGTTGTGAAA	TTTCACAACATCATCAACC	20400000	143000
R1003323-11-17	ATCCAA	R1003323	11	17	Mrps16	CCGTATCCGGCATTGGATT	AATCCAATGCCGGATACGG	32400000	162320
R1003323-11-19	TTAACA	R1003323	11	19	Mrps2	GGAAACCAGGAATGTTAAT	ATTAACATTCCTGGTTTCC	17800000	111760
R1003323-11-21	TTAGAC	R1003323	11	21	Mrps25	GCCAGTACTTAGGTCTAAG	CTTAGACCTAAGTACTGGC	17700000	130520
R1003323-13-1	ACTTTG	R1003323	13	1	Mrps33	GGTCTACTGACTCAAAGTC	GACTTTGAGTCAGTAGACC	22300000	137120
R1003323-13-3	TTTCTT	R1003323	13	3	Mrps5	GGCAAAAGAACAAAGAAAA	TTTTCTTTGTTCTTTTGCC	36200000	175080
R1003323-13-5	TCACAG	R1003323	13	5	Mrps7	GGCACTCAAAAACTGTGAG	CTCACAGTTTTTGAGTGCC	20200000	129760
R1003323-13-7	TGTATT	R1003323	13	7	Mrps9	GCTATCAAAGCTAATACAT	ATGTATTAGCTTTGATAGC	48700000	245160
R1003323-1-4	GTCTAA	R1003323	1	4	Mtrf1	GGCCGTGGAATTTTAGACA	TGTCTAAAATTCCACGGCC	29200000	146320
R1003323-1-6	GCATTC	R1003323	1	6	Mtrf1l	GGTATTATTTCTGAATGCC	GGCATTCAGAAATAATACC	26000000	132720
R1003323-13-9	TCTTTT	R1003323	13	9	Nedd8	GCGTGTGGAAGAAAAAGAA	TTCTTTTTCTTCCACACGC	30400000	94000
R1003323-5-8	AAGTGC	R1003323	5	8	Nfkbia	GGAATTGCTGAGGCACTTC	GAAGTGCCTCAGCAATTCC	38700000	167640
R1003323-5-10	GGGCTA	R1003323	5	10	Nfkbib	GGACGATAAGCTTAGCCCT	AGGGCTAAGCTTATCGTCC	52400000	216840
R1003323-13-11	GCTTCA	R1003323	13	11	Nola1	GGACTTTTCATTTGAAGCA	TGCTTCAAATGAAAAGTCC	30900000	132360
R1003323-13-13	AGTATA	R1003323	13	13	Nola3	CGTGAATGAGTCTATACTG	CAGTATAGACTCATTCACG	30900000	180520
R1003323-5-12	CAGAAA	R1003323	5	12	Nsmaf	GGTTCCAAAGTGTTTCTGA	TCAGAAACACTTTGGAACC	33500000	175960
R1003323-13-15	GTGATG	R1003323	13	15	Pcbp4	GCGAATCACCACCATCACA	TGTGATGGTGGTGATTCGC	14100000	61840
R1003323-5-14	GACTGT	R1003323	5	14	Pdcd5	GCAGTGTCTAGGACAGTCA	TGACTGTCCTAGACACTGC	12200000	97960
R1003323-13-17	AGCCTG	R1003323	13	17	Pes1	GGCATTTATTATCAGGCTG	CAGCCTGATAATAAATGCC	10100000	142440
R1003323-5-16	TGTTCC	R1003323	5	16	Ppp1r13l	CCTGGCAGACGTGGAACAA	TTGTTCCACGTCTGCCAGG	50300000	176920
R1003323-5-18	AATGTA	R1003323	5	18	Psmd10	GGAGCAAGTATTTACATTG	CAATGTAAATACTTGCTCC	20600000	198040
R1003323-5-20	TTATTA	R1003323	5	20	Psmd12	GCCACGTGATAGTAATAAA	TTTATTACTATCACGTGGC	20100000	90440
R1003323-5-22	GCAGAA	R1003323	5	22	Psmd4	GGCAAGATCACCTTCTGCA	TGCAGAAGGTGATCTTGCC	30400000	79240
R1003323-7-2	CAGACA	R1003323	7	2	Psmd8	GCTGGAGATGATTGTCTGA	TCAGACAATCATCTCCAGC	6510000	10280
R1003323-13-19	TCGAAT	R1003323	13	19	Raly	GGAGAAGTCCAAATTCGAG	CTCGAATTTGGACTTCTCC	28200000	177240
R1003323-13-21	ACAGAT	R1003323	13	21	Rbm12	GGGTCTAAAGATATCTGTT	AACAGATATCTTTAGACCC	28200000	165360
R1003323-15-1	CTAATA	R1003323	15	1	Rbmxrt	GGCAGAAGCAGATATTAGA	TCTAATATCTGCTTCTGCC	29800000	165520
R1003323-15-3	CGGATG	R1003323	15	3	Rpl10	GGTCATCATGTCCATCCGA	TCGGATGGACATGATGACC	12600000	52960
R1003323-15-5	TCATCG	R1003323	15	5	Rpl10a	CGTGAAGATGACCGATGAT	ATCATCGGTCATCTTCACG	23300000	108720
R1003323-15-7	GTGAGC	R1003323	15	7	Rpl11	GGTGTTGGAGCAGCTCACA	TGTGAGCTGCTCCAACACC	16900000	78280
R1003323-15-9	TGTTCT	R1003323	15	9	Rpl12	GGAAGAAGCAGAAGAACAT	ATGTTCTTCTGCTTCTTCC	18200000	49520
R1003323-15-11	ATCTCA	R1003323	15	11	Rpl13	GGTGCCCTACAGTGAGATA	TATCTCACTGTAGGGCACC	30500000	145120
R1003323-15-13	GGGATC	R1003323	15	13	Rpl13a	GGTGTTGGATGGGATCCCT	AGGGATCCCATCCAACACC	37700000	74600
R1003323-15-15	TTCGTA	R1003323	15	15	Rpl14	GGCGGATATCAATACGAAA	TTTCGTATTGATATCCGCC	23500000	90480
R1003323-15-17	ACATAG	R1003323	15	17	Rpl15	GGCTAAGCAAGGCTATGTC	GACATAGCCTTGCTTAGCC	11100000	124040
R1003323-15-19	CTTGGA	R1003323	15	19	Rpl18	CCCTATGTCCGTTCCAAGG	CCTTGGAACGGACATAGGG	18600000	90880
R1003323-15-21	GTTTTT	R1003323	15	21	Rpl19	GGGAATGTGTTCAAAAACA	TGTTTTTGAACACATTCCC	24600000	106320
R1003323-2-1	AGAATT	R1003323	2	1	Rpl21	GGTTAAGGGCAAAATTCTG	CAGAATTTTGCCCTTAACC	27400000	151440
R1003323-2-3	TATAAG	R1003323	2	3	Rpl22	GGTCAACAAGGGCTTATAG	CTATAAGCCCTTGTTGACC	6680000	44840
R1003323-2-5	ATCTGT	R1003323	2	5	Rpl23	GGTACACATAACACAGATA	TATCTGTGTTATGTGTACC	26100000	143760
R1003323-2-7	AGATGA	R1003323	2	7	Rpl23a	ACAAGATTGGGATCATCTA	TAGATGATCCCAATCTTGT	16900000	206840
R1003323-2-9	CCTTTT	R1003323	2	9	Rpl24	GCATTCCTTTCCAAAAGGA	TCCTTTTGGAAAGGAATGC	11300000	52040
R1003323-2-11	AGCCTG	R1003323	2	11	Rpl26	GGTCGTTATCACCAGGCTA	TAGCCTGGTGATAACGACC	7670000	63640
R1003323-2-13	AAACCA	R1003323	2	13	Rpl27	GGGAAGAACAAATGGTTTT	AAAACCATTTGTTCTTCCC	20500000	84480
R1003323-2-15	CTGCTG	R1003323	2	15	Rpl27a	GGCCAAATTCTTCAGCAGA	TCTGCTGAAGAATTTGGCC	32400000	168920
R1003323-2-17	GCTTTC	R1003323	2	17	Rpl28	GCCAAATAATCTGAAAGCC	GGCTTTCAGATTATTTGGC	28500000	152240
R1003323-2-19	CTGCAT	R1003323	2	19	Rpl29	GGCCTGAAGAAGATGCAGG	CCTGCATCTTCTTCAGGCC	27800000	245680
R1003323-2-21	ATATTA	R1003323	2	21	Rpl30	CTACAGTGGCAATAATATT	AATATTATTGCCACTGTAG	18600000	69840
R1003323-4-1	TGATGG	R1003323	4	1	Rpl31	CCCGAGAATACACCATCAA	TTGATGGTGTATTCTCGGG	15600000	76440
R1003323-4-3	GGATCT	R1003323	4	3	Rpl32	GGTTCAAGGGCCAGATCCT	AGGATCTGGCCCTTGAACC	18600000	72760
R1003323-4-5	GGTTTT	R1003323	4	5	Rpl35a	GGTAAACCAAACAAAACCA	TGGTTTTGTTTGGTTTACC	33600000	141080
R1003323-4-7	ATCATG	R1003323	4	7	Rpl36	GTTCGTGCGGGACATGATC	GATCATGTCCCGCACGAAC	16900000	89600
R1003323-4-9	GTGTTT	R1003323	4	9	Rpl37	GGCTAAGAGACGAAACACT	AGTGTTTCGTCTCTTAGCC	27800000	86400
R1003323-4-11	AGAAGG	R1003323	4	11	Rpl37a	AGTACACTTGCTCCTTCTG	CAGAAGGAGCAAGTGTACT	25700000	188080
R1003323-4-13	TTGAAC	R1003323	4	13	Rpl38	GGATAATGTGAAGTTCAAG	CTTGAACTTCACATTATCC	18400000	74320
R1003323-4-15	TTCTCT	R1003323	4	15	Rpl39	GGTACAACTCTAAGAGAAG	CTTCTCTTAGAGTTGTACC	11200000	28480
R1003323-4-17	CAGTTA	R1003323	4	17	Rpl3l	CCAGCTACGACGTAACTGA	TCAGTTACGTCGTAGCTGG	20400000	163240
R1003323-4-19	TTGTAC	R1003323	4	19	Rpl5	GGACAAGAATAAGTACAAC	GTTGTACTTATTCTTGTCC	21700000	131880
R1003323-4-21	TTCTTC	R1003323	4	21	Rpl6	GGTTGAGAAGAAGAAGAAA	TTTCTTCTTCTTCTCAACC	15200000	49040
R1003323-6-1	CCTTAC	R1003323	6	1	Rpl7	GCCCAAAGGTTCGTAAGGT	ACCTTACGAACCTTTGGGC	26600000	149280
R1003323-6-3	CTTAAG	R1003323	6	3	Rpl7a	GCTACTCAGCTGCTTAAGC	GCTTAAGCAGCTGAGTAGC	35200000	191960
R1003323-6-5	GCACAG	R1003323	6	5	Rpl7l1	GCTAGTTGCATTCTGTGCT	AGCACAGAATGCAACTAGC	44200000	186320
R1003323-6-7	GGGTCA	R1003323	6	7	Rpl8	GGACATCATTCATGACCCT	AGGGTCATGAATGATGTCC	43000000	141920
R1003323-6-9	TGATGT	R1003323	6	9	Rpl9	GGGACTTCAATCACATCAA	TTGATGTGATTGAAGTCCC	16800000	79120
R1003323-6-11	ATGTCA	R1003323	6	11	Rplp1	GGAGTCTGAAGATGACATG	CATGTCATCTTCAGACTCC	20600000	108960
R1003323-6-13	TTGTTG	R1003323	6	13	Rplp2	CGATGATCGGCTCAACAAG	CTTGTTGAGCCGATCATCG	22800000	161560
R1003323-6-15	CTGTTC	R1003323	6	15	Rps10	GGCTACGTGAAGGAACAGT	ACTGTTCCTTCACGTAGCC	28800000	258640
R1003323-6-17	TTGTCT	R1003323	6	17	Rps11	GGGTACCTACATAGACAAG	CTTGTCTATGTAGGTACCC	34100000	200320
R1003323-6-19	TTCTTG	R1003323	6	19	Rps12	GGTTGATGACAACAAGAAA	TTTCTTGTTGTCATCAACC	14300000	44520
R1003323-6-21	TCTCGG	R1003323	6	21	Rps14	GGTGAAGGCTGACCGAGAT	ATCTCGGTCAGCCTTCACC	20300000	56440
R1003323-8-1	TCTGGT	R1003323	8	1	Rps15	GGTGGAGATCAAACCAGAG	CTCTGGTTTGATCTCCACC	15100000	38680
R1003323-8-3	ATTCAA	R1003323	8	3	Rps15a	GGGTCAGTCCTTTTGAATC	GATTCAAAAGGACTGACCC	29900000	181800
R1003323-8-5	AGGATA	R1003323	8	5	Rps16	GGAGATCAAAGATATCCTC	GAGGATATCTTTGATCTCC	16900000	49120
R1003323-8-7	GATCTC	R1003323	8	7	Rps17	GCCCTAGATCAGGAGATCA	TGATCTCCTGATCTAGGGC	14700000	109160
R1003323-8-9	GGTCGA	R1003323	8	9	Rps18	GGAAAGCAGACATCGACCT	AGGTCGATGTCTGCTTTCC	48800000	163200
R1003323-8-11	ATGTTT	R1003323	8	11	Rps19	GTCAAGCTGGCCAAACATA	TATGTTTGGCCAGCTTGAC	9260000	22000
R1003323-8-13	GACTTG	R1003323	8	13	Rps2	GGACATGAAGATCAAGTCC	GGACTTGATCTTCATGTCC	17300000	124920
R1003323-8-15	CTGATG	R1003323	8	15	Rps20	GCAGATTACTTCCATCAGT	ACTGATGGAAGTAATCTGC	20400000	67080
R1003323-8-17	GAGACA	R1003323	8	17	Rps21	GGCTGATGGAATTGTCTCA	TGAGACAATTCCATCAGCC	20500000	62880
R1003323-8-19	TGGCCT	R1003323	8	19	Rps23	GGCAAGAAAGAAAGGCCAA	TTGGCCTTTCTTTCTTGCC	23400000	139080
R1003323-8-21	AGGACA	R1003323	8	21	Rps24	GATGGTCATTGATGTCCTT	AAGGACATCAATGACCATC	15200000	61960
R1003323-10-1	TTGCTT	R1003323	10	1	Rps26	GGGACATATCTGAAGCAAG	CTTGCTTCAGATATGTCCC	11500000	58760
R1003323-10-3	AGCATC	R1003323	10	3	Rps27	GGCTGACAGAAGGATGCTC	GAGCATCCTTCTGTCAGCC	35500000	151640
R1003323-10-5	TGTAAG	R1003323	10	5	Rps27a	GGAAGAAGAAGTCTTACAC	GTGTAAGACTTCTTCTTCC	20500000	76640
R1003323-10-7	AACTGA	R1003323	10	7	Rps27l	GCCTTACCAACTTCAGTTA	TAACTGAAGTTGGTAAGGC	27500000	171120
R1003323-10-9	GTCATC	R1003323	10	9	Rps28	GTGGAATTCATGGATGACA	TGTCATCCATGAATTCCAC	42200000	176920
R1003323-10-11	CTTTAG	R1003323	10	11	Rps3	GCATCGTGGAACCTAAAGA	TCTTTAGGTTCCACGATGC	6980000	35440
R1003323-10-13	CCTAAT	R1003323	10	13	Rps3a	GCCATGTTCAATATTAGGA	TCCTAATATTGAACATGGC	20800000	149080
R1003323-10-15	GAAGTC	R1003323	10	15	Rps4x	GGCAAAATAACTGACTTCA	TGAAGTCAGTTATTTTGCC	16300000	53720
R1003323-10-17	CACGAT	R1003323	10	17	Rps5	GCACAATGTCCCATCGTGG	CCACGATGGGACATTGTGC	31000000	164440
R1003323-10-19	CCAGAA	R1003323	10	19	Rps7	GGTTGAAACTTTTTCTGGT	ACCAGAAAAAGTTTCAACC	21300000	96880
R1003323-10-21	TTTAAA	R1003323	10	21	Rps8	GGAGGAAGAGATTTTAAAC	GTTTAAAATCTCTTCCTCC	23100000	165640
R1003323-12-1	TTCTTG	R1003323	12	1	Rrs1	GGGAATCCGTCCCAAGAAG	CTTCTTGGGACGGATTCCC	43100000	107040
R1003323-9-4	GAGTCA	R1003323	9	4	Samd8	GCGGCTTTGGAATGACTCT	AGAGTCATTCCAAAGCCGC	23400000	118440
R1003323-7-14	TGGCTA	R1003323	7	14	Sin3b	GGACAACTCCCATAGCCAT	ATGGCTATGGGAGTTGTCC	30700000	151800
R1003323-7-16	GCTGGA	R1003323	7	16	Sirt3	GGAAAGATGTGGTCCAGCT	AGCTGGACCACATCTTTCC	19200000	128200
R1003323-7-18	GCTATG	R1003323	7	18	Sirt7	GGAAGAAAGTGGCATAGCC	GGCTATGCCACTTTCTTCC	22800000	142920
R1003323-12-3	CTTCTT	R1003323	12	3	Srp19	GGGAAAGGAAAGAAGAAGA	TCTTCTTCTTTCCTTTCCC	16500000	75160
R1003323-12-5	CTGCTT	R1003323	12	5	Ssfa1	GGCTCTCAACTAAAGCAGC	GCTGCTTTAGTTGAGAGCC	23800000	144840
R1003323-7-4	AGCCTC	R1003323	7	4	Trp53bp2	GGAGAAACTTAAGAGGCTT	AAGCCTCTTAAGTTTCTCC	44300000	170360
R1003323-12-7	CAATGG	R1003323	12	7	U2af1	CCTTTAGCCAGACCATTGC	GCAATGGTCTGGCTAAAGG	29600000	69000
R1003323-12-11	TTCTGT	R1003323	12	11	U2af1-rs2	GGCAGAATTGGCACAGAAA	TTTCTGTGCCAATTCTGCC	15600000	74880
R1003323-12-9	TCATAG	R1003323	12	9	U2af1l4	GGTGCAAGAACACTATGAT	ATCATAGTGTTCTTGCACC	13900000	144480
R1003323-12-13	TTGTCT	R1003323	12	13	Uba52	GGCCAAGATCCAAGACAAG	CTTGTCTTGGATCTTGGCC	1020000	6840
R1003323-12-15	TTACCA	R1003323	12	15	Ubb	GGTTTTGTTGCATGGTAAG	CTTACCATGCAACAAAACC	33800000	142200
R1003323-12-17	TCTTTT	R1003323	12	17	Ubc	CCACAGTATCTAAAAAGAG	CTCTTTTTAGATACTGTGG	23300000	101480
R1003323-12-19	AGCAGA	R1003323	12	19	Ubd	GGACCAGATCCTTCTGCTA	TAGCAGAAGGATCTGGTCC	22500000	108320
R1003323-12-21	CCTTCT	R1003323	12	21	Ubl4	GGTGCTACTGGAAGAAGGG	CCCTTCTTCCAGTAGCACC	14200000	99320
R1003323-7-6	GATCTG	R1003323	7	6	Ufd1l	CCAATAAGAATTCAGATCG	CGATCTGAATTCTTATTGG	36500000	189040
R1003323-7-8	TGCATC	R1003323	7	8	Vps24	CGGTCTGTGAAAGATGCAG	CTGCATCTTTCACAGACCG	36900000	140360
R1003323-1-1	GAACAG	R1003323	1	1	Zp3	GCTCAACAAAGCCTGTTCG	CGAACAGGCTTTGTTGAGC	28700000	141800
R1003151-1-3	GACAAG	R1003151	1	3	0710005M24Rik	GGAAAAGATTGTCTTGTCC	GGACAAGACAATCTTTTCC	47700000	230480
R1003151-1-5	CCTAGT	R1003151	1	5	1100001I22Rik	GCCTCTAACAAAACTAGGC	GCCTAGTTTTGTTAGAGGC	58500000	165600
R1003151-1-7	GTTCTC	R1003151	1	7	1110007F05Rik	CCCTACATGGATGAGAACT	AGTTCTCATCCATGTAGGG	30700000	96920
R1003151-1-9	TGAATA	R1003151	1	9	1110014J01Rik	GGCAACCTTGTCTATTCAC	GTGAATAGACAAGGTTGCC	46600000	172040
R1003151-1-11	ACCTTG	R1003151	1	11	1110033J19Rik	GTACAAGCTGTGCAAGGTG	CACCTTGCACAGCTTGTAC	44300000	144800
R1003151-1-13	TTTTTC	R1003151	1	13	1110064N10Rik	GGTCTGTGAAATGAAAAAT	ATTTTTCATTTCACAGACC	36900000	101760
R1003151-14-1	AGAAAA	R1003151	14	1	1300018P11Rik	GGGTAATTATTGTTTTCTG	CAGAAAACAATAATTACCC	54700000	212720
R1003151-1-15	GCCAAA	R1003151	1	15	1700073E17Rik	TCTCTTGGTACATTTGGCA	TGCCAAATGTACCAAGAGA	61000000	169400
R1003151-1-17	GGTGTT	R1003151	1	17	1700084J12Rik	GGTTTTCCAAAAAACACCC	GGGTGTTTTTTGGAAAACC	40200000	118560
R1003151-1-19	TCATTA	R1003151	1	19	1700108L22Rik	CCACCTTTACGATAATGAT	ATCATTATCGTAAAGGTGG	41400000	141040
R1003151-1-8	TGAGTT	R1003151	1	8	1810057E01Rik	GGTGTTCCACCCAACTCAA	TTGAGTTGGGTGGAACACC	58100000	148680
R1003151-1-21	TGCCTA	R1003151	1	21	2210008M09Rik	CCTTTAAAAGCGTAGGCAT	ATGCCTACGCTTTTAAAGG	40600000	172520
R1003151-3-1	ATAACT	R1003151	3	1	2310066N05Rik	GCAGCTCTCAACAGTTATA	TATAACTGTTGAGAGCTGC	29400000	137080
R1003151-3-3	ATTCTG	R1003151	3	3	2410005K20Rik	CCTAGAGCTTTTCAGAATA	TATTCTGAAAAGCTCTAGG	65700000	152080
R1003151-3-5	TGTATT	R1003151	3	5	2610012O22Rik	GCCCATCTGATGAATACAA	TTGTATTCATCAGATGGGC	47200000	176960
R1003151-3-7	AGCTGT	R1003151	3	7	2610033H07Rik	GCGTAAAGTAAAACAGCTT	AAGCTGTTTTACTTTACGC	42700000	212840
R1003151-14-3	CCTTTA	R1003151	14	3	2810006K23Rik	GCCTGACTTTCTTAAAGGC	GCCTTTAAGAAAGTCAGGC	39000000	171720
R1003151-14-5	GGTTAA	R1003151	14	5	2810012L14Rik	CGGAGGAGATATTTAACCA	TGGTTAAATATCTCCTCCG	39500000	128000
R1003151-7-20	TCCTTG	R1003151	7	20	3000003F02Rik	GCCGGATCCGAACAAGGAT	ATCCTTGTTCGGATCCGGC	28500000	110920
R1003151-3-9	AATTTC	R1003151	3	9	3000004N20Rik	GCTAATGCTAGTGAAATTC	GAATTTCACTAGCATTAGC	39500000	139560
R1003151-3-11	GACCCT	R1003151	3	11	3010033P07Rik	CGTGAGGTTTGGAGGGTCA	TGACCCTCCAAACCTCACG	62900000	96120
R1003151-3-13	AAAAAT	R1003151	3	13	3110001N18Rik	GTAGAAGATGGAATTTTTG	CAAAAATTCCATCTTCTAC	40500000	140240
R1003151-14-7	AATAAT	R1003151	14	7	3300001M20Rik	GGCTTTGGCTCCATTATTC	GAATAATGGAGCCAAAGCC	40000000	186560
R1003151-1-10	TTTTCA	R1003151	1	10	4922504H04Rik	GGAGAAAGAATCTGAAAAT	ATTTTCAGATTCTTTCTCC	34500000	128960
R1003151-3-15	CTATTA	R1003151	3	15	4930517K11Rik	GGATCATCTGCATAATAGA	TCTATTATGCAGATGATCC	33800000	155680
R1003151-3-17	AAATGT	R1003151	3	17	4930522D07Rik	GGTTCTAGACAAACATTTT	AAAATGTTTGTCTAGAACC	43700000	151840
R1003151-7-22	TAGCAA	R1003151	7	22	4933405A16Rik	GGTCAGAAGAGTTTGCTAA	TTAGCAAACTCTTCTGACC	29600000	125760
R1003151-1-12	ATCATC	R1003151	1	12	5730406I15Rik	GGAATGGATCCTGATGATA	TATCATCAGGATCCATTCC	44600000	87680
R1003151-1-14	AATAGA	R1003151	1	14	6530404F10Rik	CCGTGATGGACATCTATTC	GAATAGATGTCCATCACGG	16400000	74960
R1003151-1-16	GCAAAA	R1003151	1	16	9230117E20Rik	GGCTTTCAGGCTTTTTGCA	TGCAAAAAGCCTGAAAGCC	36000000	135720
R1003151-3-19	TGAAAG	R1003151	3	19	9530027K23Rik	CCTACTCAGTGTCTTTCAA	TTGAAAGACACTGAGTAGG	34100000	141400
R1003151-1-18	TCTAAG	R1003151	1	18	A530083I02Rik	GGAAAGAAAAGCCTTAGAA	TTCTAAGGCTTTTCTTTCC	38000000	204800
R1003151-1-20	TATAGC	R1003151	1	20	A830091I15Rik	GGTCTATGCGATGCTATAC	GTATAGCATCGCATAGACC	12400000	58000
R1003151-3-21	TGTAAA	R1003151	3	21	B130016L12Rik	GGCTGTTGACATTTTACAA	TTGTAAAATGTCAACAGCC	33100000	117120
R1003151-1-22	AAAGAA	R1003151	1	22	B230374F23Rik	GGAGTGGACAATTTCTTTA	TAAAGAAATTGTCCACTCC	41000000	157640
R1003151-5-1	ATAGTT	R1003151	5	1	BC003885	GCTGTGGAATAAAACTATT	AATAGTTTTATTCCACAGC	34200000	182600
R1003151-5-3	AAAACA	R1003151	5	3	Bop1	GCGAGGAGAGTGTGTTTTC	GAAAACACACTCTCCTCGC	41100000	162000
R1003151-9-2	TGGTGT	R1003151	9	2	C330017I15Rik	GCTATGTGTGGAACACCAT	ATGGTGTTCCACACATAGC	33300000	91240
R1003151-5-5	AACTTG	R1003151	5	5	C330027G06Rik	CCTTCACAAGGACAAGTTT	AAACTTGTCCTTGTGAAGG	35500000	178280
R1003151-5-7	TTGAGA	R1003151	5	7	C430048L16Rik	GCCTTAGGAAATTCTCAAT	ATTGAGAATTTCCTAAGGC	54800000	188800
R1003151-5-9	AAAATG	R1003151	5	9	Cyld	GGGATATGAAATCATTTTC	GAAAATGATTTCATATCCC	32300000	150520
R1003151-5-11	TGGTTG	R1003151	5	11	D13Wsu64e	GGAAATGAGTCTCAACCAG	CTGGTTGAGACTCATTTCC	27500000	115120
R1003151-5-13	AATATG	R1003151	5	13	D3Ucla1	GGTTGGATTATGCATATTT	AAATATGCATAATCCAACC	16400000	128440
R1003151-3-2	TTCTCA	R1003151	3	2	Dpp10	GCAATTAGTAACTGAGAAT	ATTCTCAGTTACTAATTGC	64800000	155880
R1003151-3-4	TTGCTT	R1003151	3	4	Dpp6	GGCAAAGTGGATAAGCAAT	ATTGCTTATCCACTTTGCC	19800000	101960
R1003151-14-9	TCAATG	R1003151	14	9	Eef1b2	GGATGATGACGACATTGAT	ATCAATGTCGTCATCATCC	30500000	178120
R1003151-14-11	TCAAAT	R1003151	14	11	Eef1d	GGAGATCACCAAATTTGAG	CTCAAATTTGGTGATCTCC	28400000	111360
R1003151-14-13	AAGTCA	R1003151	14	13	Eftud1	GCGATGTTTGGATGACTTA	TAAGTCATCCAAACATCGC	36000000	161880
R1003151-14-15	GAAGAT	R1003151	14	15	Eif2c3	CCTACTCGTATAATCTTCT	AGAAGATTATACGAGTAGG	37800000	105960
R1003151-14-17	TAGAAT	R1003151	14	17	Eif2c4	GCTGCTGATTCAATTCTAT	ATAGAATTGAATCAGCAGC	35000000	174240
R1003151-14-19	ATTTTA	R1003151	14	19	Eif2s3y	GGCAGATTTGGGTAAAATT	AATTTTACCCAAATCTGCC	44000000	104920
R1003151-14-21	AAGACC	R1003151	14	21	Eif3s5	GGGTTTCTTTGTGGTCTTG	CAAGACCACAAAGAAACCC	45200000	90760
R1003151-16-1	CTCATT	R1003151	16	1	Eif3s7	GGAAGAAACTTAAATGAGT	ACTCATTTAAGTTTCTTCC	45500000	211640
R1003151-16-3	TTTGTA	R1003151	16	3	Eif3s8	GGATGAGGAGGATACAAAG	CTTTGTATCCTCCTCATCC	16800000	67440
R1003151-16-5	TTGAAG	R1003151	16	5	Eif3s9	GCCAGTCCAAAGCTTCAAA	TTTGAAGCTTTGGACTGGC	27000000	95320
R1003151-16-7	ACAGAG	R1003151	16	7	Eif4b	GCAAGTACGCTGCTCTGTC	GACAGAGCAGCGTACTTGC	32500000	210960
R1003151-16-9	TTATTC	R1003151	16	9	Eif4ebp2	GGTTAGGTTGATGAATAAG	CTTATTCATCAACCTAACC	19600000	105680
R1003151-16-11	TAGTAG	R1003151	16	11	Eif4ebp3	GGAGCTCTCATCCTACTAT	ATAGTAGGATGAGAGCTCC	31200000	118840
R1003151-16-13	TATTCC	R1003151	16	13	Eif4g1	GGCCATCATTGAGGAATAT	ATATTCCTCAATGATGGCC	22600000	68240
R1003151-16-15	TGTCTT	R1003151	16	15	Eif5	GGAAATGGAATCAAGACAG	CTGTCTTGATTCCATTTCC	39400000	124520
R1003151-16-17	TTAAAC	R1003151	16	17	Eif5a2	GGCAGTTAGTAAGTTTAAA	TTTAAACTTACTAACTGCC	29600000	192480
R1003151-16-19	GCTTGG	R1003151	16	19	Eif5b	CCTATGTGCGTTCCAAGCA	TGCTTGGAACGCACATAGG	23500000	51880
R1003151-3-6	TTTTTT	R1003151	3	6	Frag1	CCACTTGGTGCTAAAAAAA	TTTTTTTAGCACCAAGTGG	35600000	106640
R1003151-3-8	GTCTTT	R1003151	3	8	Fst	GGGCAAATGTAAAAAGACT	AGTCTTTTTACATTTGCCC	21400000	149120
R1003151-3-10	AAAATC	R1003151	3	10	Fstl3	GGACTGAAGGGAGATTTTT	AAAAATCTCCCTTCAGTCC	36800000	153280
R1003151-3-12	TCTCAT	R1003151	3	12	Fzr1	GGATCAATGAAAATGAGAA	TTCTCATTTTCATTGATCC	32000000	149200
R1003151-5-15	GTCTGC	R1003151	5	15	G1p2	GGTCTTTCTGACGCAGACT	AGTCTGCGTCAGAAAGACC	28500000	118240
R1003151-5-17	ACAACA	R1003151	5	17	Grcc2f	GGCACAAGTCCATGTTGTT	AACAACATGGACTTGTGCC	30800000	131680
R1003151-5-19	TTCAAA	R1003151	5	19	Grsf1	GCCTATGTACAGTTTGAAG	CTTCAAACTGTACATAGGC	37800000	136960
R1003151-16-21	TTTGAT	R1003151	16	21	Gspt2	GGAAGTAAGGAAATCAAAA	TTTTGATTTCCTTACTTCC	35700000	117040
R1003151-7-10	GGGATC	R1003151	7	10	Hdac5	GCATTCTACAACGATCCCT	AGGGATCGTTGTAGAATGC	18400000	119040
R1003151-7-12	ATAAGA	R1003151	7	12	Hdac9	GCAAGAGTTACTTCTTATT	AATAAGAAGTAACTCTTGC	28000000	129160
R1003151-5-21	TTTTGA	R1003151	5	21	Hnrpa1	CCCTATGCAATATCAAAAT	ATTTTGATATTGCATAGGG	40000000	144400
R1003151-7-1	TCTCTA	R1003151	7	1	Hnrpa2b1	GGAACACCACCTTAGAGAT	ATCTCTAAGGTGGTGTTCC	45300000	176240
R1003151-7-3	TATTCT	R1003151	7	3	Hnrpab	GGAAAAGATCAGAGAATAC	GTATTCTCTGATCTTTTCC	36600000	124480
R1003151-7-5	TCTTTC	R1003151	7	5	Hnrpd	GGTCATGGATCAGAAAGAA	TTCTTTCTGATCCATGACC	20100000	62080
R1003151-7-7	ACTTTA	R1003151	7	7	Hnrpdl	GCCTGTTTTGCCTAAAGTG	CACTTTAGGCAAAACAGGC	37200000	210320
R1003151-7-9	TGTAAA	R1003151	7	9	Hnrpf	CGGAGAACGACATTTACAA	TTGTAAATGTCGTTCTCCG	31300000	115080
R1003151-7-11	GTAGAT	R1003151	7	11	Hnrph1	GGTATTCGTTTCATCTACA	TGTAGATGAAACGAATACC	39400000	165760
R1003151-7-13	GTAGAT	R1003151	7	13	Hnrph2	GGTGTTCGTTTCATCTACA	TGTAGATGAAACGAACACC	38500000	132480
R1003151-7-15	CTTTTA	R1003151	7	15	Hnrpk	GGAGCAAGCCTTTAAAAGA	TCTTTTAAAGGCTTGCTCC	42400000	134920
R1003151-7-17	TAATTG	R1003151	7	17	Hnrpl	CCCTGCATTTGTCAATTAT	ATAATTGACAAATGCAGGG	29300000	126760
R1003151-3-14	AAATCA	R1003151	3	14	Hrasls3	GGGTTTGGAGTTTGATTTA	TAAATCAAACTCCAAACCC	42100000	142960
R1003151-1-2	TGAAAC	R1003151	1	2	Ict1	GGCTGAAGTAAGGTTTCAC	GTGAAACCTTACTTCAGCC	32500000	176000
R1003151-3-16	CCCAAG	R1003151	3	16	Kcnrg	CGGAACAAATGTCTTGGGC	GCCCAAGACATTTGTTCCG	37200000	165920
R1003151-3-18	TTTGAT	R1003151	3	18	Kctd11	GGACTTTGACTTATCAAAT	ATTTGATAAGTCAAAGTCC	28600000	121080
R1003151-3-20	AATCTC	R1003151	3	20	Kctd12b	GGACAACAAAGGGAGATTC	GAATCTCCCTTTGTTGTCC	22100000	123120
R1003151-3-22	TAAGAG	R1003151	3	22	Kctd15	GCTTACCTAGTGCTCTTAA	TTAAGAGCACTAGGTAAGC	37800000	155920
R1003151-5-2	ATCAAT	R1003151	5	2	Kctd6	GGCAATTACTTCATTGATC	GATCAATGAAGTAATTGCC	29800000	115240
R1003151-5-4	CACATG	R1003151	5	4	Kctd7	CGCAATTTTGAACATGTGT	ACACATGTTCAAAATTGCG	42900000	182960
R1003151-5-6	TGTATT	R1003151	5	6	Kctd8	GCAGTTACACTGAATACAT	ATGTATTCAGTGTAACTGC	46900000	237440
R1003151-7-19	AACACT	R1003151	7	19	MGC62475	GCCCAAGTCCAAAGTGTTG	CAACACTTTGGACTTGGGC	25300000	66640
R1003151-7-21	TCATCT	R1003151	7	21	Mrpl1	GGAAAAGACATCAGATGAA	TTCATCTGATGTCTTTTCC	33900000	114520
R1003151-9-1	TCTTGA	R1003151	9	1	Mrpl11	GGACATTTGAGCTCAAGAT	ATCTTGAGCTCAAATGTCC	42100000	171280
R1003151-9-3	TGTGTT	R1003151	9	3	Mrpl12	GCTTACCAAGTGAACACAC	GTGTGTTCACTTGGTAAGC	61800000	218840
R1003151-9-5	TACTTG	R1003151	9	5	Mrpl13	GGCGGCTTTAGACAAGTAA	TTACTTGTCTAAAGCCGCC	19800000	128760
R1003151-9-7	TAATCC	R1003151	9	7	Mrpl15	GCCGCTTAAGAGGGATTAT	ATAATCCCTCTTAAGCGGC	29500000	121040
R1003151-9-9	CAAATT	R1003151	9	9	Mrpl16	GGTCCAAGCTTAAATTTGT	ACAAATTTAAGCTTGGACC	29400000	171880
R1003151-9-11	TTTGAA	R1003151	9	11	Mrpl17	GCTCCTGTACAGTTCAAAC	GTTTGAACTGTACAGGAGC	35100000	117960
R1003151-9-13	ATTCAG	R1003151	9	13	Mrpl19	GGTTCCTGAGTCCTGAATT	AATTCAGGACTCAGGAACC	26900000	115200
R1003151-9-15	ATAATT	R1003151	9	15	Mrpl2	GGCCACAAACAGAATTATC	GATAATTCTGTTTGTGGCC	25800000	120880
R1003151-9-17	TACTTT	R1003151	9	17	Mrpl20	GGAACATGGCTTAAAGTAC	GTACTTTAAGCCATGTTCC	20600000	124960
R1003151-9-19	AGTCTG	R1003151	9	19	Mrpl23	GGATCAAGAAACCAGACTA	TAGTCTGGTTTCTTGATCC	13500000	54680
R1003151-9-21	TTTGTC	R1003151	9	21	Mrpl24	GGTTCCATAGCAGACAAAA	TTTTGTCTGCTATGGAACC	32700000	104320
R1003151-11-1	GCACGT	R1003151	11	1	Mrpl27	CGAAAGATGTCTACGTGCC	GGCACGTAGACATCTTTCG	47800000	191280
R1003151-11-3	GTCAGG	R1003151	11	3	Mrpl3	CGCTTCTATAAACCTGACT	AGTCAGGTTTATAGAAGCG	44500000	147680
R1003151-11-5	ACAATG	R1003151	11	5	Mrpl4	GGATGATCTACACATTGTG	CACAATGTGTAGATCATCC	56700000	232400
R1003151-11-7	TTTGAG	R1003151	11	7	Mrpl43	GGACAACCCAGTCTCAAAA	TTTTGAGACTGGGTTGTCC	58400000	209120
R1003151-11-9	GTCCTC	R1003151	11	9	Mrps11	GGGATGAAGTTTGAGGACG	CGTCCTCAAACTTCATCCC	29800000	72360
R1003151-11-11	CAGACC	R1003151	11	11	Mrps12	GTAATTCACAGTGGTCTGG	CCAGACCACTGTGAATTAC	47400000	118960
R1003151-11-13	AGGTTT	R1003151	11	13	Mrps14	GCTACCACATTTAAACCTT	AAGGTTTAAATGTGGTAGC	38400000	226880
R1003151-11-15	TTTTGA	R1003151	11	15	Mrps15	GGAAAAAGTTGCTCAAAAT	ATTTTGAGCAACTTTTTCC	33800000	153920
R1003151-11-17	CACAAG	R1003151	11	17	Mrps16	GGGCCTGTGAAACTTGTGC	GCACAAGTTTCACAGGCCC	30600000	150720
R1003151-11-19	CATATT	R1003151	11	19	Mrps2	GCTCTTATGTTTAATATGG	CCATATTAAACATAAGAGC	33100000	161880
R1003151-11-21	TCTGTG	R1003151	11	21	Mrps25	CCTAATGTTTACCACAGAC	GTCTGTGGTAAACATTAGG	37900000	128360
R1003151-13-1	TAAAAC	R1003151	13	1	Mrps33	CCCTGTGTTCACGTTTTAC	GTAAAACGTGAACACAGGG	43200000	151840
R1003151-13-3	TGTTCT	R1003151	13	3	Mrps5	GGCAGAGGCAAAAGAACAA	TTGTTCTTTTGCCTCTGCC	62500000	227920
R1003151-13-5	TCCTTG	R1003151	13	5	Mrps7	GCCCTTGATTGACAAGGAA	TTCCTTGTCAATCAAGGGC	34600000	181720
R1003151-13-7	ATCAAC	R1003151	13	7	Mrps9	GGACAGAGAACAGTTGATG	CATCAACTGTTCTCTGTCC	54900000	201200
R1003151-1-4	TCTGAT	R1003151	1	4	Mtrf1	GGCAAATCATTGATCAGAA	TTCTGATCAATGATTTGCC	58200000	163960
R1003151-1-6	TTAAAT	R1003151	1	6	Mtrf1l	GCAGTACGCTGCATTTAAA	TTTAAATGCAGCGTACTGC	36900000	163440
R1003151-13-9	TCCTTG	R1003151	13	9	Nedd8	GGTGGAGCGAATCAAGGAG	CTCCTTGATTCGCTCCACC	32200000	183560
R1003151-5-8	ACCATT	R1003151	5	8	Nfkbia	GGAGTACGAGCAAATGGTG	CACCATTTGCTCGTACTCC	41100000	156480
R1003151-5-10	GCCATC	R1003151	5	10	Nfkbib	GCTGAAAACTATGATGGCC	GGCCATCATAGTTTTCAGC	24600000	135880
R1003151-13-11	TTTTTA	R1003151	13	11	Nola1	GGCATCTTCCTTTAAAAAG	CTTTTTAAAGGAAGATGCC	30100000	145600
R1003151-13-13	TAAAAG	R1003151	13	13	Nola3	GGGCTCGTTAATCTTTTAC	GTAAAAGATTAACGAGCCC	37000000	149360
R1003151-5-12	CTGATT	R1003151	5	12	Nsmaf	GGAAGAAAGGAAAATCAGA	TCTGATTTTCCTTTCTTCC	25200000	115080
R1003151-13-15	GTACAG	R1003151	13	15	Pcbp4	GCAGCAGACACTCTGTACA	TGTACAGAGTGTCTGCTGC	32600000	85160
R1003151-5-14	TTCTCA	R1003151	5	14	Pdcd5	GGGAAGCAGAAATGAGAAA	TTTCTCATTTCTGCTTCCC	28300000	117800
R1003151-13-17	TATAGA	R1003151	13	17	Pes1	CCTTCACTGAGTTCTATAC	GTATAGAACTCAGTGAAGG	18200000	99200
R1003151-5-16	GGAGTT	R1003151	5	16	Ppp1r13l	GTATGATCTTTAAACTCCA	TGGAGTTTAAAGATCATAC	48900000	135160
R1003151-5-18	ATGAAG	R1003151	5	18	Psmd10	GGTTGGTCTCCTCTTCATA	TATGAAGAGGAGACCAACC	35300000	137480
R1003151-5-20	AGATTA	R1003151	5	20	Psmd12	GGAGATGATACATAATCTA	TAGATTATGTATCATCTCC	16300000	34720
R1003151-5-22	GCTAGT	R1003151	5	22	Psmd4	GGATCTGGTGAAACTAGCT	AGCTAGTTTCACCAGATCC	12700000	34080
R1003151-7-2	CATTTA	R1003151	7	2	Psmd8	CCCGAACCTTAGTAAATGT	ACATTTACTAAGGTTCGGG	34600000	226880
R1003151-13-19	CCAATG	R1003151	13	19	Raly	GCTTAACAGGAGCATTGGC	GCCAATGCTCCTGTTAAGC	52100000	173880
R1003151-13-21	GCAAAA	R1003151	13	21	Rbm12	GGCTTTCATCGTTTTTGCC	GGCAAAAACGATGAAAGCC	40300000	112760
R1003151-15-1	GATTTG	R1003151	15	1	Rbmxrt	CCGGGAAACCAACAAATCA	TGATTTGTTGGTTTCCCGG	28200000	97600
R1003151-15-3	AGGAGA	R1003151	15	3	Rpl10	GGCTTCAATAGTTCTCCTA	TAGGAGAACTATTGAAGCC	37800000	122160
R1003151-15-5	TTGATT	R1003151	15	5	Rpl10a	GGTGAAATCGACAATCAAG	CTTGATTGTCGATTTCACC	39400000	174360
R1003151-15-7	TCCAGA	R1003151	15	7	Rpl11	GGCAGAGGAAATTCTGGAG	CTCCAGAATTTCCTCTGCC	16200000	97840
R1003151-15-9	TGTTGC	R1003151	15	9	Rpl12	GCTAGTTAAGAAGCAACAA	TTGTTGCTTCTTAACTAGC	27500000	50520
R1003151-15-11	TTCTTC	R1003151	15	11	Rpl13	GCCTTCTGCTCCGAAGAAG	CTTCTTCGGAGCAGAAGGC	27700000	124920
R1003151-15-13	CTTTTT	R1003151	15	13	Rpl13a	CCCTATGACAAGAAAAAGC	GCTTTTTCTTGTCATAGGG	20100000	64520
R1003151-15-15	CCACCG	R1003151	15	15	Rpl14	GGTTCTTTTTGACGGTGGT	ACCACCGTCAAAAAGAACC	56400000	255920
R1003151-15-17	GGATCA	R1003151	15	17	Rpl15	GGTTATCCTCATTGATCCG	CGGATCAATGAGGATAACC	17100000	57560
R1003151-15-19	AACCTC	R1003151	15	19	Rpl18	GGTTGTGCTGAAGAGGTTG	CAACCTCTTCAGCACAACC	23100000	54560
R1003151-15-21	CTGTGA	R1003151	15	21	Rpl19	CCGCCATATGTATCACAGC	GCTGTGATACATATGGCGG	23600000	109800
R1003151-2-1	GTTTCA	R1003151	2	1	Rpl21	CCATACCATCTTTGAAACA	TGTTTCAAAGATGGTATGG	61800000	233560
R1003151-2-3	ATAAAG	R1003151	2	3	Rpl22	GGCGGGAAATGTCTTTATC	GATAAAGACATTTCCCGCC	51700000	176600
R1003151-2-5	ATACAA	R1003151	2	5	Rpl23	GGAGCTAAAAACTTGTATA	TATACAAGTTTTTAGCTCC	40600000	219920
R1003151-2-7	GCCAAG	R1003151	2	7	Rpl23a	GGCGTATGTTCGCTTGGCT	AGCCAAGCGAACATACGCC	28500000	77960
R1003151-2-9	TTTTGT	R1003151	2	9	Rpl24	GGCAGCACCTAAACAAAAG	CTTTTGTTTAGGTGCTGCC	61100000	190560
R1003151-2-11	TAGTGT	R1003151	2	11	Rpl26	GGTTGTTCGTGGACACTAC	GTAGTGTCCACGAACAACC	23400000	147640
R1003151-2-13	GGATAT	R1003151	2	13	Rpl27	GGTACTCTGTGGATATCCC	GGGATATCCACAGAGTACC	46000000	144120
R1003151-2-15	ATTTGT	R1003151	2	15	Rpl27a	GGATCAACTTTGACAAATA	TATTTGTCAAAGTTGATCC	11100000	58080
R1003151-2-17	TCTTTA	R1003151	2	17	Rpl28	CGCCCGAAGCAATAAAGAG	CTCTTTATTGCTTCGGGCG	29000000	137680
R1003151-2-19	TTGGAC	R1003151	2	19	Rpl29	CCGAAGCCTAAGGTCCAAA	TTTGGACCTTAGGCTTCGG	35700000	100880
R1003151-2-21	ATATCA	R1003151	2	21	Rpl30	CCCAGGTGATTCTGATATT	AATATCAGAATCACCTGGG	33500000	114160
R1003151-4-1	GATTAA	R1003151	4	1	Rpl31	GGGTGTTGGAAATTAATCT	AGATTAATTTCCAACACCC	23700000	134760
R1003151-4-3	TTAATT	R1003151	4	3	Rpl32	CCGATATGTGAAAATTAAG	CTTAATTTTCACATATCGG	32000000	166160
R1003151-4-5	CAATTT	R1003151	4	5	Rpl35a	CGGCTCTTCTTAAAATTGA	TCAATTTTAAGAAGAGCCG	38600000	156040
R1003151-4-7	TTGGAC	R1003151	4	7	Rpl36	GTTGCTCAAAGTGTCCAAG	CTTGGACACTTTGAGCAAC	22400000	123240
R1003151-4-9	TTCTGA	R1003151	4	9	Rpl37	GGCCTACCACCTTCAGAAG	CTTCTGAAGGTGGTAGGCC	34300000	122520
R1003151-4-11	TACTGG	R1003151	4	11	Rpl37a	GGAACTGAAAGACCAGTAG	CTACTGGTCTTTCAGTTCC	16700000	53240
R1003151-4-13	TGTCTG	R1003151	4	13	Rpl38	CCCTGGTTATCACAGACAA	TTGTCTGTGATAACCAGGG	27200000	84680
R1003151-4-15	ACAATT	R1003151	4	15	Rpl39	GGATTTATACTGAATTGTC	GACAATTCAGTATAAATCC	29900000	113840
R1003151-4-17	TGTCAG	R1003151	4	17	Rpl3l	GCTACGACGTAACTGACAA	TTGTCAGTTACGTCGTAGC	16500000	101920
R1003151-4-19	GTCATA	R1003151	4	19	Rpl5	CGATTCCCTGGTTATGACT	AGTCATAACCAGGGAATCG	21800000	90280
R1003151-4-21	TCCGAG	R1003151	4	21	Rpl6	CCGAAGATGTTCCTCGGAA	TTCCGAGGAACATCTTCGG	20800000	67040
R1003151-6-1	TCATCC	R1003151	6	1	Rpl7	GGCTTATTAGACGGATGAA	TTCATCCGTCTAATAAGCC	18900000	75000
R1003151-6-3	AACAGA	R1003151	6	3	Rpl7a	GGTGGTCAACCCTCTGTTC	GAACAGAGGGTTGACCACC	42700000	260760
R1003151-6-5	AATTTA	R1003151	6	5	Rpl7l1	GGAAATGCCCACTAAATTT	AAATTTAGTGGGCATTTCC	29200000	102200
R1003151-6-7	GATGTC	R1003151	6	7	Rpl8	GGCATCGTAAAGGACATCA	TGATGTCCTTTACGATGCC	39600000	268080
R1003151-6-9	CCCAAA	R1003151	6	9	Rpl9	CCACATGAACAATTTGGGC	GCCCAAATTGTTCATGTGG	41500000	217320
R1003151-6-11	GCCTCC	R1003151	6	11	Rplp1	GGAGAAGAAAGTGGAGGCA	TGCCTCCACTTTCTTCTCC	53300000	155680
R1003151-6-13	AAGCCA	R1003151	6	13	Rplp2	CGACATGGGATTTGGCTTG	CAAGCCAAATCCCATGTCG	26000000	93000
R1003151-6-15	GCCTTC	R1003151	6	15	Rps10	CCTTCATGTAATGAAGGCC	GGCCTTCATTACATGAAGG	26400000	158880
R1003151-6-17	TACCGA	R1003151	6	17	Rps11	GGAAAAACTCCCTCGGTAC	GTACCGAGGGAGTTTTTCC	23000000	54600
R1003151-6-19	TATTCC	R1003151	6	19	Rps12	GGATGTCATCGAGGAATAC	GTATTCCTCGATGACATCC	15700000	36520
R1003151-6-21	CCAAAC	R1003151	6	21	Rps14	GGGAGAGAATGTGTTTGGT	ACCAAACACATTCTCTCCC	50800000	124560
R1003151-8-1	AACCAG	R1003151	8	1	Rps15	GGCCAATAAAGACTGGTTT	AAACCAGTCTTTATTGGCC	26700000	114800
R1003151-8-3	TCATTA	R1003151	8	3	Rps15a	GCATAAGGTGGTTAATGAC	GTCATTAACCACCTTATGC	40100000	177760
R1003151-8-5	TAATAA	R1003151	8	5	Rps16	GGCCCTGGTAGCTTATTAC	GTAATAAGCTACCAGGGCC	35400000	145720
R1003151-8-7	CATAAC	R1003151	8	7	Rps17	GCTGTTTAATCTGTTATGC	GCATAACAGATTAAACAGC	43400000	202720
R1003151-8-9	AGTACT	R1003151	8	9	Rps18	GCACATTTTGCGAGTACTC	GAGTACTCGCAAAATGTGC	23700000	88680
R1003151-8-11	CATCCT	R1003151	8	11	Rps19	GCATTAGAACAAAGGATGC	GCATCCTTTGTTCTAATGC	23600000	64360
R1003151-8-13	ATTTTC	R1003151	8	13	Rps2	GGATGAGGTTCTGAAAATC	GATTTTCAGAACCTCATCC	22200000	113600
R1003151-8-15	ATCAAG	R1003151	8	15	Rps20	GGTTTGTGCGGACTTGATC	GATCAAGTCCGCACAAACC	32100000	139440
R1003151-8-17	AGAATA	R1003151	8	17	Rps21	GTCAGATGATTCTATTCTC	GAGAATAGAATCATCTGAC	37300000	132720
R1003151-8-19	GAATTT	R1003151	8	19	Rps23	GGCCAAACAGCCAAATTCT	AGAATTTGGCTGTTTGGCC	28700000	59960
R1003151-8-21	GTCTTT	R1003151	8	21	Rps24	GGCAACAGTACCAAAGACA	TGTCTTTGGTACTGTTGCC	13600000	50520
R1003151-10-1	TTCTTG	R1003151	10	1	Rps26	GGATAAGGCCATCAAGAAG	CTTCTTGATGGCCTTATCC	14700000	56160
R1003151-10-3	CAACAC	R1003151	10	3	Rps27	CGGTAGTCTTGTGTGTTGG	CCAACACACAAGACTACCG	29300000	96520
R1003151-10-5	GGAATT	R1003151	10	5	Rps27a	GGATAAGGAAGGAATTCCT	AGGAATTCCTTCCTTATCC	26100000	82880
R1003151-10-7	AGTAAT	R1003151	10	7	Rps27l	GGTTGCTACAAGATTACTA	TAGTAATCTTGTAGCAACC	20400000	117920
R1003151-10-9	ATGAAT	R1003151	10	9	Rps28	GGTGCGAGTGGAATTCATG	CATGAATTCCACTCGCACC	28500000	127320
R1003151-10-11	CCAATC	R1003151	10	11	Rps3	CCCAAGTGGTAAGATTGGT	ACCAATCTTACCACTTGGG	29900000	188440
R1003151-10-13	TTTTGG	R1003151	10	13	Rps3a	GGACTCAAGGAACCAAAAT	ATTTTGGTTCCTTGAGTCC	20200000	60280
R1003151-10-15	TCAATC	R1003151	10	15	Rps4x	CGACACCATTCAGATTGAT	ATCAATCTGAATGGTGTCG	9380000	30960
R1003151-10-17	ATATCG	R1003151	10	17	Rps5	CGTGCAGATCAACGATATT	AATATCGTTGATCTGCACG	30100000	88320
R1003151-10-19	GCTTAT	R1003151	10	19	Rps7	GCCGTACGAAAAATAAGCA	TGCTTATTTTTCGTACGGC	16700000	36000
R1003151-10-21	AGACAA	R1003151	10	21	Rps8	GGATCATTGATGTTGTCTA	TAGACAACATCAATGATCC	21900000	57240
R1003151-12-1	CTTTCT	R1003151	12	1	Rrs1	GGACTCAGGCCAAGAAAGA	TCTTTCTTGGCCTGAGTCC	29500000	125320
R1003151-9-4	TCTTTT	R1003151	9	4	Samd8	CCAGCAATAATGAAAAGAC	GTCTTTTCATTATTGCTGG	38000000	158560
R1003151-7-14	CCCTCA	R1003151	7	14	Sin3b	GCATTCAGAAATTGAGGGT	ACCCTCAATTTCTGAATGC	31900000	156400
R1003151-7-16	AGTGAG	R1003151	7	16	Sirt3	GGCCCAATGTCACTCACTA	TAGTGAGTGACATTGGGCC	24500000	59400
R1003151-7-18	GGATAT	R1003151	7	18	Sirt7	GGTACTAAAGAAATATCCC	GGGATATTTCTTTAGTACC	34600000	143200
R1003151-12-3	TCATTT	R1003151	12	3	Srp19	GGAAAGAAGAAGAAATGAC	GTCATTTCTTCTTCTTTCC	35100000	151840
R1003151-12-5	CATGAC	R1003151	12	5	Ssfa1	CCTTGTTCAACAGTCATGT	ACATGACTGTTGAACAAGG	22500000	162240
R1003151-7-4	CTTCTG	R1003151	7	4	Trp53bp2	GGAAAAAAAAATCAGAAGG	CCTTCTGATTTTTTTTTCC	38200000	181040
R1003151-12-7	ATTCAA	R1003151	12	7	U2af1	GCCGTGATCGACTTGAATA	TATTCAAGTCGATCACGGC	30500000	139400
R1003151-12-11	CGTTTT	R1003151	12	11	U2af1-rs2	AGAGGAAGCTCGAAAACGG	CCGTTTTCGAGCTTCCTCT	37200000	142560
R1003151-12-9	ATCTCT	R1003151	12	9	U2af1l4	GGAGAAGTATGGAGAGATT	AATCTCTCCATACTTCTCC	15700000	125800
R1003151-12-13	CCACAG	R1003151	12	13	Uba52	GGTCAAATAAAGCTGTGGT	ACCACAGCTTTATTTGACC	38300000	193800
R1003151-12-15	ATCTTG	R1003151	12	15	Ubb	GAACGTGAAGGCCAAGATC	GATCTTGGCCTTCACGTTC	24800000	164640
R1003151-12-17	CTGTCT	R1003151	12	17	Ubc	GGTCAAACAGGAAGACAGA	TCTGTCTTCCTGTTTGACC	28900000	133000
R1003151-12-19	TCTTAG	R1003151	12	19	Ubd	CCTCTGTGATCCCTAAGAA	TTCTTAGGGATCACAGAGG	16400000	100320
R1003151-12-21	TTTTCA	R1003151	12	21	Ubl4	GGCCCTAGCAGATGAAAAA	TTTTTCATCTGCTAGGGCC	40000000	147560
R1003151-7-6	CTTTCT	R1003151	7	6	Ufd1l	GGTCAGATGTGGAGAAAGG	CCTTTCTCCACATCTGACC	8150000	27840
R1003151-7-8	ACATTT	R1003151	7	8	Vps24	GGTGGTGTAATCAAATGTA	TACATTTGATTACACCACC	19900000	126640
R1003151-1-1	GAGAAA	R1003151	1	1	Zp3	GGAGAAACTGGCTTTCTCT	AGAGAAAGCCAGTTTCTCC	42900000	245440
R1003685-4-21	TATTTA	R1003685	4	21	0610042I15Rik	CGATCACCTTAGTAAATAC	GTATTTACTAAGGTGATCG	173000000	365440
R1003685-10-18	AGTACA	R1003685	10	18	1110008L20Rik	GGATATCGAGGATGTACTG	CAGTACATCCTCGATATCC	97700000	164920
R1003685-6-1	CTCATA	R1003685	6	1	1110031B06Rik	GCAAAACCGGCGTATGAGA	TCTCATACGCCGGTTTTGC	213000000	436080
R1003685-10-20	TCGCAC	R1003685	10	20	1700008P20Rik	GGTGTTGAACAAGTGCGAC	GTCGCACTTGTTCAACACC	197000000	359200
R1003685-7-10	TTACAG	R1003685	7	10	1810030J14Rik	GGTATCAGACAGCTGTAAC	GTTACAGCTGTCTGATACC	220000000	350600
R1003685-6-3	TGCTAG	R1003685	6	3	2010004J24Rik	GGCTGAATAGTCCTAGCAG	CTGCTAGGACTATTCAGCC	256000000	484960
R1003685-6-5	AGAGTG	R1003685	6	5	2010204I15Rik	GGATATCCGCCTCACTCTT	AAGAGTGAGGCGGATATCC	108000000	191680
R1003685-7-12	GATCAT	R1003685	7	12	2310001N14Rik	GCCCTGTTGGACATGATCG	CGATCATGTCCAACAGGGC	146000000	295760
R1003685-6-7	GAGAAA	R1003685	6	7	2310075A12Rik	GGAAAGTAAAGTTTTCTCC	GGAGAAAACTTTACTTTCC	184000000	401800
R1003685-16-12	GGCTGG	R1003685	16	12	2410080H04Rik	GGTCAATGTTCACCAGCCA	TGGCTGGTGAACATTGACC	42800000	299960
R1003685-7-14	TTTCGA	R1003685	7	14	2410137M14Rik	GCACTGAAAGTCTCGAAAG	CTTTCGAGACTTTCAGTGC	206000000	313360
R1003685-6-9	TTGTAA	R1003685	6	9	2610002M06Rik	GGTGTATTCCAGTTACAAA	TTTGTAACTGGAATACACC	128000000	259240
R1003685-16-14	TAACCA	R1003685	16	14	2610510H03Rik	GAGCTCTGCATTTGGTTAG	CTAACCAAATGCAGAGCTC	146000000	327000
R1003685-10-22	TATCAG	R1003685	10	22	2810003C17Rik	GCATTTCCCAGCCTGATAC	GTATCAGGCTGGGAAATGC	72800000	207600
R1003685-6-11	TCAGAA	R1003685	6	11	2810405I11Rik	CCCTTAATAGACTTCTGAT	ATCAGAAGTCTATTAAGGG	291000000	165960
R1003685-6-13	CTGTAA	R1003685	6	13	4632411J06Rik	GGCGGACTTGGATTACAGC	GCTGTAATCCAAGTCCGCC	202000000	352960
R1003685-16-16	CCTCCT	R1003685	16	16	4732467B22	GGACAAATTGGTAGGAGGA	TCCTCCTACCAATTTGTCC	188000000	384280
R1003685-6-15	AAGTGT	R1003685	6	15	4732481H14Rik	GCGACTACTTAGACACTTT	AAAGTGTCTAAGTAGTCGC	135000000	372840
R1003685-12-2	GAGTAT	R1003685	12	2	4921521K07Rik	GGCAGCCTATATATACTCA	TGAGTATATATAGGCTGCC	281000000	391920
R1003685-7-16	ATCCCG	R1003685	7	16	4932441K18	CCCATTTAAATACGGGATT	AATCCCGTATTTAAATGGG	204000000	271320
R1003685-12-4	AGCTGA	R1003685	12	4	4933408F15	GCTCTTAAAAACTCAGCTT	AAGCTGAGTTTTTAAGAGC	259000000	436840
R1003685-12-6	AACCAA	R1003685	12	6	5430404L10Rik	GGGATTAAAGATTTGGTTG	CAACCAAATCTTTAATCCC	195000000	376920
R1003685-6-17	TGAGAC	R1003685	6	17	5832424M12	GGAGCAAGTCAAGTCTCAT	ATGAGACTTGACTTGCTCC	193000000	368040
R1003685-16-18	CTATGT	R1003685	16	18	5930437A14Rik	GGAGTTTATAACACATAGG	CCTATGTGTTATAAACTCC	180000000	364280
R1003685-16-20	AAGTTA	R1003685	16	20	9430093N24Rik	GCAGTGCACGGATAACTTC	GAAGTTATCCGTGCACTGC	79200000	376880
R1003685-6-19	AAAGCC	R1003685	6	19	9630046K23Rik	CCAAATTAACAGGGCTTTG	CAAAGCCCTGTTAATTTGG	174000000	279520
R1003685-6-21	GCTTGG	R1003685	6	21	A030009B12Rik	GGAGATAAAAATCCAAGCA	TGCTTGGATTTTTATCTCC	103000000	137560
R1003685-7-18	TAGCTA	R1003685	7	18	A630038E17Rik	CCCGTATCTTTTTAGCTAA	TTAGCTAAAAAGATACGGG	119000000	297800
R1003685-7-20	TATGTA	R1003685	7	20	AI182371	CGAGCAAGCTTCTACATAC	GTATGTAGAAGCTTGCTCG	96400000	149640
R1003685-7-22	AGGCAG	R1003685	7	22	AI324046	GGTTAGTCTGACCTGCCTG	CAGGCAGGTCAGACTAACC	265000000	272400
R1003685-9-2	TACATG	R1003685	9	2	AU044919	GCAAAGCCTTACCATGTAA	TTACATGGTAAGGCTTTGC	84500000	222360
R1003685-12-8	CAGTCA	R1003685	12	8	AY314008	GGTCCACATATCTGACTGA	TCAGTCAGATATGTGGACC	153000000	307600
R1003685-16-22	AGTACC	R1003685	16	22	Agc1	GGAAAAGGAGGTGGTACTG	CAGTACCACCTCCTTTTCC	194000000	252240
R1003685-2-2	TTATGC	R1003685	2	2	Ahsg	GGCAAATCTCATGCATAAT	ATTATGCATGAGATTTGCC	225000000	315640
R1003685-8-1	CGAGTG	R1003685	8	1	Als2cr3	GGTTGCCAATGACACTCGG	CCGAGTGTCATTGGCAACC	225000000	229920
R1003685-1-3	AAATCC	R1003685	1	3	Ambn	GGTACCAATAATGGATTTT	AAAATCCATTATTGGTACC	208000000	353400
R1003685-1-5	GATACG	R1003685	1	5	Amelx	TGATAAGGCAGCCGTATCC	GGATACGGCTGCCTTATCA	123000000	300800
R1003685-8-3	TGTCAT	R1003685	8	3	Ap1m2	GGTGATGTGCCCATGACAG	CTGTCATGGGCACATCACC	196000000	233800
R1003685-8-5	AAGAGA	R1003685	8	5	Ap2b1	GGACGTGAGCTCTCTCTTC	GAAGAGAGAGCTCACGTCC	161000000	363920
R1003685-8-7	ACTTCA	R1003685	8	7	Ap3b1	GGAGATGTTAATTGAAGTC	GACTTCAATTAACATCTCC	135000000	347720
R1003685-8-9	GAAGAA	R1003685	8	9	Ap3m1	GGTTTAGATGATTTCTTCC	GGAAGAAATCATCTAAACC	165000000	364320
R1003685-8-11	AGCATC	R1003685	8	11	Ap3m2	GGTGTTGGAAGAGATGCTG	CAGCATCTCTTCCAACACC	245000000	375440
R1003685-8-13	CAAAAG	R1003685	8	13	Apg5l	CCATACTATTTGCTTTTGC	GCAAAAGCAAATAGTATGG	142000000	344520
R1003685-9-4	TCAATT	R1003685	9	4	B2m	GCAAAGAGGCCTAATTGAA	TTCAATTAGGCCTCTTTGC	137000000	258960
R1003685-8-15	TACGGA	R1003685	8	15	B930037P14Rik	GGGTCTCCTCTTTCCGTAA	TTACGGAAAGAGGAGACCC	275000000	364000
R1003685-12-10	ATGTCT	R1003685	12	10	BC005662	GGCAGAGAGCAGAGACATC	GATGTCTCTGCTCTCTGCC	133000000	275960
R1003685-8-17	CTTGTA	R1003685	8	17	BC020188	CGCAGGTTTGAGTACAAGC	GCTTGTACTCAAACCTGCG	124000000	335760
R1003685-9-6	TTGTTA	R1003685	9	6	BC040774	CGGCGGCAACAATAACAAG	CTTGTTATTGTTGCCGCCG	107000000	283120
R1003685-1-7	CATGTC	R1003685	1	7	BC065151	CCTGGAATACAAGACATGA	TCATGTCTTGTATTCCAGG	196000000	322040
R1003685-1-9	CAGTAG	R1003685	1	9	Bcan	CCGCTTCAATGTCTACTGC	GCAGTAGACATTGAAGCGG	135000000	349040
R1003685-8-19	TCTAAG	R1003685	8	19	Bet1l	CCAGAACCGTTACTTAGAC	GTCTAAGTAACGGTTCTGG	153000000	342840
R1003685-8-21	TAACAG	R1003685	8	21	Bin1	CCTATCTGGCTTCTGTTAA	TTAACAGAAGCCAGATAGG	206000000	359040
R1003685-9-8	TGGGTC	R1003685	9	8	C1qa	GGTTTTAAAGGAGACCCAG	CTGGGTCTCCTTTAAAACC	189000000	378400
R1003685-9-10	ACGAGA	R1003685	9	10	C1qb	CCTGTGTGTGAATCTCGTT	AACGAGATTCACACACAGG	222000000	275720
R1003685-9-12	TGACCA	R1003685	9	12	C1qg	GGTTCAACTCTGTGGTCAC	GTGACCACAGAGTTGAACC	151000000	244400
R1003685-9-14	TAACCC	R1003685	9	14	C1ql1	GAACCCTCATGAGGGTTAC	GTAACCCTCATGAGGGTTC	146000000	332000
R1003685-9-16	GATATA	R1003685	9	16	C1ql3	GGAGATGAAGTCTATATCA	TGATATAGACTTCATCTCC	51200000	220520
R1003685-9-18	TAGTTC	R1003685	9	18	C1ql4	GGATGCGGATCAGAACTAC	GTAGTTCTGATCCGCATCC	92200000	185480
R1003685-9-20	CTCGTG	R1003685	9	20	C1qtnf1	GGCCTGAAGAAACACGAGA	TCTCGTGTTTCTTCAGGCC	133000000	352640
R1003685-9-22	AAGGCA	R1003685	9	22	C1qtnf2	CCCAATGCTTGGTGCCTTT	AAAGGCACCAAGCATTGGG	150000000	295920
R1003685-11-2	AATGCA	R1003685	11	2	C1qtnf3	GCATTTAAGTGTTGCATTG	CAATGCAACACTTAAATGC	242000000	432600
R1003685-11-4	ACTAGA	R1003685	11	4	C1qtnf6	GGATTCTTCATTTCTAGTG	CACTAGAAATGAAGAATCC	204000000	307080
R1003685-11-6	GTTATT	R1003685	11	6	C1qtnf7	CGAATGGCATACAATAACC	GGTTATTGTATGCCATTCG	135000000	208440
R1003685-11-8	TAACAT	R1003685	11	8	C1sb	GGCCAGAGGACTATGTTAT	ATAACATAGTCCTCTGGCC	148000000	357520
R1003685-11-10	TTATCT	R1003685	11	10	C3	GGAATTCAACTCAGATAAG	CTTATCTGAGTTGAATTCC	159000000	340200
R1003685-11-12	TCATCT	R1003685	11	12	C4	GGAAGACTTGATAGATGAA	TTCATCTATCAAGTCTTCC	173000000	304080
R1003685-11-14	TGGTTT	R1003685	11	14	C4bp	GCTCTATGTCAGAAACCAG	CTGGTTTCTGACATAGAGC	217000000	287200
R1003685-11-16	ACGGTA	R1003685	11	16	C6	GCCAGTAATCCATACCGTG	CACGGTATGGATTACTGGC	181000000	330560
R1003685-11-18	CGAAAG	R1003685	11	18	C8a	GGATGAGAAATACTTTCGG	CCGAAAGTATTTCTCATCC	153000000	291440
R1003685-11-20	CACATC	R1003685	11	20	C8b	GGAGTCAAGTACGATGTGA	TCACATCGTACTTGACTCC	164000000	287760
R1003685-11-22	GTCCGA	R1003685	11	22	C9	GCATTTTAGCCTTCGGACA	TGTCCGAAGGCTAAAATGC	173000000	328080
R1003685-12-12	TGTCTG	R1003685	12	12	Cab39l	GGATTTGTTAACCAGACAT	ATGTCTGGTTAACAAATCC	161000000	290240
R1003685-12-14	ATTTCC	R1003685	12	14	Cabp1	CCGGGACATAGAGGAAATT	AATTTCCTCTATGTCCCGG	189000000	339800
R1003685-12-16	TCTCCT	R1003685	12	16	Cadps2	GGCCTTTTCTCAAGGAGAA	TTCTCCTTGAGAAAAGGCC	194000000	247640
R1003685-12-18	TGGGTT	R1003685	12	18	Caln1	CCCAATTCTTTCAACCCAG	CTGGGTTGAAAGAATTGGG	191000000	289520
R1003685-12-20	ATATAC	R1003685	12	20	Canx	CGACGAACCTGAGTATATT	AATATACTCAGGTTCGTCG	112000000	328960
R1003685-12-22	CGTCTC	R1003685	12	22	Capn10	GGACATCACTTGGAGACGA	TCGTCTCCAAGTGATGTCC	261000000	339680
R1003685-14-2	GGACTG	R1003685	14	2	Capn12	GCCTCTTCATGTCAGTCCC	GGGACTGACATGAAGAGGC	227000000	374400
R1003685-14-4	ATTAGA	R1003685	14	4	Capns1	CGTAGTCATTACTCTAATA	TATTAGAGTAATGACTACG	164000000	358680
R1003685-13-2	TCATTC	R1003685	13	2	Cd96	GGTCACAGATAAGAATGAC	GTCATTCTTATCTGTGACC	173000000	339560
R1003685-14-6	ACAAAT	R1003685	14	6	Cetn4	GGGACTGGCACCATTTGTT	AACAAATGGTGCCAGTCCC	115000000	288240
R1003685-13-4	TCACAG	R1003685	13	4	Cfh	GGTTGTTTATACCTGTGAT	ATCACAGGTATAAACAACC	226000000	393480
R1003685-13-6	ACAAAG	R1003685	13	6	Cfhl1	GGTGAAGTGAGCCTTTGTG	CACAAAGGCTCACTTCACC	136000000	214680
R1003685-13-8	TGGATG	R1003685	13	8	Cfhrb_4/2	CAAAGCATGTAACATCCAA	TTGGATGTTACATGCTTTG	168000000	298800
R1003685-1-11	AACTCA	R1003685	1	11	Clecsf1	GCGATACATATGTGAGTTT	AAACTCACATATGTATCGC	198000000	267280
R1003685-1-13	TATGAC	R1003685	1	13	Col11a1	GCTGTTTCAAAAGTCATAT	ATATGACTTTTGAAACAGC	145000000	283120
R1003685-1-15	GAAGTC	R1003685	1	15	Col11a2	GGCTTTCCCAAAGACTTCT	AGAAGTCTTTGGGAAAGCC	131000000	204720
R1003685-1-17	GACTCG	R1003685	1	17	Col13a1	GCTATTTTGGGACGAGTCA	TGACTCGTCCCAAAATAGC	69900000	278360
R1003685-1-19	GTAGCC	R1003685	1	19	Col14a1	GGGAAATTTGGTGGCTACA	TGTAGCCACCAAATTTCCC	158000000	218040
R1003685-1-21	GAAACA	R1003685	1	21	Col19a1	GGTGATAAAACCTGTTTCA	TGAAACAGGTTTTATCACC	189000000	229440
R1003685-3-1	GGTTCA	R1003685	3	1	Col1a1	GGGTAACAGTGGTGAACCT	AGGTTCACCACTGTTACCC	315000000	428920
R1003685-3-3	ACAATG	R1003685	3	3	Col1a2	GGGTGAAAATGGCATTGTT	AACAATGCCATTTTCACCC	202000000	409320
R1003685-3-5	TTCTCC	R1003685	3	5	Col25a1	GGCAATGGTTCAGGAGAAA	TTTCTCCTGAACCATTGCC	292000000	223960
R1003685-3-7	GGACTA	R1003685	3	7	Col27a1	GGTGGACACATATAGTCCC	GGGACTATATGTGTCCACC	212000000	341160
R1003685-3-9	GGGTAA	R1003685	3	9	Col2a1	GGGTCACAGAGGTTACCCA	TGGGTAACCTCTGTGACCC	247000000	350800
R1003685-3-11	ATCCAG	R1003685	3	11	Col3a1	GGGATGGAAACCCTGGATC	GATCCAGGGTTTCCATCCC	132000000	178240
R1003685-3-13	GATTAC	R1003685	3	13	Col4a2	GGGATACCCGGCGTAATCT	AGATTACGCCGGGTATCCC	203000000	304680
R1003685-3-15	TCATCA	R1003685	3	15	Col5a2	GGAACAAGAGAATGATGAA	TTCATCATTCTCTTGTTCC	128000000	295880
R1003685-3-17	GGAATT	R1003685	3	17	Col5a3	GGAGCTGCTGTTAATTCCA	TGGAATTAACAGCAGCTCC	280000000	241400
R1003685-3-19	AAGTAC	R1003685	3	19	Col8a2	GGGCAAAGGTCAGTACTTG	CAAGTACTGACCTTTGCCC	151000000	341960
R1003685-3-21	TAGGTA	R1003685	3	21	Col9a1	GGATCGAATCTTTACCTAT	ATAGGTAAAGATTCGATCC	146000000	326040
R1003685-5-1	GCACAA	R1003685	5	1	Crim2	GGGCATCATCACTTGTGCC	GGCACAAGTGATGATGCCC	438000000	518240
R1003685-5-3	ATGGAC	R1003685	5	3	Crtap	GGACTTCTACCTGTCCATA	TATGGACAGGTAGAAGTCC	183000000	406760
R1003685-14-8	CATTTC	R1003685	14	8	Csen	GGTCTATAGGAAGAAATGG	CCATTTCTTCCTATAGACC	162000000	383920
R1003685-5-5	GGAACT	R1003685	5	5	D130067I03Rik	GGAAGGACAATCAGTTCCT	AGGAACTGATTGTCCTTCC	211000000	222840
R1003685-13-10	AGGTTG	R1003685	13	10	Daf1	GGATTTCGAGAACAACCTC	GAGGTTGTTCTCGAAATCC	202000000	365840
R1003685-13-12	TCTTGT	R1003685	13	12	Daf2	CCTGATACCACGACAAGAA	TTCTTGTCGTGGTATCAGG	135000000	227520
R1003685-13-14	GCTTAT	R1003685	13	14	Defb1	CCTGTAAACCAGATAAGCC	GGCTTATCTGGTTTACAGG	131000000	309000
R1003685-13-16	GACAGT	R1003685	13	16	Defb10	GGTTTATGAGTAACTGTCA	TGACAGTTACTCATAAACC	351000000	306720
R1003685-13-18	TGGCTT	R1003685	13	18	Defb11	GGAAGCACATAGAAGCCAA	TTGGCTTCTATGTGCTTCC	82400000	231920
R1003685-13-20	CGACCT	R1003685	13	20	Defb14	GGAAGAACAAATAGGTCGA	TCGACCTATTTGTTCTTCC	200000000	337440
R1003685-13-22	CTGCTT	R1003685	13	22	Defb2	GTATTGGATACGAAGCAGA	TCTGCTTCGTATCCAATAC	190000000	330480
R1003685-15-2	ATTCCA	R1003685	15	2	Defb3	GGAGGCAGATGCTGGAATC	GATTCCAGCATCTGCCTCC	257000000	415400
R1003685-15-4	TCAAGC	R1003685	15	4	Defb37	CCCAGTTGCTATGCTTGAC	GTCAAGCATAGCAACTGGG	265000000	350920
R1003685-15-6	TATCTT	R1003685	15	6	Defb4	GTCAGATGCTGTAAGATAA	TTATCTTACAGCATCTGAC	176000000	347520
R1003685-15-8	TGCCCT	R1003685	15	8	Defb5	GGTATCTGTGCAAGGGCAA	TTGCCCTTGCACAGATACC	217000000	245200
R1003685-15-10	TCATGC	R1003685	15	10	Defb6	GTCCAGTAACATGCATGAG	CTCATGCATGTTACTGGAC	110000000	166360
R1003685-15-12	TTCCCG	R1003685	15	12	Defb7	CGAGCTTGCTATCGGGAAG	CTTCCCGATAGCAAGCTCG	324000000	340360
R1003685-15-14	CCGATA	R1003685	15	14	Defb8	GGCATATGCCAGTATCGGT	ACCGATACTGGCATATGCC	212000000	411880
R1003685-10-1	ATTGTC	R1003685	10	1	Dscr3	GGGAGTCTCTTTGACAATG	CATTGTCAAAGAGACTCCC	227000000	292200
R1003685-10-3	CCCATC	R1003685	10	3	Dysf	GGACCATGAGACGATGGGA	TCCCATCGTCTCATGGTCC	205000000	400760
R1003685-10-5	ATATGC	R1003685	10	5	E130307J07Rik	GCTCGATTTTAAGCATATG	CATATGCTTAAAATCGAGC	155000000	292120
R1003685-5-7	TCTACA	R1003685	5	7	Efemp1	GGGACTCACAATTGTAGAA	TTCTACAATTGTGAGTCCC	256000000	310240
R1003685-5-9	GTCTGA	R1003685	5	9	Egfl3	GGGTTTTAAGAATCAGACT	AGTCTGATTCTTAAAACCC	137000000	267040
R1003685-5-11	CAGAGG	R1003685	5	11	Egfl9	CCGCTTTTCCTGCCTCTGT	ACAGAGGCAGGAAAAGCGG	233000000	165920
R1003685-5-13	CTTCTC	R1003685	5	13	Emid1	GGAGACCCTGGTGAGAAGA	TCTTCTCACCAGGGTCTCC	223000000	307240
R1003685-5-15	CTTCAT	R1003685	5	15	Emid2	GCCAATCTCAAGATGAAGC	GCTTCATCTTGAGATTGGC	168000000	369400
R1003685-5-17	ACTCAG	R1003685	5	17	Emilin3	GCTATATAAAGGCTGAGTA	TACTCAGCCTTTATATAGC	146000000	272960
R1003685-5-19	TGCATA	R1003685	5	19	Enam	GGAAATCCTTACTATGCAT	ATGCATAGTAAGGATTTCC	117000000	294600
R1003685-10-7	TCTCGT	R1003685	10	7	Epim	GCTGTGATCAGGACGAGAA	TTCTCGTCCTGATCACAGC	146000000	294480
R1003685-10-9	TTCCTG	R1003685	10	9	Epn2	GCCTAGCAGTGCCAGGAAA	TTTCCTGGCACTGCTAGGC	251000000	306840
R1003685-10-11	TTGCTT	R1003685	10	11	Erp29	GGTCATTCCCAAAAGCAAG	CTTGCTTTTGGGAATGACC	110000000	291800
R1003685-10-13	TTAATG	R1003685	10	13	Exoc7	CCCGGAGAAATACATTAAG	CTTAATGTATTTCTCCGGG	188000000	209760
R1003685-15-16	TGGGTT	R1003685	15	16	F13b	GGCTGGTCTCCAAACCCAA	TTGGGTTTGGAGACCAGCC	285000000	364640
R1003685-5-21	AGGAGA	R1003685	5	21	Fbln2	GGCAATGCTGCATCTCCTA	TAGGAGATGCAGCATTGCC	269000000	303560
R1003685-10-15	ACATAG	R1003685	10	15	Fcho1	GCCTAGAAAGTTCTATGTT	AACATAGAACTTTCTAGGC	119000000	358080
R1003685-15-18	AAGAAA	R1003685	15	18	Fcna	CGGGTCTATCGATTTCTTC	GAAGAAATCGATAGACCCG	274000000	455960
R1003685-10-17	TCTCCT	R1003685	10	17	Fer1l3	GGAAGAAGATCAAGGAGAT	ATCTCCTTGATCTTCTTCC	180000000	246120
R1003685-1-1	GCATCT	R1003685	1	1	Fkbp7	GGACTTTGAAAAAGATGCA	TGCATCTTTTTCAAAGTCC	305000000	315120
R1003685-7-1	GGTGAT	R1003685	7	1	Fn1	GGCAATGGACGCATCACCT	AGGTGATGCGTCCATTGCC	173000000	288240
R1003685-10-19	CGGAAA	R1003685	10	19	Gbas	GGAATTTGTAAATTTCCGA	TCGGAAATTTACAAATTCC	190000000	355440
R1003685-10-21	ATGTCC	R1003685	10	21	Golga4	GGACAAGAAGCAGGACATC	GATGTCCTGCTTCTTGTCC	131000000	318880
R1003685-12-1	TGAGTC	R1003685	12	1	Golph3	GCATGTTAAGGAGACTCAG	CTGAGTCTCCTTAACATGC	273000000	258640
R1003685-12-3	AATTCG	R1003685	12	3	Gosr1	GGATTATACACACGAATTT	AAATTCGTGTGTATAATCC	183000000	312280
R1003685-12-5	TGTCTT	R1003685	12	5	Gosr2	GCCCTTGAATAGAAGACAG	CTGTCTTCTATTCAAGGGC	226000000	372960
R1003685-7-3	GTGTTC	R1003685	7	3	Gpc1	CCTGTATACGCAGAACACT	AGTGTTCTGCGTATACAGG	202000000	416880
R1003685-7-5	GACTTG	R1003685	7	5	Gpc2	GGTGAGCACCTTCAAGTCT	AGACTTGAAGGTGCTCACC	245000000	261920
R1003685-7-7	TTGTTC	R1003685	7	7	Gpc3	CGGCTGAACATGGAACAAC	GTTGTTCCATGTTCAGCCG	268000000	329240
R1003685-7-9	CTTTGC	R1003685	7	9	Gpc4	GGGATGTAGTAAGCAAAGT	ACTTTGCTTACTACATCCC	131000000	265760
R1003685-7-11	CCAAAT	R1003685	7	11	Gpc5	GGATGTTAGTCCATTTGGC	GCCAAATGGACTAACATCC	112000000	314840
R1003685-7-13	GTTGTC	R1003685	7	13	Gpc6	CGGTAATCTTATGACAACT	AGTTGTCATAAGATTACCG	186000000	262360
R1003685-15-20	ATACCA	R1003685	15	20	H2-Aa	CGTAGGCACCTATGGTATA	TATACCATAGGTGCCTACG	69900000	130000
R1003685-15-22	GGTTGT	R1003685	15	22	H2-Ab1	CCAGATACATCTACAACCG	CGGTTGTAGATGTATCTGG	236000000	340840
R1003685-1-2	CACTAA	R1003685	1	2	H2-Bl	GCTGAGGGTTGATTAGTGG	CCACTAATCAACCCTCAGC	219000000	422760
R1003685-2-4	TGTCCA	R1003685	2	4	H2-D1	GCCAAACATTGGTGGACAT	ATGTCCACCAATGTTTGGC	229000000	306320
R1003685-2-6	CTCTTG	R1003685	2	6	H2-D4	GATACAGATCGCCAAGAGC	GCTCTTGGCGATCTGTATC	58000000	92680
R1003685-2-8	TGATCA	R1003685	2	8	H2-DMb1	CCGTGTCTTAGGTGATCAC	GTGATCACCTAAGACACGG	155000000	305760
R1003685-2-10	TAGTGC	R1003685	2	10	H2-DMb2	CCCAGAAGGACGGCACTAG	CTAGTGCCGTCCTTCTGGG	30000000	174000
R1003685-2-12	TGGATG	R1003685	2	12	H2-Ea	GGAACACACCATCATCCAG	CTGGATGATGGTGTGTTCC	187000000	429720
R1003685-2-14	ACTGTC	R1003685	2	14	H2-Eb1	GGAACCAGAAAGGACAGTC	GACTGTCCTTTCTGGTTCC	163000000	469840
R1003685-2-16	AGTCTC	R1003685	2	16	H2-M1	CCATGGATGTATGAGACTG	CAGTCTCATACATCCATGG	144000000	132800
R1003685-2-18	AGAACT	R1003685	2	18	H2-M10.1	GGAGACATCAAGAGTTCTG	CAGAACTCTTGATGTCTCC	217000000	399400
R1003685-2-20	ACTTGT	R1003685	2	20	H2-M10.2	GAAGGAGACAGCACAAGTC	GACTTGTGCTGTCTCCTTC	205000000	400680
R1003685-2-22	GAGCAA	R1003685	2	22	H2-M10.3	CCCAATCAGCATTTGCTCT	AGAGCAAATGCTGATTGGG	161000000	427760
R1003685-4-2	GCTCCA	R1003685	4	2	H2-M10.4	GGATTGTAATAATGGAGCC	GGCTCCATTATTACAATCC	276000000	359360
R1003685-4-4	CCACCT	R1003685	4	4	H2-M10.5	GGTGATGCAGAAAGGTGGA	TCCACCTTTCTGCATCACC	149000000	331160
R1003685-4-6	CTCACT	R1003685	4	6	H2-M10.6	CCTTTGGTTTCCAGTGAGT	ACTCACTGGAAACCAAAGG	167000000	319560
R1003685-4-8	TGTAGA	R1003685	4	8	H2-M11	GGATGCTCAAAATCTACAA	TTGTAGATTTTGAGCATCC	166000000	274000
R1003685-4-10	TTCGCA	R1003685	4	10	H2-M2	CCAGACACGCATTGCGAAA	TTTCGCAATGCGTGTCTGG	182000000	370560
R1003685-4-12	TCCATC	R1003685	4	12	H2-M3	GGAAATTCCGAGGATGGAA	TTCCATCCTCGGAATTTCC	109000000	335280
R1003685-4-14	TTTTCT	R1003685	4	14	H2-M9	GGATGTCCTGAAAGAAAAA	TTTTTCTTTCAGGACATCC	166000000	362160
R1003685-4-16	CTCAGA	R1003685	4	16	H2-Oa	GGTAACTTCTCTTCTGAGA	TCTCAGAAGAGAAGTTACC	161000000	374280
R1003685-4-18	TCGAAG	R1003685	4	18	H2-Ob	GGAGTATTTACACTTCGAC	GTCGAAGTGTAAATACTCC	185000000	385160
R1003685-4-20	CTTCTT	R1003685	4	20	H2-Q1	GGTATACTTCAAAAGAAGG	CCTTCTTTTGAAGTATACC	191000000	380880
R1003685-4-22	CGGAGG	R1003685	4	22	H2-Q10	GGTATTTCGAAACCTCCGT	ACGGAGGTTTCGAAATACC	294000000	323880
R1003685-6-2	AGCGTA	R1003685	6	2	H2-Q2	AAAGTAAGAGACTACGCTC	GAGCGTAGTCTCTTACTTT	194000000	464960
R1003685-6-4	TTGGCG	R1003685	6	4	H2-Q5	GCAGACAAAGATCGCCAAA	TTTGGCGATCTTTGTCTGC	244000000	253040
R1003685-6-6	ACTCGG	R1003685	6	6	H2-Q6	TGAGGAGAGTTTCCGAGTG	CACTCGGAAACTCTCCTCA	153000000	222680
R1003685-6-8	CAACCA	R1003685	6	8	H2-Q7	CCATTGCTGTTGTGGTTGA	TCAACCACAACAGCAATGG	211000000	359600
R1003685-6-10	AGTGTA	R1003685	6	10	H2-Q8	GACATGGACATCTACACTA	TAGTGTAGATGTCCATGTC	99000000	388120
R1003685-6-12	CGTGTA	R1003685	6	12	H2-T10	AAGGTGCAGAGTTACACGT	ACGTGTAACTCTGCACCTT	176000000	256560
R1003685-6-14	AGCGTG	R1003685	6	14	H2-T23	CGACGAATCTCACACGCTG	CAGCGTGTGAGATTCGTCG	135000000	311640
R1003685-6-16	ATCCGA	R1003685	6	16	H2-T24	GGTTTTCACCAATCGGATG	CATCCGATTGGTGAAAACC	142000000	318600
R1003685-6-18	ATGCTG	R1003685	6	18	H2-T3	GGAAATAAATGGCAGCATG	CATGCTGCCATTTATTTCC	198000000	353360
R1003685-6-20	ACCCAT	R1003685	6	20	H2-Tw3	GCTACGTTCGATATGGGTG	CACCCATATCGAACGTAGC	181000000	323520
R1003685-12-7	TCCAGC	R1003685	12	7	Hap1	GGAGAATAATAAGCTGGAA	TTCCAGCTTATTATTCTCC	174000000	303360
R1003685-7-15	TCATAT	R1003685	7	15	Hapln1	GGATAAAAGCAGATATGAC	GTCATATCTGCTTTTATCC	135000000	329520
R1003685-7-17	CGAGAG	R1003685	7	17	Hapln2	CGAGGTCATTCACTCTCGT	ACGAGAGTGAATGACCTCG	182000000	332040
R1003685-7-19	ATTGCA	R1003685	7	19	Hapln3	GGCCTAGACTGGTGCAATG	CATTGCACCAGTCTAGGCC	145000000	235840
R1003685-7-21	GACAGG	R1003685	7	21	Hapln4	GGTAACAGAATACCTGTCC	GGACAGGTATTCTGTTACC	175000000	264000
R1003685-6-22	GTGCTG	R1003685	6	22	Hc	CCTACGTCATTTCAGCACC	GGTGCTGAAATGACGTAGG	195000000	479800
R1003685-12-9	TACATC	R1003685	12	9	Hook1	GGAGACAAATATGATGTAT	ATACATCATATTTGTCTCC	69300000	206720
R1003685-12-11	CTGTTT	R1003685	12	11	Hook3	CGATAATTGGCTAAACAGA	TCTGTTTAGCCAATTATCG	189000000	320600
R1003685-14-10	AAGACG	R1003685	14	10	Hpcal1	GTTCGCTGAACACGTCTTC	GAAGACGTGTTCAGCGAAC	181000000	381640
R1003685-2-3	TCACTT	R1003685	2	3	Hspa14	GCACAGTAGTGAAAGTGAA	TTCACTTTCACTACTGTGC	136000000	285160
R1003685-2-5	AGCTTG	R1003685	2	5	Hspa8	CCCTATCATTACCAAGCTG	CAGCTTGGTAATGATAGGG	117000000	101840
R1003685-2-7	GTCTTC	R1003685	2	7	Hspb3	GCTCGAGGCTTAGAAGACT	AGTCTTCTAAGCCTCGAGC	199000000	313680
R1003685-2-9	GACTAC	R1003685	2	9	Hspb6	CCAGAGTACAGTGTAGTCA	TGACTACACTGTACTCTGG	69800000	147360
R1003685-2-11	ATATTT	R1003685	2	11	Hspca	GGATCTCCCTCTAAATATT	AATATTTAGAGGGAGATCC	126000000	351680
R1003685-2-13	CTCAAC	R1003685	2	13	Hspd1	GGATCTTTGATAGTTGAGA	TCTCAACTATCAAAGATCC	188000000	352520
R1003685-9-1	ATCTTC	R1003685	9	1	Hspg2	GCCCGAATACAGGAAGATC	GATCTTCCTGTATTCGGGC	270000000	411240
R1003685-8-2	TGGGTC	R1003685	8	2	Ii	GTACGGCAACATGACCCAG	CTGGGTCATGTTGCCGTAC	329000000	432680
R1003685-9-3	TCATTG	R1003685	9	3	Impg2	GGAGAGTATCAGCAATGAA	TTCATTGCTGATACTCTCC	159000000	317200
R1003685-9-5	AGATGT	R1003685	9	5	Ivl	GCTAGATTACTCACATCTA	TAGATGTGAGTAATCTAGC	140000000	282240
R1003685-14-12	CTCGAA	R1003685	14	12	Kcnip1	GGCTCTGTAAAGTTCGAGG	CCTCGAACTTTACAGAGCC	216000000	308160
R1003685-14-14	AGACCT	R1003685	14	14	Kcnip4	GGATTTCATCAAAGGTCTT	AAGACCTTTGATGAAATCC	220000000	351160
R1003685-12-13	ATTTTA	R1003685	12	13	Kdelc1	GGTGTTCCAGGTTAAAATC	GATTTTAACCTGGAACACC	139000000	371720
R1003685-8-4	GAGTCT	R1003685	8	4	LOC214403	GCCAGTATGCAAAGACTCA	TGAGTCTTTGCATACTGGC	186000000	211120
R1003685-8-6	CACGCT	R1003685	8	6	LOC238447	CCCACCAATGTCAGCGTGT	ACACGCTGACATTGGTGGG	371000000	293800
R1003685-8-8	TCCAAT	R1003685	8	8	LOC547343	GCTATGGCCATTATTGGAG	CTCCAATAATGGCCATAGC	160000000	283640
R1003685-8-10	GTAGGC	R1003685	8	10	LOC547349	GAGCTATACAAGGCCTACC	GGTAGGCCTTGTATAGCTC	112000000	158160
R1003685-8-12	ATAGGG	R1003685	8	12	LOC56628	GTGTGTGATGTTCCCTATG	CATAGGGAACATCACACAC	124000000	344920
R1003685-9-7	GTAGCA	R1003685	9	7	Lama1	GGCATGTGCATTTGCTACG	CGTAGCAAATGCACATGCC	149000000	294440
R1003685-9-9	TGTGAA	R1003685	9	9	Lepre1	GGAAACTTTTACTTCACAG	CTGTGAAGTAAAAGTTTCC	218000000	343120
R1003685-12-15	TGTCAA	R1003685	12	15	Llglh	GCAGACCCAGTTTTGACAA	TTGTCAAAACTGGGTCTGC	167000000	374520
R1003685-12-17	TGAGCC	R1003685	12	17	Llglh2	CGAAAATCTTCTGGCTCAC	GTGAGCCAGAAGATTTTCG	118000000	187760
R1003685-12-19	AGCGAA	R1003685	12	19	Lman2l	CCTTCCTCGTGATTCGCTA	TAGCGAATCACGAGGAAGG	169000000	331480
R1003685-9-11	GTTAAC	R1003685	9	11	Ltbp1	GGATATAAACGGGTTAACA	TGTTAACCCGTTTATATCC	165000000	333080
R1003685-12-21	TACTTT	R1003685	12	21	Lyst	GGCGACAGCGTAAAAGTAC	GTACTTTTACGCTGTCGCC	123000000	174840
R1003685-8-14	TCACTT	R1003685	8	14	Mbl2	GGTGTAGAAATAAAGTGAG	CTCACTTTATTTCTACACC	127000000	293080
R1003685-8-16	ACCAAC	R1003685	8	16	Mcp	GGTTATTACGTAGTTGGTA	TACCAACTACGTAATAACC	119000000	289680
R1003685-9-13	TATCGT	R1003685	9	13	Mfap1	GGTGAAGGTGAAACGATAT	ATATCGTTTCACCTTCACC	165000000	332520
R1003685-9-15	TCGCCA	R1003685	9	15	Mfap2	GTACAACCACTATGGCGAC	GTCGCCATAGTGGTTGTAC	143000000	309880
R1003685-9-17	AACCAA	R1003685	9	17	Mfap3	GGTGGAAAATGGTTGGTTT	AAACCAACCATTTTCCACC	152000000	314160
R1003685-9-19	TTAGCA	R1003685	9	19	Mfap3l	GGCTTTTGAGATTGCTAAA	TTTAGCAATCTCAAAAGCC	135000000	266600
R1003685-9-21	TTCACC	R1003685	9	21	Mfap5	CGACCCTAATCTGGTGAAC	GTTCACCAGATTAGGGTCG	187000000	231920
R1003685-14-1	TCATGT	R1003685	14	1	Mg29	CCTGTCCTCATGACATGAT	ATCATGTCATGAGGACAGG	245000000	416280
R1003685-8-18	TTGATA	R1003685	8	18	Mill1	CGGCAACCACAATATCAAT	ATTGATATTGTGGTTGCCG	106000000	311120
R1003685-11-1	GTCCAC	R1003685	11	1	Mmp19	GGGCGACTATGTGTGGACT	AGTCCACACATAGTCGCCC	270000000	405960
R1003685-11-3	TCTTTA	R1003685	11	3	Mmp1b	GGTGATATTCTTTAAAGAC	GTCTTTAAAGAATATCACC	167000000	353400
R1003685-11-5	CCTTGA	R1003685	11	5	Mmp28	CTACGTGCTAGCTCAAGGA	TCCTTGAGCTAGCACGTAG	202000000	320680
R1003685-11-7	CTACAA	R1003685	11	7	Mmrn2	GGCTAGTCACCTTTGTAGC	GCTACAAAGGTGACTAGCC	158000000	305160
R1003685-8-20	CATTCT	R1003685	8	20	Moap1	GGGATGAGAACAAGAATGT	ACATTCTTGTTCTCATCCC	126000000	353280
R1003685-8-22	TGCATA	R1003685	8	22	Mr1	GGGTTTCTCCAGTATGCAT	ATGCATACTGGAGAAACCC	204000000	266360
R1003685-11-9	TGAGTA	R1003685	11	9	Muc19	GCGACTCCCACATACTCAG	CTGAGTATGTGGGAGTCGC	197000000	264400
R1003685-11-11	GTTGTA	R1003685	11	11	Muc2	GGTGAACTGGTCTACAACA	TGTTGTAGACCAGTTCACC	36300000	158000
R1003685-11-13	ACTCAT	R1003685	11	13	Muc6	CCTTTGACGGCCATGAGTA	TACTCATGGCCGTCAAAGG	194000000	307320
R1003685-14-16	AAGTCT	R1003685	14	16	Myl4	GAGTGTGAAGATAGACTTC	GAAGTCTATCTTCACACTC	140000000	335040
R1003685-14-18	GGCACA	R1003685	14	18	Mylc2pl	GGTTTTATCTCTTGTGCCC	GGGCACAAGAGATAAAACC	176000000	341480
R1003685-14-3	GTTTCC	R1003685	14	3	Napb	GGGTTGTTCGGAGGAAACA	TGTTTCCTCCGAACAACCC	153000000	204160
R1003685-14-5	AGTTTA	R1003685	14	5	Nipsnap1	GCTGAGGACATATAAACTC	GAGTTTATATGTCCTCAGC	156000000	300600
R1003685-14-7	AACTCT	R1003685	14	7	Nipsnap3a	GGCAGAACGAACAGAGTTT	AAACTCTGTTCGTTCTGCC	247000000	375640
R1003685-11-15	ACATCT	R1003685	11	15	Nog	GGAGGAAGTTACAGATGTG	CACATCTGTAACTTCCTCC	159000000	296880
R1003685-2-15	TAGTTC	R1003685	2	15	Npm1	GGCAGAAGCAATGAACTAT	ATAGTTCATTGCTTCTGCC	114000000	320360
R1003685-11-17	CATAGC	R1003685	11	17	Npnt	CCTGTCATCTATGCTATGA	TCATAGCATAGATGACAGG	59900000	210040
R1003685-11-19	GACAGA	R1003685	11	19	Ntng1	GGTTAACATCACTCTGTCT	AGACAGAGTGATGTTAACC	180000000	299880
R1003685-11-21	TTGACC	R1003685	11	21	Ntng2	GGATTATGTCAAGGTCAAA	TTTGACCTTGACATAATCC	147000000	288760
R1003685-13-1	AAATCA	R1003685	13	1	Otoa	GGTGTCTCTCTATGATTTA	TAAATCATAGAGAGACACC	192000000	415760
R1003685-14-9	TCCCTA	R1003685	14	9	Otof	GCAACAAGCTGATAGGGAC	GTCCCTATCAGCTTGTTGC	195000000	374440
R1003685-14-11	AGAGTG	R1003685	14	11	Otop1	GGAACGGCTGATCACTCTG	CAGAGTGATCAGCCGTTCC	117000000	205920
R1003685-14-13	CAGGAC	R1003685	14	13	Otop2	GGTCTATGTACTGTCCTGA	TCAGGACAGTACATAGACC	419000000	420200
R1003685-14-15	AGAACG	R1003685	14	15	Otop3	CCCTCTACTATGCGTTCTA	TAGAACGCATAGTAGAGGG	204000000	344200
R1003685-13-3	ATCCTT	R1003685	13	3	Pcolce	CCAAGTGACTTTAAGGATG	CATCCTTAAAGTCACTTGG	252000000	314120
R1003685-14-17	GGTTAG	R1003685	14	17	Pcoln3	CCAAGGTACAATCTAACCA	TGGTTAGATTGTACCTTGG	246000000	228000
R1003685-2-17	ATTACA	R1003685	2	17	Pip5k3	GGAGTTAAAAGATGTAATC	GATTACATCTTTTAACTCC	187000000	360000
R1003685-10-2	CATTTA	R1003685	10	2	Pnma2	GGTCAACTAAGTTAAATGG	CCATTTAACTTAGTTGACC	180000000	388280
R1003685-13-5	GCATAG	R1003685	13	5	Podxl	CCCAATCTCCATCTATGCC	GGCATAGATGGAGATTGGG	150000000	312880
R1003685-14-19	GTAAGA	R1003685	14	19	Porcn	GATCTGGCTGCTTCTTACC	GGTAAGAAGCAGCCAGATC	190000000	229800
R1003685-13-7	ACCTTC	R1003685	13	7	Prg2	GGTTCTGGAAGTGAAGGTG	CACCTTCACTTCCAGAACC	242000000	464960
R1003685-13-9	CAGAGC	R1003685	13	9	Prg3	GGGAGAGAGTTGGCTCTGA	TCAGAGCCAACTCTCTCCC	201000000	400040
R1003685-14-21	CATATA	R1003685	14	21	Prom1	GCCTTGGCATTATATATGG	CCATATATAATGCCAAGGC	183000000	364520
R1003685-10-4	ACAATC	R1003685	10	4	Ptx3	GGAGAGACTTGAGATTGTC	GACAATCTCAAGTCTCTCC	125000000	262520
R1003685-16-1	CAAGCT	R1003685	16	1	Rabac1	CGTTGCAGTCTAAGCTTGT	ACAAGCTTAGACTGCAACG	272000000	276720
R1003685-14-20	TATAGA	R1003685	14	20	Rasgrp4	GGACCTGGTATCTCTATAT	ATATAGAGATACCAGGTCC	55500000	157280
R1003685-14-22	ATTTGT	R1003685	14	22	Rgn	CCTAGTGGCTATACAAATA	TATTTGTATAGCCACTAGG	140000000	291080
R1003685-10-6	TCCAGC	R1003685	10	6	Rya3	CCAGTACATTGAGCTGGAT	ATCCAGCTCAATGTACTGG	115000000	307000
R1003685-16-2	GATACA	R1003685	16	2	S100a11	CCTACCACAACATGTATCC	GGATACATGTTGTGGTAGG	199000000	322440
R1003685-16-4	ATTGAT	R1003685	16	4	S100a13	GGCAGCCTGAACATCAATG	CATTGATGTTCAGGCTGCC	192000000	408280
R1003685-16-6	TCTGTG	R1003685	16	6	S100a15	GCCATACTACATCACAGAG	CTCTGTGATGTAGTATGGC	166000000	281880
R1003685-16-3	CTTCTA	R1003685	16	3	Scfd1	GCATTATGGGACTAGAAGG	CCTTCTAGTCCCATAATGC	132000000	376240
R1003685-16-8	TTGCCA	R1003685	16	8	Scin	CGACTATTTGGGTGGCAAG	CTTGCCACCCAAATAGTCG	174000000	321640
R1003685-13-11	TCCTGC	R1003685	13	11	Scospondin	GCTAACTCTTCGGCAGGAA	TTCCTGCCGAAGAGTTAGC	164000000	241720
R1003685-13-13	GCATTG	R1003685	13	13	Scube1	GCAGATCTGCGTCAATGCT	AGCATTGACGCAGATCTGC	227000000	333160
R1003685-13-15	TTCTGA	R1003685	13	15	Scube3	GCCAGATTTCCGTCAGAAC	GTTCTGACGGAAATCTGGC	239000000	218120
R1003685-13-17	TATACT	R1003685	13	17	Sdc2	GGAAGCTTCAGGAGTATAT	ATATACTCCTGAAGCTTCC	101000000	214560
R1003685-13-19	TCCAGA	R1003685	13	19	Sdc4	GGCAGATACTTCTCTGGAG	CTCCAGAGAAGTATCTGCC	153000000	314720
R1003685-16-5	AATTCC	R1003685	16	5	Sdcbp	GGTAACGATGCTGGAATTC	GAATTCCAGCATCGTTACC	108000000	182360
R1003685-16-7	GACTCA	R1003685	16	7	Sdcbp2	GGTGATGTATATTGAGTCT	AGACTCAATATACATCACC	125000000	236200
R1003685-16-9	CTATCG	R1003685	16	9	Sec10l1	GGAGTTACCTTTCGATAGG	CCTATCGAAAGGTAACTCC	196000000	390480
R1003685-16-11	CTTCAC	R1003685	16	11	Sec13l1	GGCCAGTGGGAAGTGAAGA	TCTTCACTTCCCACTGGCC	178000000	401680
R1003685-16-13	ATCGCA	R1003685	16	13	Sec15l1	GGGCTTTGTGGATGCGATT	AATCGCATCCACAAAGCCC	225000000	406360
R1003685-16-15	CGAAAG	R1003685	16	15	Sec22l1	GGCTAAGCAACTCTTTCGA	TCGAAAGAGTTGCTTAGCC	238000000	430960
R1003685-16-17	CTGCAT	R1003685	16	17	Sec22l3	GGAGTTTCTGGAATGCAGG	CCTGCATTCCAGAAACTCC	178000000	347240
R1003685-16-19	TCCCAT	R1003685	16	19	Sec61g	GTCCTTCTCATCATGGGAC	GTCCCATGATGAGAAGGAC	208000000	364920
R1003685-16-21	CTCCGA	R1003685	16	21	Sec6l1	GCGTATTTCCTTTCGGAGT	ACTCCGAAAGGAAATACGC	177000000	368520
R1003685-2-1	ATGTGC	R1003685	2	1	Sec8l1	CCACAGCCATTCGCACATA	TATGTGCGAATGGCTGTGG	218000000	364560
R1003685-1-4	ATTTAT	R1003685	1	4	Seh1l	GCTGACTCTTAGATAAATA	TATTTATCTAAGAGTCAGC	165000000	372640
R1003685-13-21	GTAAGC	R1003685	13	21	Sepp1	GCCATTAAGATCGCTTACT	AGTAAGCGATCTTAATGGC	119000000	346160
R1003685-2-19	AAATCT	R1003685	2	19	Sgtb	GGTTTTCTGCATAGATTTT	AAAATCTATGCAGAAAACC	152000000	385480
R1003685-10-8	AAAGGT	R1003685	10	8	Slp	GGAGACTTCAGCACCTTTG	CAAAGGTGCTGAAGTCTCC	190000000	371560
R1003685-1-6	ACATGA	R1003685	1	6	Snap29	GGTCCTTGTCTCTCATGTA	TACATGAGAGACAAGGACC	58500000	154640
R1003685-2-21	TATTCC	R1003685	2	21	Sncb	GGAGGAATACCAGGAATAC	GTATTCCTGGTATTCCTCC	234000000	322080
R1003685-1-8	CTTGTT	R1003685	1	8	Snx6	GCTGTTTGATAAAACAAGA	TCTTGTTTTATCAAACAGC	201000000	342760
R1003685-15-1	AGCTTT	R1003685	15	1	Stab2	GGACAATCAACTAAAGCTC	GAGCTTTAGTTGATTGTCC	209000000	418960
R1003685-4-1	TAGAAA	R1003685	4	1	Stip1	GGATGCTATACATTTCTAC	GTAGAAATGTATAGCATCC	198000000	324920
R1003685-15-3	CTCTCT	R1003685	15	3	Strc	GGTCTTGATGGTAGAGAGC	GCTCTCTACCATCAAGACC	180000000	314960
R1003685-1-10	TTTCTG	R1003685	1	10	Stx12	GCTGCTTACTATCAGAAAA	TTTTCTGATAGTAAGCAGC	217000000	283560
R1003685-1-12	ACAGGA	R1003685	1	12	Stx17	GCGAATGATAGATCCTGTC	GACAGGATCTATCATTCGC	263000000	327720
R1003685-1-14	GTGTCA	R1003685	1	14	Stx1b1	CGTGCTAAACATTGACACC	GGTGTCAATGTTTAGCACG	165000000	365520
R1003685-1-16	CTCATC	R1003685	1	16	Stx1b2	GACCACTTTATGGATGAGT	ACTCATCCATAAAGTGGTC	152000000	368480
R1003685-1-18	ACGCAA	R1003685	1	18	Stxbp1	CGGAAATCAACATTGCGTT	AACGCAATGTTGATTTCCG	179000000	344160
R1003685-1-20	AGTGAA	R1003685	1	20	Stxbp2	GCCCATATCTTCTTCACTG	CAGTGAAGAAGATATGGGC	137000000	351440
R1003685-1-22	AGTGAA	R1003685	1	22	Stxbp3	GCGTATATATACTTCACTG	CAGTGAAGTATATATACGC	119000000	295600
R1003685-3-2	AATAGT	R1003685	3	2	Stxbp5l	GCCTGACTTCAGACTATTT	AAATAGTCTGAAGTCAGGC	190000000	329160
R1003685-4-3	TTATAG	R1003685	4	3	Sugt1	GGCTGCTCCACCCTATAAT	ATTATAGGGTGGAGCAGCC	169000000	395320
R1003685-3-4	AATTCT	R1003685	3	4	Syn2	GGTGGAACAGGCAGAATTC	GAATTCTGCCTGTTCCACC	232000000	256240
R1003685-3-6	TTGTTG	R1003685	3	6	Syngr1	CGAGGGCTACCTCAACAAC	GTTGTTGAGGTAGCCCTCG	188000000	261760
R1003685-3-8	ACCATC	R1003685	3	8	Syngr2	GGGCATTTTTGAGATGGTT	AACCATCTCAAAAATGCCC	200000000	298480
R1003685-3-10	TAGTTG	R1003685	3	10	Syngr3	GGAAGGTATAGACAACTAT	ATAGTTGTCTATACCTTCC	203000000	275360
R1003685-3-12	TTACTT	R1003685	3	12	Syngr4	GCCTGTATACATAAGTAAA	TTTACTTATGTATACAGGC	141000000	320520
R1003685-3-14	TTCCAC	R1003685	3	14	Syt14l	GGGCGATTATCTGTGGAAA	TTTCCACAGATAATCGCCC	149000000	317560
R1003685-3-16	CTCTGG	R1003685	3	16	Syt8	GCTTATGTTAAACCAGAGA	TCTCTGGTTTAACATAAGC	250000000	263920
R1003685-3-18	TAACAT	R1003685	3	18	Sytl2	GCTGGGTGAATAATGTTAA	TTAACATTATTCACCCAGC	154000000	323800
R1003685-3-20	CCACCT	R1003685	3	20	Sytl3	CCTTGAAGTATCAGGTGGA	TCCACCTGATACTTCAAGG	134000000	351520
R1003685-4-5	ACCCTA	R1003685	4	5	Tbcd	CCTTTTGAATGATAGGGTG	CACCCTATCATTCAAAAGG	174000000	350240
R1003685-4-7	ACATAG	R1003685	4	7	Tbce	GCCACGAAGGTACTATGTA	TACATAGTACCTTCGTGGC	57200000	325640
R1003685-4-9	ATTCTC	R1003685	4	9	Tcp1	GGGCATGCCCAAGAGAATA	TATTCTCTTGGGCATGCCC	179000000	242880
R1003685-15-5	ACTCTG	R1003685	15	5	Tecta	GCCAGTTTACACCAGAGTC	GACTCTGGTGTAAACTGGC	160000000	362080
R1003685-16-10	ATGATA	R1003685	16	10	Tesc	GGACTTCCTGACTATCATG	CATGATAGTCAGGAAGTCC	158000000	401720
R1003685-3-22	CTGTTA	R1003685	3	22	Tgoln1	GGTTTACTCAGTTAACAGA	TCTGTTAACTGAGTAAACC	201000000	390080
R1003685-5-2	CCAGAG	R1003685	5	2	Tgoln2	AAAGACTGTGACCTCTGGG	CCCAGAGGTCACAGTCTTT	177000000	305480
R1003685-15-7	TGTAAG	R1003685	15	7	Tna	GGAGAAGCAGGCCTTACAG	CTGTAAGGCCTGCTTCTCC	191000000	352480
R1003685-15-9	AAGATA	R1003685	15	9	Tnn	GGAGCAGAACATTATCTTC	GAAGATAATGTTCTGCTCC	209000000	403920
R1003685-4-11	CAAGTC	R1003685	4	11	Tor3a	GGCTTAGAATCAGACTTGT	ACAAGTCTGATTCTAAGCC	213000000	363240
R1003685-5-4	AAAGAC	R1003685	5	4	Trappc1	GGATGGCTTTCTGTCTTTC	GAAAGACAGAAAGCCATCC	194000000	356240
R1003685-4-13	TCTGAA	R1003685	4	13	Tspyl1	GGAACTACATCATTCAGAA	TTCTGAATGATGTAGTTCC	237000000	286320
R1003685-4-15	TGATAA	R1003685	4	15	Ttc12	GGCTAAAGAATGTTATCAG	CTGATAACATTCTTTAGCC	134000000	344160
R1003685-4-17	CATCCT	R1003685	4	17	Ttc3	GGAGCTTGATTCAGGATGG	CCATCCTGAATCAAGCTCC	227000000	376440
R1003685-4-19	GCCGAG	R1003685	4	19	Ttc4	GCACAGTACTATCTCGGCA	TGCCGAGATAGTACTGTGC	228000000	329800
R1003685-10-10	GAAGTC	R1003685	10	10	Txln	GCGCAAAGAAGTGACTTCA	TGAAGTCACTTCTTTGCGC	116000000	182440
R1003685-15-11	GTTGGC	R1003685	15	11	Ush2a	GGTATCCACTGTGCCAACC	GGTTGGCACAGTGGATACC	189000000	352960
R1003685-5-6	GAATTT	R1003685	5	6	Vamp1	GGCGAAAAATACAAATTCC	GGAATTTGTATTTTTCGCC	189000000	335560
R1003685-5-8	AAAGTT	R1003685	5	8	Vamp2	GGTTCGACTGAAAACTTTC	GAAAGTTTTCAGTCGAACC	200000000	353440
R1003685-5-10	TGGTCT	R1003685	5	10	Vamp3	GGTGTTAGAAAGAGACCAG	CTGGTCTCTTTCTAACACC	211000000	370320
R1003685-5-12	TCTCCT	R1003685	5	12	Vamp4	GGTAATTGAAAGAGGAGAG	CTCTCCTCTTTCAATTACC	251000000	288920
R1003685-5-14	ACATAA	R1003685	5	14	Vamp5	GGGCATCCAGGATTATGTG	CACATAATCCTGGATGCCC	104000000	367000
R1003685-5-16	TCTTGA	R1003685	5	16	Vamp8	CGTCTGAACACTTCAAGAC	GTCTTGAAGTGTTCAGACG	107000000	234880
R1003685-5-18	CTGGAC	R1003685	5	18	Vdp	GGCTATTTATAAGTCCAGT	ACTGGACTTATAAATAGCC	114000000	301720
R1003685-15-13	ACTTCA	R1003685	15	13	Vit	GGCATCTGTTATTGAAGTG	CACTTCAATAACAGATGCC	189000000	390520
R1003685-10-12	GCACAG	R1003685	10	12	Vpreb1	GGCTGTGTATTACTGTGCC	GGCACAGTAATACACAGCC	187000000	338400
R1003685-10-14	TCTCTC	R1003685	10	14	Vpreb2	GAAGAGAATGGAGAGAGAG	CTCTCTCTCCATTCTCTTC	128000000	232520
R1003685-10-16	GAAAGA	R1003685	10	16	Vpreb3	CCTTTGTGGCAGTCTTTCA	TGAAAGACTGCCACAAAGG	228000000	373880
R1003685-5-20	TTCCTT	R1003685	5	20	Vps26	GGCTAGAGCATCAAGGAAT	ATTCCTTGATGCTCTAGCC	155000000	272680
R1003685-5-22	TTATCC	R1003685	5	22	Vps45	GGTACTTCTCATGGATAAA	TTTATCCATGAGAAGTACC	188000000	342360
R1003685-7-2	CTATTC	R1003685	7	2	Vps52	GGGATACCATGGGAATAGT	ACTATTCCCATGGTATCCC	230000000	414600
R1003685-7-4	ATCTCT	R1003685	7	4	Vti1a	GCAAATCGGCCAAGAGATG	CATCTCTTGGCCGATTTGC	206000000	354400
R1003685-7-6	TGTAGT	R1003685	7	6	Vti1b	GCATTTGAATCGACTACAG	CTGTAGTCGATTCAAATGC	180000000	326400
R1003685-7-8	GCCATA	R1003685	7	8	Wdfy1	GAACCATCCGAGTATGGCT	AGCCATACTCGGATGGTTC	120000000	259520
R1003685-15-15	ACTCCA	R1003685	15	15	Wnt9a	GGTGATAAAGGCTGGAGTG	CACTCCAGCCTTTATCACC	178000000	310160
R1003685-15-17	ACCCTG	R1003685	15	17	Wnt9b	GGAAGATATTCACAGGGTA	TACCCTGTGAATATCTTCC	280000000	397520
R1003685-15-19	CCAAAT	R1003685	15	19	Zp1	GGTGCTGGATGAATTTGGG	CCCAAATTCATCCAGCACC	249000000	392280
R1003685-15-21	TTTCCA	R1003685	15	21	Zp2	GCAGATTTGACATGGAAAA	TTTTCCATGTCAAATCTGC	151000000	303240
R1003711-13-14	TGCCTT	R1003711	13	14	0610009J22Rik	GGCAGTAGCCAGAAGGCAT	ATGCCTTCTGGCTACTGCC	79500000	318960
R1003711-13-16	TACACC	R1003711	13	16	0610025P10Rik	CCAGTTGTATATGGTGTAG	CTACACCATATACAACTGG	82100000	265000
R1003711-13-18	TCCACT	R1003711	13	18	1110018G07Rik	CGTTGAACTAGCAGTGGAC	GTCCACTGCTAGTTCAACG	116000000	353280
R1003711-16-4	ATCGAA	R1003711	16	4	1110049B09Rik	GGACCGAAAGCATTCGATT	AATCGAATGCTTTCGGTCC	82100000	292320
R1003711-13-20	TTATCA	R1003711	13	20	1700016F23Rik	GGTGATCATCAGTGATAAG	CTTATCACTGATGATCACC	95000000	304280
R1003711-13-22	TAGTGA	R1003711	13	22	1700019P01Rik	CCAGATGCTAAATCACTAC	GTAGTGATTTAGCATCTGG	112000000	323400
R1003711-11-7	AGCCTC	R1003711	11	7	1700021I09Rik	GCTAGTTAAGAGGAGGCTG	CAGCCTCCTCTTAACTAGC	161000000	265320
R1003711-11-9	CCTTGT	R1003711	11	9	1700025B16Rik	GGGCTGCATATGACAAGGT	ACCTTGTCATATGCAGCCC	101000000	279960
R1003711-15-2	TTCATC	R1003711	15	2	1700051E09Rik	GGAGCTCATGAAGATGAAG	CTTCATCTTCATGAGCTCC	58400000	265360
R1003711-15-4	TAGTAA	R1003711	15	4	1700056O17Rik	GGTTGCGTGTGGTTACTAT	ATAGTAACCACACGCAACC	53400000	213600
R1003711-15-6	GAGTAG	R1003711	15	6	1700064K09Rik	GCTATACAAAGGCTACTCT	AGAGTAGCCTTTGTATAGC	78100000	215040
R1003711-15-8	TATTGA	R1003711	15	8	1700111A04Rik	CCAACTATGCCATCAATAA	TTATTGATGGCATAGTTGG	60500000	304360
R1003711-16-6	CCTTGT	R1003711	16	6	2010005A06Rik	CCCAGGTAGTATACAAGGT	ACCTTGTATACTACCTGGG	88400000	214560
R1003711-11-11	CTTCTC	R1003711	11	11	2310042P20Rik	GGACCTGGAGCTGAGAAGA	TCTTCTCAGCTCCAGGTCC	186000000	403880
R1003711-15-10	TAAGGT	R1003711	15	10	2610209A20Rik	GGACATTCATTCACCTTAT	ATAAGGTGAATGAATGTCC	119000000	401120
R1003711-11-13	TTTTTT	R1003711	11	13	2700075B01Rik	GGCGCAAAAGGAAAAAAAG	CTTTTTTTCCTTTTGCGCC	143000000	333000
R1003711-11-15	TGGCTT	R1003711	11	15	2810451A06Rik	GCTTTGTGGCTCAAGCCAA	TTGGCTTGAGCCACAAAGC	89900000	329680
R1003711-15-12	TTCTAC	R1003711	15	12	3230401I01Rik	GGATGAACAGCTGTAGAAA	TTTCTACAGCTGTTCATCC	309000000	318760
R1003711-15-14	AAGGCT	R1003711	15	14	3732413I11Rik	CCGCTCTACCACAGCCTTA	TAAGGCTGTGGTAGAGCGG	118000000	236200
R1003711-11-17	CCAAAC	R1003711	11	17	4732437J24Rik	GGATTATGTGTCGTTTGGA	TCCAAACGACACATAATCC	148000000	292520
R1003711-15-16	TTGAGA	R1003711	15	16	4833441J24Rik	GGTGGGCCTTTGTCTCAAC	GTTGAGACAAAGGCCCACC	234000000	328200
R1003711-11-19	AGATAA	R1003711	11	19	4930503B20Rik	GCCTATCACATCTTATCTG	CAGATAAGATGTGATAGGC	98600000	287200
R1003711-15-18	CATTGT	R1003711	15	18	4932418K24Rik	GGGTTTTTGTGTACAATGA	TCATTGTACACAAAAACCC	111000000	253360
R1003711-15-20	TCATGA	R1003711	15	20	5730469D23Rik	GGCCCTAACAATTCATGAT	ATCATGAATTGTTAGGGCC	134000000	372560
R1003711-11-21	TCCTGA	R1003711	11	21	5730551F12Rik	GGTTCAGAAGAGTCAGGAG	CTCCTGACTCTTCTGAACC	28700000	170280
R1003711-15-22	TCTATT	R1003711	15	22	6330408A02Rik	GCCTCCGTTTGAAATAGAG	CTCTATTTCAAACGGAGGC	135000000	382880
R1003711-1-2	TTGACA	R1003711	1	2	9130020G10Rik	GGACACTGTAAGTGTCAAC	GTTGACACTTACAGTGTCC	71400000	300040
R1003711-16-8	GTGCTA	R1003711	16	8	9430022F06Rik	CCCTTTTTTTTCTAGCACC	GGTGCTAGAAAAAAAAGGG	64700000	267680
R1003711-2-4	CATATT	R1003711	2	4	9530046H09Rik	GGAGAGATGTAGAATATGG	CCATATTCTACATCTCTCC	206000000	439240
R1003711-2-6	CATTTG	R1003711	2	6	9630025C22	GGGCATTTTAACCAAATGA	TCATTTGGTTAAAATGCCC	109000000	349800
R1003711-2-8	GCATAA	R1003711	2	8	A130030D10Rik	GGTAAGCTCCAATTATGCC	GGCATAATTGGAGCTTACC	94500000	394720
R1003711-16-10	AGAACC	R1003711	16	10	A530015O12Rik	GGTATGGATCAAGGTTCTT	AAGAACCTTGATCCATACC	103000000	280880
R1003711-2-10	ACCCTC	R1003711	2	10	A530046H20Rik	CGTGATTTCAGTGAGGGTG	CACCCTCACTGAAATCACG	122000000	340280
R1003711-2-12	TATTGC	R1003711	2	12	A630050E13Rik	GGTTGGAATTGTGCAATAA	TTATTGCACAATTCCAACC	14700000	102320
R1003711-2-14	TATCTA	R1003711	2	14	AB030190	GCATCGTGTGTGTAGATAA	TTATCTACACACACGATGC	166000000	385560
R1003711-2-18	GGATGG	R1003711	2	18	AL033326	GCTGATGTGAATCCATCCA	TGGATGGATTCACATCAGC	123000000	358440
R1003711-4-8	ATCAGT	R1003711	4	8	AU042671	GGAGGCCAAAGGACTGATC	GATCAGTCCTTTGGCCTCC	122000000	341400
R1003711-13-5	GGCCTA	R1003711	13	5	AW212607	CCTGCCTATGTCTAGGCCA	TGGCCTAGACATAGGCAGG	157000000	450960
R1003711-13-7	ATCCAC	R1003711	13	7	AW538196	GGTGCTATTATCGTGGATC	GATCCACGATAATAGCACC	114000000	384600
R1003711-2-16	AACAAA	R1003711	2	16	Acaca	CGTGCAATCCGATTTGTTG	CAACAAATCGGATTGCACG	126000000	445720
R1003711-13-1	AGAATG	R1003711	13	1	Aipl1	GCACACCAGCGACATTCTA	TAGAATGTCGCTGGTGTGC	111000000	409680
R1003711-2-20	AATAGT	R1003711	2	20	Anapc11	GGCCATTTGGAAACTATTA	TAATAGTTTCCAAATGGCC	101000000	351320
R1003711-2-22	TCCATC	R1003711	2	22	Apg3l	GCGGTGTAAACAGATGGAG	CTCCATCTGTTTACACCGC	100000000	344720
R1003711-4-2	AATGTA	R1003711	4	2	Appbp1	GCTTCTTGAAAGTACATTG	CAATGTACTTTCAAGAAGC	118000000	395360
R1003711-4-4	TGGAAA	R1003711	4	4	Asns	GGGCTATATATATTTCCAC	GTGGAAATATATATAGCCC	119000000	348960
R1003711-4-6	TCTATG	R1003711	4	6	Ass	CGCTCATTTAGACATAGAG	CTCTATGTCTAAATGAGCG	85200000	296760
R1003711-13-3	AAATCT	R1003711	13	3	Atpaf1	GGAGATCAATCTAGATTTG	CAAATCTAGATTGATCTCC	96400000	333800
R1003711-4-10	TATTCA	R1003711	4	10	BC050188	GGTCGTTGTGTCTGAATAC	GTATTCAGACACAACGACC	51800000	202720
R1003711-4-12	TAGTCA	R1003711	4	12	BC052066	CGACCTCACAGTTGACTAC	GTAGTCAACTGTGAGGTCG	43300000	299600
R1003711-13-9	CTGGAT	R1003711	13	9	Bag5	GGAAAAGGAGATATCCAGC	GCTGGATATCTCCTTTTCC	85600000	329840
R1003711-4-14	TCAGAC	R1003711	4	14	Bhc80	GCCATTGTCACAGTCTGAA	TTCAGACTGTGACAATGGC	261000000	392480
R1003711-4-16	AGCATA	R1003711	4	16	C030002J06Rik	CCAGGCTATTTGTATGCTG	CAGCATACAAATAGCCTGG	133000000	320720
R1003711-4-18	TTTGTC	R1003711	4	18	C80879	GGAGGCATACATGACAAAA	TTTTGTCATGTATGCCTCC	129000000	387200
R1003711-4-20	CCCACG	R1003711	4	20	Cacybp	CCATTAATAAAGCGTGGGT	ACCCACGCTTTATTAATGG	105000000	421720
R1003711-13-11	TCTCCA	R1003711	13	11	Cct3	GGATGAAGAGGTTGGAGAT	ATCTCCAACCTCTTCATCC	142000000	207240
R1003711-13-13	TTGGTC	R1003711	13	13	Cct6a	GGATGTTCTGAGGACCAAC	GTTGGTCCTCAGAACATCC	86200000	156480
R1003711-13-15	GATCTG	R1003711	13	15	Cct7	GGTTTACACCCTCAGATCA	TGATCTGAGGGTGTAAACC	138000000	210920
R1003711-13-17	TTTGTG	R1003711	13	17	Cct8	GGTTGGTGATGGCACAAAC	GTTTGTGCCATCACCAACC	97800000	257560
R1003711-13-19	GATTGT	R1003711	13	19	Cdc37l1	GGAAGATAAATCACAATCA	TGATTGTGATTTATCTTCC	98500000	319280
R1003711-16-12	GGGAGA	R1003711	16	12	Cdh26	GGGTGTGTTGTATCTCCCT	AGGGAGATACAACACACCC	152000000	198040
R1003711-16-14	GGTCAT	R1003711	16	14	Cdh4	GGTACATATGTGATGACCG	CGGTCATCACATATGTACC	36900000	58920
R1003711-16-16	GTGTAC	R1003711	16	16	Cldn13	GGTGGATACAGTGTACACT	AGTGTACACTGTATCCACC	98900000	238280
R1003711-16-18	CATCAG	R1003711	16	18	Cldn18	GCTGTACGAGCCCTGATGA	TCATCAGGGCTCGTACAGC	184000000	146800
R1003711-13-21	CAAACA	R1003711	13	21	Cmya4	GGGTACAGACGATGTTTGA	TCAAACATCGTCTGTACCC	150000000	354000
R1003711-4-22	AGGAAA	R1003711	4	22	Csdufd1	GGAAAAGAGTGATTTCCTA	TAGGAAATCACTCTTTTCC	153000000	463080
R1003711-15-1	TTGGTA	R1003711	15	1	D10Bwg0791e	GGAAATGACGACTACCAAG	CTTGGTAGTCGTCATTTCC	159000000	233880
R1003711-6-2	GCTACT	R1003711	6	2	D11Bwg0280e	AAGCGGAACTTCAGTAGCG	CGCTACTGAAGTTCCGCTT	207000000	425240
R1003711-16-20	GAGATC	R1003711	16	20	D430038H04Rik	GCATTCAACTCAGATCTCT	AGAGATCTGAGTTGAATGC	78300000	269120
R1003711-15-13	TGATCT	R1003711	15	13	DXBwg1396e	CGAGGTGGCTACAGATCAA	TTGATCTGTAGCCACCTCG	127000000	373640
R1003711-15-3	TCTGTC	R1003711	15	3	Dnajb12	GCTCTTAGGACAGACAGAC	GTCTGTCTGTCCTAAGAGC	91700000	267760
R1003711-15-5	TAATTA	R1003711	15	5	Dnajb3	CCTCCACCGAAATAATTAA	TTAATTATTTCGGTGGAGG	71400000	248600
R1003711-15-7	TCCACC	R1003711	15	7	Dnajb6	GGATTAAATGGTGGTGGAG	CTCCACCACCATTTAATCC	99100000	253720
R1003711-15-9	TGCTAC	R1003711	15	9	Dnajb7	GCTTATCGTAAAGTAGCAC	GTGCTACTTTACGATAAGC	99800000	344960
R1003711-15-11	CACTGT	R1003711	15	11	Dnajc2	GGCGGGCATTTAACAGTGT	ACACTGTTAAATGCCCGCC	131000000	350480
R1003711-16-22	CTTCTT	R1003711	16	22	Dsc1	GGGCAGGAACAAAAGAAGC	GCTTCTTTTGTTCCTGCCC	86700000	268160
R1003711-2-2	GGTCTT	R1003711	2	2	Dsc2	GGTACTAAATAAAAGACCG	CGGTCTTTTATTTAGTACC	143000000	421000
R1003711-1-3	TATCCA	R1003711	1	3	Dsg1b	CCCAGTGACTAATGGATAT	ATATCCATTAGTCACTGGG	89000000	290200
R1003711-1-5	GATGGA	R1003711	1	5	Dsg1c	CCTGTGACTCTATCCATCA	TGATGGATAGAGTCACAGG	86800000	228040
R1003711-15-15	GAAGAG	R1003711	15	15	Dyx1c1	GGCCATCGAGGACTCTTCT	AGAAGAGTCCTCGATGGCC	172000000	337400
R1003711-15-17	AGATCG	R1003711	15	17	E130107N23Rik	CGTGTCAGAACTCGATCTT	AAGATCGAGTTCTGACACG	91900000	336080
R1003711-6-4	TCTAAT	R1003711	6	4	E330021D16Rik	GGATTTGGAAATATTAGAG	CTCTAATATTTCCAAATCC	99300000	314040
R1003711-15-19	TGCAGG	R1003711	15	19	Edem1	GCAATAATGAGACCTGCAC	GTGCAGGTCTCATTATTGC	162000000	254520
R1003711-15-21	AGAGTA	R1003711	15	21	Eraf	GCAAGAGCTGAGTACTCTG	CAGAGTACTCAGCTCTTGC	111000000	301480
R1003711-6-6	TTCCCG	R1003711	6	6	Fbxo3	GGAAGAAAAAGCCGGGAAG	CTTCCCGGCTTTTTCTTCC	130000000	284680
R1003711-6-8	CAAGAC	R1003711	6	8	Fbxo4	CCGACAGCACTTGTCTTGA	TCAAGACAAGTGCTGTCGG	268000000	202400
R1003711-6-10	GCTCTT	R1003711	6	10	Fts	GCTGGATGTGAAAAGAGCG	CGCTCTTTTCACATCCAGC	87400000	299040
R1003711-1-7	ATCTGT	R1003711	1	7	Gja10	GGGAGATCTCTCACAGATC	GATCTGTGAGAGATCTCCC	144000000	333160
R1003711-1-9	CAAACA	R1003711	1	9	Gjb3	GCTAGCCAATTGTGTTTGA	TCAAACACAATTGGCTAGC	115000000	294320
R1003711-1-11	GTTTGT	R1003711	1	11	Gje1	GGATATACAAGCACAAACT	AGTTTGTGCTTGTATATCC	108000000	270760
R1003711-6-12	CATGTC	R1003711	6	12	Glul	GGCTCCAACAGCGACATGT	ACATGTCGCTGTTGGAGCC	90000000	197760
R1003711-6-14	AAGCTG	R1003711	6	14	Hectd2	GGGAATCATTAACAGCTTG	CAAGCTGTTAATGATTCCC	96900000	347000
R1003711-6-16	ACTTGT	R1003711	6	16	Herc3	GCAGACCATATTACAAGTT	AACTTGTAATATGGTCTGC	66400000	219640
R1003711-6-18	AGGTCC	R1003711	6	18	Hr6bn	GCGATTGCAAGAGGACCTA	TAGGTCCTCTTGCAATCGC	246000000	263520
R1003711-6-20	ACTATG	R1003711	6	20	Huwe1	GCTTTTCAGTCTCATAGTG	CACTATGAGACTGAAAAGC	189000000	235760
R1003711-1-13	AGCTCA	R1003711	1	13	Kirrel1	GGAGACATCCATTGAGCTT	AAGCTCAATGGATGTCTCC	129000000	291320
R1003711-1-15	TTCTCT	R1003711	1	15	Kirrel2	CCATCTGCATCAAGAGAAA	TTTCTCTTGATGCAGATGG	128000000	233200
R1003711-1-17	ATTCTC	R1003711	1	17	Kirrel3	GGACAAGTTTCGGAGAATG	CATTCTCCGAAACTTGTCC	192000000	341800
R1003711-6-22	AAGCCT	R1003711	6	22	Kua	GGAAGAAGAATAAGGCTTT	AAAGCCTTATTCTTCTTCC	184000000	497600
R1003711-8-6	TGGAGC	R1003711	8	6	LOC209387	GGAACATCCAAAGCTCCAC	GTGGAGCTTTGGATGTTCC	128000000	316280
R1003711-1-19	AACCGG	R1003711	1	19	LOC238829	CCAAAAAATAGTCCGGTTG	CAACCGGACTATTTTTTGG	126000000	354080
R1003711-8-8	GGCTGA	R1003711	8	8	LOC330863	GCATCGGCTAGTTCAGCCA	TGGCTGAACTAGCCGATGC	154000000	167320
R1003711-8-2	CCCTTT	R1003711	8	2	Lig3	GGAGAAGATTGTAAAGGGC	GCCCTTTACAATCTTCTCC	121000000	377640
R1003711-8-4	GATGAC	R1003711	8	4	Lincr	GGAGAGGAGTGTGTCATCT	AGATGACACACTCCTCTCC	12200000	50040
R1003711-8-10	AACCAC	R1003711	8	10	MGC58426	TAATAAAAGGAGGTGGTTC	GAACCACCTCCTTTTATTA	124000000	399800
R1003711-8-12	AGGCAA	R1003711	8	12	Mid1	CGTTTGACACTTTTGCCTT	AAGGCAAAAGTGTCAAACG	105000000	333760
R1003711-8-14	CATAAC	R1003711	8	14	Mir	GGTGTACCTACAGTTATGG	CCATAACTGTAGGTACACC	74000000	386880
R1003711-1-21	ATAGAC	R1003711	1	21	Mucdhl	GGCCATTAACCAGTCTATC	GATAGACTGGTTAATGGCC	115000000	333920
R1003711-8-16	ATCAGT	R1003711	8	16	Nedd4	GGGATTTTTTGAACTGATA	TATCAGTTCAAAAAATCCC	101000000	347600
R1003711-1-1	TGCACC	R1003711	1	1	Nrg4	GCCCATTCTGTAGGTGCAT	ATGCACCTACAGAATGGGC	154000000	215600
R1003711-2-3	TCTCGA	R1003711	2	3	Nrtn	CGCGGTGGAGCTTCGAGAA	TTCTCGAAGCTCCACCGCG	111000000	404880
R1003711-2-5	AGTCTT	R1003711	2	5	Ntf3	GGAGTTTGCCGGAAGACTC	GAGTCTTCCGGCAAACTCC	103000000	337960
R1003711-2-7	GGATGG	R1003711	2	7	Ntf5	GGTAGATCATGGCCATCCT	AGGATGGCCATGATCTACC	99100000	230920
R1003711-2-9	TTTACG	R1003711	2	9	Numb	GCCTGTTTAGAGCGTAAAC	GTTTACGCTCTAAACAGGC	139000000	343480
R1003711-2-11	ACAGTT	R1003711	2	11	Numbl	CCTTCGAGATTGAACTGTA	TACAGTTCAATCTCGAAGG	159000000	382720
R1003711-2-13	TTCCCA	R1003711	2	13	Nxph1	CCTAACAAATGGTGGGAAA	TTTCCCACCATTTGTTAGG	117000000	337800
R1003711-2-15	TTCTCC	R1003711	2	15	Nxph2	CCATGTGTAAAGGGAGAAA	TTTCTCCCTTTACACATGG	227000000	427720
R1003711-2-17	GCTGAT	R1003711	2	17	Nxph3	GGTAACATCTCCATCAGCC	GGCTGATGGAGATGTTACC	132000000	375120
R1003711-2-19	GCCATT	R1003711	2	19	Nxph4	CGCCGCAGTATTAATGGCT	AGCCATTAATACTGCGGCG	103000000	338080
R1003711-2-21	TTTGAC	R1003711	2	21	Ocsp	GGGAGCAACTGTGTCAAAT	ATTTGACACAGTTGCTCCC	138000000	309240
R1003711-4-1	TTGCTG	R1003711	4	1	Opa1	GGAACTTTTGGCCAGCAAG	CTTGCTGGCCAAAAGTTCC	86500000	158840
R1003711-4-3	CTGATT	R1003711	4	3	Osm	GGGATCCCGCAAAATCAGA	TCTGATTTTGCGGGATCCC	129000000	387880
R1003711-4-5	ATAGTA	R1003711	4	5	Otor	GGAGTGTGTCTATACTATT	AATAGTATAGACACACTCC	89400000	380560
R1003711-4-7	GGAAGC	R1003711	4	7	Oxt	TACCTTTAGCGCGCTTCCT	AGGAAGCGCGCTAAAGGTA	69900000	337560
R1003711-4-9	GAGTCT	R1003711	4	9	Pap	GGTTCAAGGTGAAGACTCC	GGAGTCTTCACCTTGAACC	123000000	255360
R1003711-3-1	CTGAAC	R1003711	3	1	Pcdh10	GGTCGTGTACTCGTTCAGT	ACTGAACGAGTACACGACC	120000000	392200
R1003711-3-3	CTCAAC	R1003711	3	3	Pcdh7	GGAAGTGAACCAGTTGAGA	TCTCAACTGGTTCACTTCC	130000000	380640
R1003711-3-5	TATCCT	R1003711	3	5	Pcdha1	GGCGCAGAGCAAAGGATAT	ATATCCTTTGCTCTGCGCC	105000000	230560
R1003711-3-7	TAACAC	R1003711	3	7	Pcdha10	CCACTCCAACTAGTGTTAA	TTAACACTAGTTGGAGTGG	120000000	320760
R1003711-3-9	CTAGGG	R1003711	3	9	Pcdha11	GGCATTTATTTACCCTAGA	TCTAGGGTAAATAAATGCC	97900000	452520
R1003711-3-11	AGGGAA	R1003711	3	11	Pcdha12	GGTCACGATTACTTCCCTG	CAGGGAAGTAATCGTGACC	179000000	455640
R1003711-3-13	AGAGAT	R1003711	3	13	Pcdha2	CGAACTAAGCCAATCTCTG	CAGAGATTGGCTTAGTTCG	153000000	420000
R1003711-3-15	AATGTC	R1003711	3	15	Pcdha3	GGAGTAAATAAGGACATTG	CAATGTCCTTATTTACTCC	118000000	408840
R1003711-3-17	ACCAAG	R1003711	3	17	Pcdha4	GGCCACTTGACACTTGGTT	AACCAAGTGTCAAGTGGCC	153000000	315720
R1003711-3-19	CAACAA	R1003711	3	19	Pcdha5	GGAACTATTGAGTTGTTGT	ACAACAACTCAATAGTTCC	143000000	402920
R1003711-3-21	GAATTC	R1003711	3	21	Pcdha6	GGATGAAGGGACGAATTCA	TGAATTCGTCCCTTCATCC	182000000	239960
R1003711-5-1	AACCCT	R1003711	5	1	Pcdha7	GGCACGTGATAAAGGGTTC	GAACCCTTTATCACGTGCC	123000000	356280
R1003711-5-3	CATCCA	R1003711	5	3	Pcdha8	CCACAAGGTCTTTGGATGA	TCATCCAAAGACCTTGTGG	113000000	364200
R1003711-5-5	TCATAA	R1003711	5	5	Pcdha9	GGAGAGTAACAATTATGAA	TTCATAATTGTTACTCTCC	125000000	378480
R1003711-5-7	AGCTAG	R1003711	5	7	Pcdhac1	GGTGCTTTTAGTCTAGCTA	TAGCTAGACTAAAAGCACC	131000000	300480
R1003711-5-9	TTATAA	R1003711	5	9	Pcdhb10	GGCAACTCCGTATTATAAC	GTTATAATACGGAGTTGCC	112000000	424160
R1003711-5-11	TTATAA	R1003711	5	11	Pcdhb11	GGGAATTAGCCATTATAAC	GTTATAATGGCTAATTCCC	141000000	414720
R1003711-5-13	CGTCAT	R1003711	5	13	Pcdhb12	CGCAGGACGATTATGACGT	ACGTCATAATCGTCCTGCG	122000000	424680
R1003711-5-15	TCACGG	R1003711	5	15	Pcdhb4	GGAAAAATTAGACCGTGAG	CTCACGGTCTAATTTTTCC	147000000	411720
R1003711-5-17	TGTGAT	R1003711	5	17	Pcdhb6	GGGCTCGAATCCATCACAG	CTGTGATGGATTCGAGCCC	64100000	174640
R1003711-5-19	TTTTCT	R1003711	5	19	Pcdhb7	CCTAAGACCCTCAGAAAAC	GTTTTCTGAGGGTCTTAGG	148000000	283480
R1003711-5-21	AGATAC	R1003711	5	21	Pcdhb9	CCTGTTCTAACTGTATCTT	AAGATACAGTTAGAACAGG	133000000	365680
R1003711-7-1	TGCTGA	R1003711	7	1	Pcdhga1	GGAAATATTTTCTCAGCAA	TTGCTGAGAAAATATTTCC	88500000	312440
R1003711-7-3	TCTACT	R1003711	7	3	Pcdhga10	GGTGCTGATTACAGTAGAA	TTCTACTGTAATCAGCACC	161000000	295920
R1003711-7-5	ATATTG	R1003711	7	5	Pcdhga11	GGTGGAGAGCTACAATATT	AATATTGTAGCTCTCCACC	56300000	278920
R1003711-7-7	TTGAAA	R1003711	7	7	Pcdhga12	GGCAGCGAAAGTTTTCAAG	CTTGAAAACTTTCGCTGCC	128000000	392560
R1003711-7-9	TCGTTT	R1003711	7	9	Pcdhga2	GGTCTTGGATGCAAACGAT	ATCGTTTGCATCCAAGACC	138000000	340920
R1003711-7-11	TTTTAA	R1003711	7	11	Pcdhga3	CCCGATTCCCACTTAAAAC	GTTTTAAGTGGGAATCGGG	0	388920
R1003711-7-13	GCTCTT	R1003711	7	13	Pcdhga5	CCTACTAACAACAAGAGCA	TGCTCTTGTTGTTAGTAGG	120000000	266880
R1003711-7-15	GCATGG	R1003711	7	15	Pcdhga6	GGATGAAGGAATCCATGCA	TGCATGGATTCCTTCATCC	144000000	228480
R1003711-7-17	TTGCTC	R1003711	7	17	Pcdhga7	GGTCTAGATTATGAGCAAT	ATTGCTCATAATCTAGACC	51500000	263360
R1003711-7-19	TCAGAA	R1003711	7	19	Pcdhga8	GGTACCAGAGGATTCTGAT	ATCAGAATCCTCTGGTACC	102000000	374560
R1003711-7-21	GTAACC	R1003711	7	21	Pcdhga9	GGAGAATGCTAAGGTTACT	AGTAACCTTAGCATTCTCC	104000000	324840
R1003711-9-1	GTGCAC	R1003711	9	1	Pcdhgb1	GGAAATCTGAGTGTGCACT	AGTGCACACTCAGATTTCC	177000000	333400
R1003711-9-3	CCAATG	R1003711	9	3	Pcdhgb2	GGTTGATTTAAACATTGGA	TCCAATGTTTAAATCAACC	84200000	327800
R1003711-9-5	TTTCAG	R1003711	9	5	Pcdhgb4	GGGTGAGCCTTCCTGAAAA	TTTTCAGGAAGGCTCACCC	115000000	184960
R1003711-9-7	TCTAGT	R1003711	9	7	Pcdhgb5	GGTTAATTGTCGACTAGAC	GTCTAGTCGACAATTAACC	85400000	277000
R1003711-9-9	TATGAT	R1003711	9	9	Pcdhgb6	CGGTGTAAAATCATCATAG	CTATGATGATTTTACACCG	8430000	42200
R1003711-9-11	GCGAGT	R1003711	9	11	Pcdhgb7	GGAGATATTGTAACTCGCC	GGCGAGTTACAATATCTCC	166000000	368400
R1003711-9-13	TTTCTT	R1003711	9	13	Pcdhgb8	GGACTTACTGACAAGAAAC	GTTTCTTGTCAGTAAGTCC	102000000	331920
R1003711-9-15	TCATTT	R1003711	9	15	Pcdhgc3	GGTTGTAGACGTAAATGAC	GTCATTTACGTCTACAACC	91100000	332920
R1003711-9-17	AAGTGT	R1003711	9	17	Pcdhgc4	GGTGAACCAAAGACACTTC	GAAGTGTCTTTGGTTCACC	108000000	331560
R1003711-9-19	ACTAGC	R1003711	9	19	Pcdhgc5	GGCAAGACATCAGCTAGTA	TACTAGCTGATGTCTTGCC	59600000	173120
R1003711-4-11	GTATCT	R1003711	4	11	Pdgfa	CGGTCATTTACGAGATACC	GGTATCTCGTAAATGACCG	140000000	363400
R1003711-4-13	TTACAA	R1003711	4	13	Pdgfb	GGGTGAGCAAGGTTGTAAT	ATTACAACCTTGCTCACCC	175000000	401960
R1003711-4-15	ATGTTG	R1003711	4	15	Pdgfc	GCCTCTACAAGCCAACATG	CATGTTGGCTTGTAGAGGC	88900000	390920
R1003711-4-17	AGAATA	R1003711	4	17	Pdyn	GGATCCTAACTATATTCTC	GAGAATATAGTTAGGATCC	75100000	376840
R1003711-4-19	TTTCGA	R1003711	4	19	Penk1	GGCGAAAATTACTCGAAAG	CTTTCGAGTAATTTTCGCC	115000000	396280
R1003711-4-21	CATTCA	R1003711	4	21	Pgf	GGATGTGCTCTGTGAATGC	GCATTCACAGAGCACATCC	91200000	349400
R1003711-9-21	CATATT	R1003711	9	21	Pkp1	GGTTTCGATAGGAATATGA	TCATATTCCTATCGAAACC	138000000	364800
R1003711-11-1	CTCGAA	R1003711	11	1	Pkp2	GGGTCAATCAACTTCGAGG	CCTCGAAGTTGATTGACCC	120000000	388640
R1003711-11-3	AGTAAG	R1003711	11	3	Pkp4	CGAGCTAGATGACTTACTA	TAGTAAGTCATCTAGCTCG	89700000	360400
R1003711-6-1	AAATGC	R1003711	6	1	Plcb4	GGCTTACTTGAAGCATTTA	TAAATGCTTCAAGTAAGCC	156000000	335680
R1003711-6-3	ATGATG	R1003711	6	3	Plfr	CCTTCTAGAGTACATCATA	TATGATGTACTCTAGAAGG	107000000	362040
R1003711-6-5	CACAGG	R1003711	6	5	Plpcd	GGGAACACCTACCCTGTGT	ACACAGGGTAGGTGTTCCC	130000000	339320
R1003711-6-7	GGCAGT	R1003711	6	7	Plpi	GGAACTCCAGCAACTGCCA	TGGCAGTTGCTGGAGTTCC	127000000	252720
R1003711-6-9	CATATC	R1003711	6	9	Pmch	GGACCTGGTTAAGATATGT	ACATATCTTAACCAGGTCC	99100000	392480
R1003711-8-18	TAGTCT	R1003711	8	18	Pml	GGAACCCTCCGAAGACTAT	ATAGTCTTCGGAGGGTTCC	63000000	296200
R1003711-6-11	GGCCAT	R1003711	6	11	Pnoc	GCTAACATTTTAATGGCCC	GGGCCATTAAAATGTTAGC	159000000	471280
R1003711-6-13	TCCAGC	R1003711	6	13	Pomc1	GTTCAAGAGGGAGCTGGAA	TTCCAGCTCCCTCTTGAAC	80600000	276400
R1003711-6-15	AGTCCA	R1003711	6	15	Ppy	GGAGAACACAGGTGGACTT	AAGTCCACCTGTGTTCTCC	103000000	324760
R1003711-6-17	CCAAAG	R1003711	6	17	Prlpa	CGACTACACAACCTTTGGG	CCCAAAGGTTGTGTAGTCG	81200000	292360
R1003711-6-19	ACTAGA	R1003711	6	19	Prlpb	CGTAAGATTGACTCTAGTA	TACTAGAGTCAATCTTACG	146000000	282720
R1003711-6-21	CTGACA	R1003711	6	21	Prlpc1	GGATAAGACTGTTGTCAGA	TCTGACAACAGTCTTATCC	113000000	379720
R1003711-8-1	TCAGCT	R1003711	8	1	Prlpc2	GGTCTATCCTACAGCTGAG	CTCAGCTGTAGGATAGACC	60800000	206960
R1003711-8-3	TGTACG	R1003711	8	3	Prlpc3	GCTGAAACCCTTCGTACAG	CTGTACGAAGGGTTTCAGC	87600000	365120
R1003711-8-5	TTCTTA	R1003711	8	5	Prlpe	GGAGTTACTGACTAAGAAC	GTTCTTAGTCAGTAACTCC	67400000	217600
R1003711-8-7	GGTGTA	R1003711	8	7	Prlpf	GGAAATGTGGAATACACCG	CGGTGTATTCCACATTTCC	193000000	224560
R1003711-8-9	ACTAAG	R1003711	8	9	Prlpi	GCAAAAGCTTTACTTAGTA	TACTAAGTAAAGCTTTTGC	122000000	448960
R1003711-8-11	TCATTG	R1003711	8	11	Prlpk	GGGAAAGAGATACAATGAC	GTCATTGTATCTCTTTCCC	97000000	277200
R1003711-8-13	AGAATG	R1003711	8	13	Prlpm	GGGAGTTAAGAGCATTCTC	GAGAATGCTCTTAACTCCC	116000000	462760
R1003711-8-15	GTTACA	R1003711	8	15	Prlpn	GCTATCCCTTTATGTAACA	TGTTACATAAAGGGATAGC	116000000	340600
R1003711-8-17	ATTATG	R1003711	8	17	Prlpo	GGTATGCATGAACATAATG	CATTATGTTCATGCATACC	82900000	369720
R1003711-8-19	ATCTAT	R1003711	8	19	Psip1	GGATTGTGGGAGATAGATA	TATCTATCTCCCACAATCC	128000000	409000
R1003711-8-21	CTTCTC	R1003711	8	21	Psmc3ip	GGCAAGATCAAAGAGAAGA	TCTTCTCTTTGATCTTGCC	133000000	407120
R1003711-10-1	CGGACA	R1003711	10	1	Pspn	GGGTAACAACCATGTCCGT	ACGGACATGGTTGTTACCC	146000000	374880
R1003711-10-3	TTCTCA	R1003711	10	3	Pth	GGATGCAATGGCTGAGAAG	CTTCTCAGCCATTGCATCC	118000000	332680
R1003711-10-5	TCTTGG	R1003711	10	5	Pthlh	GGGCAAGTCCATCCAAGAC	GTCTTGGATGGACTTGCCC	232000000	338320
R1003711-10-7	AACTTC	R1003711	10	7	Pwwp1	GGAGTCCAAAGAGAAGTTC	GAACTTCTCTTTGGACTCC	144000000	349680
R1003711-10-9	CGGTGT	R1003711	10	9	Pyy	GATGTGTTAACTACACCGA	TCGGTGTAGTTAACACATC	127000000	391920
R1003711-10-11	TTTAGA	R1003711	10	11	Rab15	CCTCTTTAGTCCTCTAAAA	TTTTAGAGGACTAAAGAGG	145000000	403400
R1003711-10-13	TTGCGG	R1003711	10	13	Rab19	GGAGTTAATTGCCCGCAAC	GTTGCGGGCAATTAACTCC	114000000	357360
R1003711-10-15	TCTTCT	R1003711	10	15	Rab24	GCTGCGCAGTTTAGAAGAG	CTCTTCTAAACTGCGCAGC	120000000	334400
R1003711-10-17	TTTACT	R1003711	10	17	Rab28	GCATATGCGAACAGTAAAA	TTTTACTGTTCGCATATGC	99900000	282760
R1003711-10-19	CTCGGT	R1003711	10	19	Rab37	CCCATGCTTATTACCGAGA	TCTCGGTAATAAGCATGGG	148000000	388800
R1003711-10-21	AAACTG	R1003711	10	21	Rab5b	GGAGCGATACCACAGTTTA	TAAACTGTGGTATCGCTCC	133000000	396200
R1003711-12-1	ATATCC	R1003711	12	1	Rab5c	GCTTACATTAAAGGATATG	CATATCCTTTAATGTAAGC	61100000	279160
R1003711-12-3	GTTTCT	R1003711	12	3	Rabl2a	GCCTGATAGTGCAGAAACA	TGTTTCTGCACTATCAGGC	99500000	142400
R1003711-12-5	AAGCAA	R1003711	12	5	Rac1	CGTGTTCTTAATTTGCTTT	AAAGCAAATTAAGAACACG	118000000	512240
R1003711-12-7	CACTGT	R1003711	12	7	Rap1a	GGTAGATTGCCAACAGTGC	GCACTGTTGGCAATCTACC	180000000	362480
R1003711-12-9	GTAAAC	R1003711	12	9	Rap1b	GGCTTCGCTCTGGTTTACT	AGTAAACCAGAGCGAAGCC	68400000	288640
R1003711-12-11	AAGTGG	R1003711	12	11	Rasef	GCTATTGAGAAACCACTTA	TAAGTGGTTTCTCAATAGC	112000000	296200
R1003711-12-13	TCCTTT	R1003711	12	13	Rasl2-9	CCTTATTTAGCTAAAGGAG	CTCCTTTAGCTAAATAAGG	111000000	284600
R1003711-12-15	CTAGAT	R1003711	12	15	Rbed1	CCATTGTTTGTAATCTAGA	TCTAGATTACAAACAATGG	119000000	408720
R1003711-8-20	CAAGAA	R1003711	8	20	Rchy1	CGCAGAGTTAATTTCTTGT	ACAAGAAATTAACTCTGCG	101000000	324760
R1003711-12-17	TGGCAA	R1003711	12	17	Reg2	GGCTGATCTCTTTTGCCAG	CTGGCAAAAGAGATCAGCC	101000000	312400
R1003711-12-19	CTTCTG	R1003711	12	19	Reg3a	GGTGAAGACTTCCAGAAGG	CCTTCTGGAAGTCTTCACC	127000000	299240
R1003711-12-21	CACAGA	R1003711	12	21	Reg3g	GGACATCTTGTGTCTGTGC	GCACAGACACAAGATGTCC	117000000	292240
R1003711-14-1	TGTTAA	R1003711	14	1	Rem2	CCTCTCCTGGTCTTAACAG	CTGTTAAGACCAGGAGAGG	54500000	298760
R1003711-14-3	AGTTAC	R1003711	14	3	Rfng	GGGAGCTTTCCAGTAACTG	CAGTTACTGGAAAGCTCCC	119000000	344920
R1003711-8-22	AATAGA	R1003711	8	22	Rfpl4	GGGCAAAAAAGGTCTATTC	GAATAGACCTTTTTTGCCC	119000000	465560
R1003711-14-5	TTTTCT	R1003711	14	5	Rfrp	GGACCATAGATGAGAAAAG	CTTTTCTCATCTATGGTCC	91600000	281120
R1003711-14-7	TGAGAG	R1003711	14	7	Rhot1	GCCGATGGATTCCTCTCAT	ATGAGAGGAATCCATCGGC	281000000	319120
R1003711-14-9	AGCTAA	R1003711	14	9	Rln1	GCGATTCTGTTGTTAGCTT	AAGCTAACAACAGAATCGC	123000000	352560
R1003711-10-2	ATGAAA	R1003711	10	2	Rnf128	GCTGTGTATGTATTTCATG	CATGAAATACATACACAGC	119000000	370720
R1003711-10-4	ACATAC	R1003711	10	4	Rnf149	CCTGTCACAGATGTATGTG	CACATACATCTGTGACAGG	79600000	298600
R1003711-10-6	TCACTT	R1003711	10	6	Rnf150	GGAGAATTTGGAAAGTGAG	CTCACTTTCCAAATTCTCC	75200000	216440
R1003711-10-8	ATGAGG	R1003711	10	8	Rnf30	GGCTGAACAGCACCTCATG	CATGAGGTGCTGTTCAGCC	158000000	271560
R1003711-10-10	ACACTA	R1003711	10	10	Rnf35	GGATCTAAAGGGTAGTGTC	GACACTACCCTTTAGATCC	122000000	370760
R1003711-10-12	TTCAGG	R1003711	10	12	Rnf36	GCATGGAGAGAACCTGAAA	TTTCAGGTTCTCTCCATGC	221000000	298320
R1003711-14-11	GACATA	R1003711	14	11	Rragc	GGAGCATTGATATATGTCA	TGACATATATCAATGCTCC	130000000	369080
R1003711-14-13	AACCAC	R1003711	14	13	Rragd	GCCTTTAGCAAAGTGGTTC	GAACCACTTTGCTAAAGGC	109000000	363800
R1003711-14-15	CAGTTC	R1003711	14	15	Rsu1	CCAAATGTAGCGGAACTGA	TCAGTTCCGCTACATTTGG	80500000	192000
R1003711-14-17	GGATCA	R1003711	14	17	Rtn1	CCGTACATATGGTGATCCA	TGGATCACCATATGTACGG	132000000	316280
R1003711-14-19	CTCTCA	R1003711	14	19	Rtn2	GCCAAAGCCGAATGAGAGG	CCTCTCATTCGGCTTTGGC	90500000	300160
R1003711-14-21	TCCACA	R1003711	14	21	Rtn3	GGCCTACTTGGATGTGGAC	GTCCACATCCAAGTAGGCC	151000000	368560
R1003711-16-1	ATAGCT	R1003711	16	1	Rtn4	GGGTGTGATCCAAGCTATC	GATAGCTTGGATCACACCC	53500000	244480
R1003711-3-12	CAGTTG	R1003711	3	12	SIRP-beta	GGATGGAACTTACAACTGG	CCAGTTGTAAGTTCCATCC	130000000	325120
R1003711-16-3	CAAACA	R1003711	16	3	Sara2	GGTTACGAGAGATGTTTGG	CCAAACATCTCTCGTAACC	82800000	303920
R1003711-16-5	TTCAAG	R1003711	16	5	Scg3	GGCGTGTCCTACCTTGAAA	TTTCAAGGTAGGACACGCC	71400000	309480
R1003711-16-7	TGCCAC	R1003711	16	7	Scgb1a1	GAGTCTGGTTATGTGGCAT	ATGCCACATAACCAGACTC	67100000	154600
R1003711-16-9	GGGATA	R1003711	16	9	Sct	GGACACAGAAAATATCCCA	TGGGATATTTTCTGTGTCC	114000000	210080
R1003711-16-11	AGTTGT	R1003711	16	11	Sdc1	GGTCTACTTTAGACAACTT	AAGTTGTCTAAAGTAGACC	75600000	233680
R1003711-16-13	GAATCG	R1003711	16	13	Sdc3	CGACAATGCCATCGATTCG	CGAATCGATGGCATTGTCG	131000000	312000
R1003711-16-15	TTATAA	R1003711	16	15	Sema3a	GGTCCTGGAGGCTTATAAT	ATTATAAGCCTCCAGGACC	57400000	244720
R1003711-16-17	TAGAGG	R1003711	16	17	Sema3b	GCATGCAAATCTCCTCTAA	TTAGAGGAGATTTGCATGC	122000000	195240
R1003711-16-19	ATCATG	R1003711	16	19	Sema3c	GGACCAGGTATTCATGATC	GATCATGAATACCTGGTCC	100000000	261120
R1003711-16-21	TATTAC	R1003711	16	21	Sema3e	CGCAAGTGGATTGTAATAA	TTATTACAATCCACTTGCG	37100000	133920
R1003711-2-1	CTAAGT	R1003711	2	1	Sema3f	GCATTATCCAGAACTTAGA	TCTAAGTTCTGGATAATGC	125000000	367960
R1003711-1-4	ATAGAG	R1003711	1	4	Sema5b	GCTAAGGACACGCTCTATC	GATAGAGCGTGTCCTTAGC	104000000	347080
R1003711-1-6	CTCTGG	R1003711	1	6	Sema6b	GGACCTCAACATCCAGAGA	TCTCTGGATGTTGAGGTCC	135000000	305400
R1003711-1-8	TCAGCT	R1003711	1	8	Sema6d	GGCTGGACTTTCAGCTGAT	ATCAGCTGAAAGTCCAGCC	105000000	263120
R1003711-1-10	CCACAG	R1003711	1	10	Sept2	GGACTTTTTATACTGTGGA	TCCACAGTATAAAAAGTCC	107000000	330640
R1003711-1-12	CTTCAT	R1003711	1	12	Sept3	GGTGGTGTCAAAATGAAGC	GCTTCATTTTGACACCACC	113000000	333440
R1003711-1-14	TCCTCA	R1003711	1	14	Sept5	GGACAGAATACGTGAGGAG	CTCCTCACGTATTCTGTCC	125000000	328680
R1003711-1-16	ATTAAA	R1003711	1	16	Sept7	GCAATCCAAAGTTTTAATC	GATTAAAACTTTGGATTGC	98300000	325640
R1003711-1-18	TCGACT	R1003711	1	18	Sept9	CGATCGAAATCAAGTCGAT	ATCGACTTGATTTCGATCG	210000000	304480
R1003711-1-20	GCAGTT	R1003711	1	20	Sfrp1	CGGATTGTAAAGAACTGCA	TGCAGTTCTTTACAATCCG	124000000	312560
R1003711-1-22	TCCATG	R1003711	1	22	Sfrp2	CGACAACGACATCATGGAA	TTCCATGATGTCGTTGTCG	132000000	351800
R1003711-3-2	CCGTAG	R1003711	3	2	Sfrp5	GGAGTACGACTACTACGGT	ACCGTAGTAGTCGTACTCC	153000000	474960
R1003711-3-4	TCTACC	R1003711	3	4	Sh3kbp1	GGTTGTAGGAGAGGTAGAG	CTCTACCTCTCCTACAACC	129000000	350720
R1003711-3-6	CCCTGG	R1003711	3	6	Shc3	GCAAACTTATTACCAGGGA	TCCCTGGTAATAAGTTTGC	200000000	403480
R1003711-3-8	TTTTCT	R1003711	3	8	Shoc2	GCACCCGGCACTAGAAAAA	TTTTTCTAGTGCCGGGTGC	122000000	323120
R1003711-3-10	GCCCAT	R1003711	3	10	Si	GGGTCATTAATGATGGGCC	GGCCCATCATTAATGACCC	141000000	379360
R1003711-10-14	CCTTTC	R1003711	10	14	Siah1a	GGCTGACTCTTAGAAAGGG	CCCTTTCTAAGAGTCAGCC	49600000	90760
R1003711-10-16	CTATGA	R1003711	10	16	Siah1b	GCCATCTACGTGTCATAGC	GCTATGACACGTAGATGGC	96600000	323160
R1003711-10-18	GTGCAC	R1003711	10	18	Skp1a	GGTCATTCAGTGGTGCACC	GGTGCACCACTGAATGACC	114000000	266040
R1003711-10-20	ATGGTT	R1003711	10	20	Slc22a17	GCATCACGCTATAACCATT	AATGGTTATAGCGTGATGC	116000000	337920
R1003711-3-14	CTCCAC	R1003711	3	14	Socs4	GGATGGTTATGTGTGGAGT	ACTCCACACATAACCATCC	139000000	359320
R1003711-3-16	CCTCTG	R1003711	3	16	Sost	GGAATGATGCCACAGAGGT	ACCTCTGTGGCATCATTCC	95300000	271960
R1003711-3-18	CGTGTT	R1003711	3	18	Spry1	GCTACTCCTTAGAACACGG	CCGTGTTCTAAGGAGTAGC	99900000	352560
R1003711-3-20	TGCTGC	R1003711	3	20	Spry2	GGACAAGTACCAGCAGCAG	CTGCTGCTGGTACTTGTCC	77900000	167480
R1003711-3-22	CCCTAC	R1003711	3	22	Spry3	GCTGAGCAATCTGTAGGGC	GCCCTACAGATTGCTCAGC	194000000	467280
R1003711-5-2	AAGTAC	R1003711	5	2	Sst	GGAACTGGCCAAGTACTTC	GAAGTACTTGGCCAGTTCC	114000000	388280
R1003711-5-4	TTGATG	R1003711	5	4	Stc2	GGGAAAGTCATTCATCAAG	CTTGATGAATGACTTTCCC	145000000	345600
R1003711-11-5	CTATGT	R1003711	11	5	Stxbp4	CGATAAAACAGAACATAGT	ACTATGTTCTGTTTTATCG	102000000	265240
R1003711-10-22	AAGACA	R1003711	10	22	Syvn1	GGCCTTTGTCCTTGTCTTC	GAAGACAAGGACAAAGGCC	130000000	367120
R1003711-5-6	CAGAGT	R1003711	5	6	Tac2	GGCTCAGTAAGGACTCTGA	TCAGAGTCCTTACTGAGCC	143000000	343840
R1003711-5-8	ACAGAT	R1003711	5	8	Tcam1	GCTGTTTCAGGTATCTGTC	GACAGATACCTGAAACAGC	100000000	358920
R1003711-5-10	CATGTT	R1003711	5	10	Tff1	GGCCCAGGAAGAAACATGT	ACATGTTTCTTCCTGGGCC	135000000	422280
R1003711-5-12	GGAAGC	R1003711	5	12	Tff2	GAAAGAACTGTGGCTTCCC	GGGAAGCCACAGTTCTTTC	147000000	273120
R1003711-5-14	AGACAG	R1003711	5	14	Tff3	GATTACGTTGGCCTGTCTC	GAGACAGGCCAACGTAATC	85400000	180240
R1003711-5-16	TCGATT	R1003711	5	16	Tgfb2	GGAGGTTTATAAAATCGAC	GTCGATTTTATAAACCTCC	133000000	367440
R1003711-5-18	TAGTAA	R1003711	5	18	Tgfb3	CGAACCTAAGGGTTACTAT	ATAGTAACCCTTAGGTTCG	70400000	246600
R1003711-5-20	CCAACA	R1003711	5	20	Thpo	GGACTTCTGGATTGTTGGA	TCCAACAATCCAGAAGTCC	163000000	291840
R1003711-5-22	CATTAT	R1003711	5	22	Tm4sf12	GGGACTACCTGAATAATGT	ACATTATTCAGGTAGTCCC	115000000	397880
R1003711-7-2	TTAAAT	R1003711	7	2	Tm4sf3	GGTATTCACTGTATTTAAC	GTTAAATACAGTGAATACC	130000000	407320
R1003711-7-4	AAGGTG	R1003711	7	4	Tm4sf7	GGGAAACTTTGCCACCTTA	TAAGGTGGCAAAGTTTCCC	182000000	346960
R1003711-7-6	TATACA	R1003711	7	6	Tm4sf8	GCATTCAGAAAGTGTATAA	TTATACACTTTCTGAATGC	110000000	262960
R1003711-7-8	ATTAAC	R1003711	7	8	Tm4sf9	GGAGAAAATGAGGTTAATG	CATTAACCTCATTTTCTCC	80200000	359960
R1003711-7-10	AATGGC	R1003711	7	10	Tmeff1	GCAGTACAGATCGCCATTA	TAATGGCGATCTGTACTGC	140000000	359080
R1003711-7-12	TTACAA	R1003711	7	12	Tmeff2	GCTAAGAGTACATTGTAAC	GTTACAATGTACTCTTAGC	101000000	336840
R1003711-7-14	CATCTT	R1003711	7	14	Tmpo	GGCTAGAAGATAAAGATGA	TCATCTTTATCTTCTAGCC	172000000	310200
R1003711-7-16	AAGCTC	R1003711	7	16	Tnfsf14	GGTCCTATTTCGGAGCTTT	AAAGCTCCGAAATAGGACC	114000000	358040
R1003711-7-18	GTAGAT	R1003711	7	18	Tnfsf15	GGAGACTATTTCATCTACT	AGTAGATGAAATAGTCTCC	110000000	293720
R1003711-7-20	AAATCT	R1003711	7	20	Tnfsf18	CCAGTACTCACTAGATTTA	TAAATCTAGTGAGTACTGG	104000000	327920
R1003711-7-22	ACAATC	R1003711	7	22	Tnfsf4	CGATGGTCGAAGGATTGTC	GACAATCCTTCGACCATCG	97600000	293000
R1003711-9-2	TTTACT	R1003711	9	2	Tnfsf5	GGTCGAAGAGGAAGTAAAC	GTTTACTTCCTCTTCGACC	84600000	224360
R1003711-9-4	CATTCA	R1003711	9	4	Tnfsf6	GGAATATTGTCTTGAATGA	TCATTCAAGACAATATTCC	79100000	340960
R1003711-9-6	TAGGTT	R1003711	9	6	Tnmd	GGTATCCAAGAAAACCTAT	ATAGGTTTTCTTGGATACC	82600000	420840
R1003711-12-2	CCACAT	R1003711	12	2	Trim12	GGCCTAATCGAAATGTGGC	GCCACATTTCGATTAGGCC	113000000	376480
R1003711-12-4	CAGATC	R1003711	12	4	Trim13	GCTGATTTGTGGGATCTGT	ACAGATCCCACAAATCAGC	112000000	249440
R1003711-12-6	CGTAGA	R1003711	12	6	Trim17	GGACATAAAATATCTACGG	CCGTAGATATTTTATGTCC	90400000	377880
R1003711-12-8	CTGTTC	R1003711	12	8	Trim29	GAGCCAAATCAGGAACAGC	GCTGTTCCTGATTTGGCTC	101000000	352800
R1003711-12-10	AATGAC	R1003711	12	10	Trim30	CCTATATTACACGTCATTT	AAATGACGTGTAATATAGG	82600000	253920
R1003711-12-12	TTTGTC	R1003711	12	12	Trim34	GCCTGACATTGGGACAAAG	CTTTGTCCCAATGTCAGGC	79500000	317320
R1003711-12-14	TGAATT	R1003711	12	14	Trim36	GGCTGGAAGCGTAATTCAC	GTGAATTACGCTTCCAGCC	179000000	308160
R1003711-12-16	CGACGA	R1003711	12	16	Trim37	GGTAGCCAAACTTCGTCGA	TCGACGAAGTTTGGCTACC	99000000	351880
R1003711-12-18	TAAAAG	R1003711	12	18	Trim59	GGCATCTGGTAACTTTTAC	GTAAAAGTTACCAGATGCC	114000000	335560
R1003711-12-20	TGGTTG	R1003711	12	20	Trim6	GAAGACTTCAATCAACCAG	CTGGTTGATTGAAGTCTTC	96000000	268720
R1003711-12-22	CACTGT	R1003711	12	22	Trim7	GGAGGAAAAAAAACAGTGA	TCACTGTTTTTTTTCCTCC	164000000	377720
R1003711-14-2	CACATG	R1003711	14	2	Trim9	GGAAGCCACGGTCATGTGT	ACACATGACCGTGGCTTCC	152000000	386760
R1003711-14-4	CTCTAT	R1003711	14	4	Trip12	CCATATCCAATAATAGAGA	TCTCTATTATTGGATATGG	116000000	267760
R1003711-9-8	ATCCTG	R1003711	9	8	Tshb	CGGTGGAAATACCAGGATG	CATCCTGGTATTTCCACCG	107000000	349840
R1003711-14-6	GACTGA	R1003711	14	6	Ttll1	GCGTACGTGATCTCAGTCT	AGACTGAGATCACGTACGC	112000000	282120
R1003711-14-8	GGTGAT	R1003711	14	8	Ubce7ip1	GGACACTATGCAATCACCC	GGGTGATTGCATAGTGTCC	70000000	334440
R1003711-14-10	ACATCA	R1003711	14	10	Ube1x	CCCACTTACTTTTGATGTT	AACATCAAAAGTAAGTGGG	116000000	305680
R1003711-14-12	TGGGAT	R1003711	14	12	Ube1y1	CCGAGCTGAGATATCCCAA	TTGGGATATCTCAGCTCGG	118000000	297640
R1003711-14-14	CAAATA	R1003711	14	14	Ube2e3	GGTTTTGCTCTCTATTTGT	ACAAATAGAGAGCAAAACC	114000000	378760
R1003711-14-16	AAACTT	R1003711	14	16	Ube2i	GCACAAGCGAAGAAGTTTG	CAAACTTCTTCGCTTGTGC	166000000	313520
R1003711-14-18	GAAACC	R1003711	14	18	Ube2v1	GGTGTTGAAATCGGTTTCC	GGAAACCGATTTCAACACC	108000000	283640
R1003711-14-20	GTAAGC	R1003711	14	20	Ube3a	GGAGCAAGCTCAGCTTACC	GGTAAGCTGAGCTTGCTCC	114000000	366720
R1003711-14-22	AGAGAA	R1003711	14	22	Ube3c	GGAAGAAAAGGCTTCTCTT	AAGAGAAGCCTTTTCTTCC	104000000	263880
R1003711-9-10	GGTAGA	R1003711	9	10	Unc93a	GGACACATAATGTCTACCT	AGGTAGACATTATGTGTCC	110000000	299000
R1003711-9-12	ATGTTG	R1003711	9	12	Unc93b	GGTGAAGTATGGCAACATG	CATGTTGCCATACTTCACC	97000000	332280
R1003711-16-2	TAGTCT	R1003711	16	2	Usp53	GCTACAGTAGTAAGACTAA	TTAGTCTTACTACTGTAGC	27700000	194800
R1003711-9-14	TTTTGC	R1003711	9	14	Uts2	GGCTTTCGCTGGGCAAAAT	ATTTTGCCCAGCGAAAGCC	145000000	332320
R1003711-9-16	GGACTG	R1003711	9	16	Vegfa	CCGTTGACAGAACAGTCCT	AGGACTGTTCTGTCAACGG	131000000	265880
R1003711-9-18	GGTGAG	R1003711	9	18	Vegfb	GGAACCTCATGTCTCACCT	AGGTGAGACATGAGGTTCC	91100000	340960
R1003711-9-20	CAGGAT	R1003711	9	20	Vip	GCATCTCGGAAGATCCTGT	ACAGGATCTTCCGAGATGC	187000000	266520
R1003711-9-22	AATCCG	R1003711	9	22	Wnt1	CGAACCTGTTGACGGATTC	GAATCCGTCAACAGGTTCG	182000000	297000
R1003711-11-2	TCTGGT	R1003711	11	2	Wnt10a	GGGTCTACAATCACCAGAC	GTCTGGTGATTGTAGACCC	174000000	338040
R1003711-11-4	TTGCAC	R1003711	11	4	Wnt10b	CCTGAAGCGGAAGTGCAAA	TTTGCACTTCCGCTTCAGG	89900000	290120
R1003711-11-6	GATCCT	R1003711	11	6	Wnt11	GGTGAAAAAAACAGGATCC	GGATCCTGTTTTTTTCACC	76500000	348600
R1003711-11-8	TAAACT	R1003711	11	8	Wnt16	GGTGTGAGTGTAAGTTTAT	ATAAACTTACACTCACACC	134000000	409320
R1003711-11-10	CATTGT	R1003711	11	10	Wnt2	GGGTGATGTGTGACAATGT	ACATTGTCACACATCACCC	119000000	237880
R1003711-11-12	TTCACA	R1003711	11	12	Wnt2b	GGAACAGATGGGTGTGAAA	TTTCACACCCATCTGTTCC	137000000	294040
R1003711-11-14	TCTATC	R1003711	11	14	Wnt3	GGATCTGGATTAGATAGAT	ATCTATCTAATCCAGATCC	68100000	337240
R1003711-11-16	CTTGAA	R1003711	11	16	Wnt3a	CGTTACACGTACTTCAAGG	CCTTGAAGTACGTGTAACG	74500000	288720
R1003711-11-18	ATGTGT	R1003711	11	18	Wnt4	GGCCATCTTGACACACATG	CATGTGTGTCAAGATGGCC	76800000	271320
R1003711-11-20	TTAGCT	R1003711	11	20	Wnt5a	GGTTGTTATAGAAGCTAAT	ATTAGCTTCTATAACAACC	144000000	232320
R1003711-11-22	CACTTA	R1003711	11	22	Wnt5b	CCAGTATGTCTGTAAGTGA	TCACTTACAGACATACTGG	112000000	318680
R1003711-13-2	GCTGGA	R1003711	13	2	Wnt6	GGACTATTAGATTCCAGCA	TGCTGGAATCTAATAGTCC	91000000	222240
R1003711-13-4	CAGCGA	R1003711	13	4	Wnt7a	CCTATGCGATTATCGCTGC	GCAGCGATAATCGCATAGG	101000000	327600
R1003711-13-6	GCTGCG	R1003711	13	6	Wnt7b	GGAGAAGTACAACGCAGCG	CGCTGCGTTGTACTTCTCC	119000000	418120
R1003711-13-8	CCTTTA	R1003711	13	8	Wnt8a	GGGAAGAGAAGTTAAAGGA	TCCTTTAACTTCTCTTCCC	119000000	397560
R1003711-13-10	TTAGGA	R1003711	13	10	Wnt8b	CCGGGAAAGAACTCCTAAG	CTTAGGAGTTCTTTCCCGG	120000000	278920
R1003711-13-12	TTTTTA	R1003711	13	12	Xcl1	CCAAACGAGGACTAAAAAT	ATTTTTAGTCCTCGTTTGG	147000000	325800
R1003705-16-1	TACACT	R1003705	16	1	0610037H22Rik	GCTAACGAAGGTAGTGTAC	GTACACTACCTTCGTTAGC	192000000	251880
R1003705-16-3	TCACTA	R1003705	16	3	1110014F12Rik	GGCTTAAAATGTTAGTGAA	TTCACTAACATTTTAAGCC	160000000	409240
R1003705-16-5	TTCTCA	R1003705	16	5	1110036H21Rik	GGGCTTTAATACTGAGAAG	CTTCTCAGTATTAAAGCCC	156000000	339200
R1003705-16-7	CCTCGT	R1003705	16	7	1110060M21Rik	GGAGTTTTATGGACGAGGA	TCCTCGTCCATAAAACTCC	137000000	260600
R1003705-16-9	GCAGAT	R1003705	16	9	1110067D22Rik	GCGGTACATCAAATCTGCG	CGCAGATTTGATGTACCGC	218000000	363760
R1003705-16-11	CTGCGT	R1003705	16	11	1300010A20Rik	GGCTAATGAAGCACGCAGA	TCTGCGTGCTTCATTAGCC	273000000	407680
R1003705-16-13	CTCCTT	R1003705	16	13	1810048P08Rik	GGTTTAAGAAAAAAGGAGC	GCTCCTTTTTTCTTAAACC	150000000	365560
R1003705-16-15	CTTTAA	R1003705	16	15	2210403B10Rik	GTTTCGATTATGTTAAAGC	GCTTTAACATAATCGAAAC	182000000	449880
R1003705-16-17	GTAGTA	R1003705	16	17	2700063A19Rik	GGAATCGAGAATTACTACG	CGTAGTAATTCTCGATTCC	177000000	434640
R1003705-16-19	CTGGAC	R1003705	16	19	2900075G08Rik	GGTATTTCCACTGTCCAGC	GCTGGACAGTGGAAATACC	188000000	420520
R1003705-16-21	TATGTT	R1003705	16	21	4432412D15Rik	GCTCGAGATCGAAACATAC	GTATGTTTCGATCTCGAGC	120000000	345760
R1003705-2-1	GTTGTC	R1003705	2	1	4831417L10	CCCTATGATTCCGACAACC	GGTTGTCGGAATCATAGGG	191000000	392280
R1003705-1-4	TAAACG	R1003705	1	4	4930544G11Rik	CGGTAACTTTGTCGTTTAG	CTAAACGACAAAGTTACCG	197000000	370960
R1003705-1-6	TCCTCT	R1003705	1	6	4933413B09Rik	GCAGTATCTACAAGAGGAG	CTCCTCTTGTAGATACTGC	176000000	370880
R1003705-1-8	AAAACA	R1003705	1	8	5430435G22Rik	GCAACGAGGTACTGTTTTA	TAAAACAGTACCTCGTTGC	190000000	364520
R1003705-1-10	GGCGAC	R1003705	1	10	6230417E10Rik	GGGAAGCAATAAGTCGCCT	AGGCGACTTATTGCTTCCC	244000000	374840
R1003705-1-12	TCCTAG	R1003705	1	12	6330579B17Rik	GGAAATGCTCCTCTAGGAT	ATCCTAGAGGAGCATTTCC	170000000	349480
R1003705-1-14	AGAGTT	R1003705	1	14	6530401P13	GGGTTTCTTCATAACTCTT	AAGAGTTATGAAGAAACCC	198000000	403200
R1003705-1-16	CTACAA	R1003705	1	16	6720455I24Rik	GGTTCTCAGAGCTTGTAGA	TCTACAAGCTCTGAGAACC	161000000	368560
R1003705-1-18	TATAGG	R1003705	1	18	9030418M05Rik	GGCATTTTGGAACCTATAA	TTATAGGTTCCAAAATGCC	169000000	412960
R1003705-1-20	ATAAAA	R1003705	1	20	9430079M16Rik	CCCTGCCCGGGTTTTTATA	TATAAAAACCCGGGCAGGG	178000000	347680
R1003705-1-22	TCTAGA	R1003705	1	22	9830134C10Rik	CGGCAGGACAAATCTAGAT	ATCTAGATTTGTCCTGCCG	85000000	320080
R1003705-3-2	TAGGTG	R1003705	3	2	9830169G11Rik	GCGAATTTTTGACACCTAT	ATAGGTGTCAAAAATTCGC	198000000	470160
R1003705-3-6	GAATCA	R1003705	3	6	A930039G15Rik	GGCATTCAGAGCTGATTCA	TGAATCAGCTCTGAATGCC	215000000	229720
R1003705-3-8	GAAATC	R1003705	3	8	AA407526	GGAGTGTATTAAGATTTCT	AGAAATCTTAATACACTCC	164000000	421360
R1003705-3-10	TAGGTG	R1003705	3	10	Agrp	CCTCTGTAGTCGCACCTAG	CTAGGTGCGACTACAGAGG	68800000	156040
R1003705-3-12	TTAGCA	R1003705	3	12	Amh	CCCGCTATTTGGTGCTAAC	GTTAGCACCAAATAGCGGG	135000000	294960
R1003705-3-14	CCCATA	R1003705	3	14	Apbb1	CCTTCGAAGTGCTATGGGA	TCCCATAGCACTTCGAAGG	141000000	323560
R1003705-3-16	CTTCTG	R1003705	3	16	Apln	GGATTTTTTTTCCAGAAGC	GCTTCTGGAAAAAAAATCC	193000000	399840
R1003705-3-18	AAACTT	R1003705	3	18	Apoc3	GGCTACTGGAGCAAGTTTA	TAAACTTGCTCCAGTAGCC	143000000	406640
R1003705-3-20	AATGCA	R1003705	3	20	App	GGGACCAAAACCTGCATTG	CAATGCAGGTTTTGGTCCC	160000000	366520
R1003705-3-22	TAGAAT	R1003705	3	22	Arf1	GGGAAGACAACAATTCTAT	ATAGAATTGTTGTCTTCCC	117000000	413000
R1003705-5-2	AAAGCA	R1003705	5	2	Arf2	GCTCACTTGTAGTGCTTTA	TAAAGCACTACAAGTGAGC	363000000	401920
R1003705-5-4	GTCCTC	R1003705	5	4	Arl10b	GGACAGTTCAATGAGGACA	TGTCCTCATTGAACTGTCC	145000000	245120
R1003705-5-6	TTAGGA	R1003705	5	6	Arl10c	GGACATGGTCCTTCCTAAA	TTTAGGAAGGACCATGTCC	196000000	433840
R1003705-5-8	TTATCG	R1003705	5	8	Arl12	CGAAGGAGATTCCGATAAA	TTTATCGGAATCTCCTTCG	164000000	400920
R1003705-5-10	ATAAGC	R1003705	5	10	Arl4	GGGAGTCCCTGTGCTTATA	TATAAGCACAGGGACTCCC	141000000	281480
R1003705-5-12	TATTTA	R1003705	5	12	Arl5	GGTAACATCCTATAAATAG	CTATTTATAGGATGTTACC	133000000	382720
R1003705-5-14	TAATCG	R1003705	5	14	Arl9	GCTGATCACAAACGATTAC	GTAATCGTTTGTGATCAGC	179000000	386640
R1003705-5-16	CATTGG	R1003705	5	16	Artn	GCTTCCCTGGACCCAATGT	ACATTGGGTCCAGGGAAGC	89400000	362960
R1003705-5-18	TATTCT	R1003705	5	18	Atrn	GGACAGCCAAATAGAATAA	TTATTCTATTTGGCTGTCC	102000000	269320
R1003705-5-20	ATGTCA	R1003705	5	20	Avp	GAGGGCCATCTCTGACATG	CATGTCAGAGATGGCCCTC	208000000	389880
R1003705-7-2	AATTCC	R1003705	7	2	BC020354	GGCCTATTACAAGGAATTC	GAATTCCTTGTAATAGGCC	140000000	354280
R1003705-7-4	TGATTA	R1003705	7	4	BC023105	GGGCAAACTCTATAATCAG	CTGATTATAGAGTTTGCCC	101000000	187240
R1003705-7-6	AATTGC	R1003705	7	6	BC034507	CCCGCACTCTTAGCAATTA	TAATTGCTAAGAGTGCGGG	200000000	361760
R1003705-5-22	CCACGT	R1003705	5	22	Bax	GGATGATTGCTGACGTGGA	TCCACGTCAGCAATCATCC	187000000	426720
R1003705-7-8	TTCTTT	R1003705	7	8	Bcl2a1c	GAAGGAAGTTGGAAAGAAC	GTTCTTTCCAACTTCCTTC	97300000	177320
R1003705-7-10	TGCATG	R1003705	7	10	Bcl2l1	GGAGAACCACTACATGCAA	TTGCATGTAGTGGTTCTCC	146000000	224280
R1003705-7-12	CACGTG	R1003705	7	12	Bcl2l14	GCATTCGTTCGGCACGTGT	ACACGTGCCGAACGAATGC	106000000	317280
R1003705-7-14	AGGTAA	R1003705	7	14	Bdnf	GGAATACAAAAATTACCTG	CAGGTAATTTTTGTATTCC	133000000	326120
R1003705-7-16	GGAATA	R1003705	7	16	Blnk	GCGAGTGTATAATATTCCT	AGGAATATTATACACTCGC	160000000	326000
R1003705-7-18	ACAGTT	R1003705	7	18	Bmp10	GCTTCAAGAACGAACTGTT	AACAGTTCGTTCTTGAAGC	153000000	323960
R1003705-7-20	TTAGAC	R1003705	7	20	Bmp15	GCCTTCTCCCATGTCTAAA	TTTAGACATGGGAGAAGGC	177000000	299000
R1003705-7-22	GCCTCA	R1003705	7	22	Bmp2	GCGAATTTGAGTTGAGGCT	AGCCTCAACTCAAATTCGC	167000000	324160
R1003705-9-2	TTTTGT	R1003705	9	2	Bmp3	GGTTTCCACCAAACAAAAC	GTTTTGTTTGGTGGAAACC	149000000	276080
R1003705-9-4	CTTCGT	R1003705	9	4	Bmp4	GGAGTTTCCATCACGAAGA	TCTTCGTGATGGAAACTCC	143000000	359520
R1003705-9-6	AAATAG	R1003705	9	6	Bmp5	GGGAAATTCTGTCTATTTT	AAAATAGACAGAATTTCCC	134000000	407400
R1003705-9-8	TTTTCT	R1003705	9	8	Bmp8a	GGAGGCAGCCAAAGAAAAC	GTTTTCTTTGGCTGCCTCC	176000000	390080
R1003705-9-10	TCATCA	R1003705	9	10	Bmp8b	CCTAGGAATCCTTGATGAT	ATCATCAAGGATTCCTAGG	136000000	353880
R1003705-9-12	GGATTG	R1003705	9	12	Bsf3	CGAGCCTGACTTCAATCCT	AGGATTGAAGTCAGGCTCG	179000000	249280
R1003705-9-14	GTTTCT	R1003705	9	14	Btbd11	GGAGAACTATTCAGAAACT	AGTTTCTGAATAGTTCTCC	128000000	288040
R1003705-9-16	TTTTCC	R1003705	9	16	Btc	GGACATGTCTCAGGAAAAC	GTTTTCCTGAGACATGTCC	66400000	146160
R1003705-9-18	ATGAAT	R1003705	9	18	C330012H03Rik	GCTCAGAGGTGTATTCATT	AATGAATACACCTCTGAGC	168000000	355080
R1003705-9-20	AGGATT	R1003705	9	20	Cbln1	GGAATTATTCCCAATCCTA	TAGGATTGGGAATAATTCC	142000000	372360
R1003705-9-22	CTGAAG	R1003705	9	22	Cbln2	GGGAATTTATAGCTTCAGC	GCTGAAGCTATAAATTCCC	193000000	371240
R1003705-11-2	GTCTAG	R1003705	11	2	Cbln3	GCTACGGAACCTCTAGACA	TGTCTAGAGGTTCCGTAGC	110000000	345000
R1003705-11-4	TGATGC	R1003705	11	4	Cbln4	GCAACAAGACTCGCATCAT	ATGATGCGAGTCTTGTTGC	71600000	210080
R1003705-11-6	TTTCCT	R1003705	11	6	Cck	GGAGGTGGAATGAGGAAAC	GTTTCCTCATTCCACCTCC	145000000	380640
R1003705-11-8	TGGAGA	R1003705	11	8	Ccl1	GCATGCTTACGGTCTCCAA	TTGGAGACCGTAAGCATGC	208000000	310080
R1003705-11-10	TCCATA	R1003705	11	10	Ccl20	GGGAATAGTTTATATGGAC	GTCCATATAAACTATTCCC	138000000	378440
R1003705-11-12	AGATAC	R1003705	11	12	Ccl6	CCTGCACACCAAGTATCTG	CAGATACTTGGTGTGCAGG	203000000	335360
R1003705-11-14	TTGTAA	R1003705	11	14	Ccl8	GGCAGAGAGATGTTACAAG	CTTGTAACATCTCTCTGCC	67000000	192840
R1003705-11-16	GTAGTC	R1003705	11	16	Ccl9	GCTGACCTCAATGACTACA	TGTAGTCATTGAGGTCAGC	98200000	326120
R1003705-11-18	GTGTCC	R1003705	11	18	Cd151	GGAGAATCTGAAGGACACC	GGTGTCCTTCAGATTCTCC	150000000	325680
R1003705-11-20	GCATAG	R1003705	11	20	Cd37	GGAGAGTTGGGACTATGCA	TGCATAGTCCCAACTCTCC	103000000	320440
R1003705-11-22	TGGTAC	R1003705	11	22	Cd53	GGTTCTGTTAATGTACCAT	ATGGTACATTAACAGAACC	304000000	265760
R1003705-13-2	CAGCGG	R1003705	13	2	Cd59a	GCAGTGAATGAACCGCTGT	ACAGCGGTTCATTCACTGC	137000000	295480
R1003705-13-4	AAACCG	R1003705	13	4	Cd59b	ACTGTTTAGACCCGGTTTC	GAAACCGGGTCTAAACAGT	213000000	427000
R1003705-13-6	GTCTGT	R1003705	13	6	Cd63	GCTTCTAACTACACAGACT	AGTCTGTGTAGTTAGAAGC	155000000	373400
R1003705-13-8	TTTCCC	R1003705	13	8	Cga	GGCCACAGTAATGGGAAAT	ATTTCCCATTACTGTGGCC	142000000	250400
R1003705-13-10	GGTTTC	R1003705	13	10	Chgb	GGGAGTATAAGAGAAACCA	TGGTTTCTCTTATACTCCC	203000000	399680
R1003705-13-12	ATGAAA	R1003705	13	12	Chordc1	GGAGAGAAAGAATTTCATC	GATGAAATTCTTTCTCTCC	178000000	449360
R1003705-13-14	GATCTG	R1003705	13	14	Chrd	GGGTTCGTTTCACAGATCC	GGATCTGTGAAACGAACCC	252000000	273080
R1003705-13-16	CATGAC	R1003705	13	16	Chrdl1	GGTGACCAGCAAGTCATGC	GCATGACTTGCTGGTCACC	142000000	333920
R1003705-13-18	AACCAA	R1003705	13	18	Chrdl2	GGAATCTACCACTTGGTTC	GAACCAAGTGGTAGATTCC	141000000	332600
R1003705-13-20	GTTGCA	R1003705	13	20	Clnk	GGTGGAGAAAAATGCAACA	TGTTGCATTTTTCTCCACC	177000000	246240
R1003705-13-22	TTGTAG	R1003705	13	22	Cnih	GCTGAAGACCGACTACAAG	CTTGTAGTCGGTCTTCAGC	184000000	438320
R1003705-15-2	AGTTTG	R1003705	15	2	Cnil	GGAGTCCTGGTGCAAACTC	GAGTTTGCACCAGGACTCC	171000000	279400
R1003705-15-4	AAGCTT	R1003705	15	4	Cntf	GGGATGTTAACCAAGCTTT	AAAGCTTGGTTAACATCCC	142000000	357320
R1003705-15-6	ACTTGC	R1003705	15	6	Cort	CCTTCTCCTCGTGCAAGTA	TACTTGCACGAGGAGAAGG	87400000	237720
R1003705-15-8	AATAGC	R1003705	15	8	Cse1l	GCTGATCGAGTAGCTATTA	TAATAGCTACTCGATCAGC	141000000	219400
R1003705-15-10	CCTTGG	R1003705	15	10	Csf1	GCAGGAGTATTGCCAAGGA	TCCTTGGCAATACTCCTGC	214000000	342480
R1003705-15-12	GTCTGC	R1003705	15	12	Csf2	GCTAACATGTGTGCAGACC	GGTCTGCACACATGTTAGC	157000000	399080
R1003705-15-14	TAGAGC	R1003705	15	14	Csf3	CGAGAAAATGGAGCTCTAA	TTAGAGCTCCATTTTCTCG	197000000	355160
R1003705-15-16	AGTTTC	R1003705	15	16	Csh1	GAGGAAGTCCACGAAACTA	TAGTTTCGTGGACTTCCTC	213000000	406760
R1003705-15-18	GTTGTC	R1003705	15	18	Csh2	GCAAGTCCACCAGACAACA	TGTTGTCTGGTGGACTTGC	213000000	417280
R1003705-15-20	AGTTGA	R1003705	15	20	Ctla4	GCTGAGGCAATTTCAACTT	AAGTTGAAATTGCCTCAGC	159000000	464800
R1003705-15-22	TCTTTT	R1003705	15	22	Cxcl1	GGGTGTTGTGCGAAAAGAA	TTCTTTTCGCACAACACCC	205000000	258040
R1003705-1-2	CATACA	R1003705	1	2	Cxcl10	GGAACCTGAAAATGTATGT	ACATACATTTTCAGGTTCC	180000000	403400
R1003705-2-4	GCCTGT	R1003705	2	4	Cxcl13	GGCTATTTGAGAACAGGCA	TGCCTGTTCTCAAATAGCC	66900000	297160
R1003705-2-6	TATAGA	R1003705	2	6	Cxcl15	GCATGAAAAGCCTCTATAT	ATATAGAGGCTTTTCATGC	63200000	280600
R1003705-2-8	AGGTCA	R1003705	2	8	Cxcl2	GGCAAGGCTAACTGACCTG	CAGGTCAGTTAGCCTTGCC	153000000	299480
R1003705-2-10	AAGATC	R1003705	2	10	Cxcl4	GAAAGCGATGGAGATCTTA	TAAGATCTCCATCGCTTTC	174000000	379400
R1003705-2-12	TCTCTT	R1003705	2	12	Cxcl9	GGAAGACTACATAAGAGAC	GTCTCTTATGTAGTCTTCC	222000000	399680
R1003705-2-14	TTTCTC	R1003705	2	14	Cyr61	GGTGGAGTTAACGAGAAAC	GTTTCTCGTTAACTCCACC	157000000	485720
R1003705-2-16	CTGATG	R1003705	2	16	D13Wsu14e	GGTTTCTGATTTCATCAGT	ACTGATGAAATCAGAAACC	190000000	421760
R1003705-2-18	CCACAA	R1003705	2	18	D14Ertd226e	GGAACATCTACATTGTGGC	GCCACAATGTAGATGTTCC	152000000	415240
R1003705-2-20	ATTCCA	R1003705	2	20	D530030D03Rik	CCTGTCGCCACGTGGAATA	TATTCCACGTGGCGACAGG	156000000	342680
R1003705-2-22	CTTCCA	R1003705	2	22	Dab2ip	GGTTGATGTCAGTGGAAGA	TCTTCCACTGACATCAACC	191000000	362400
R1003705-4-2	AGAGGG	R1003705	4	2	Dhh	CGATCTTCCAAACCCTCTT	AAGAGGGTTTGGAAGATCG	265000000	395520
R1003705-4-4	TGGTGC	R1003705	4	4	Dnm1	CGGTTAGACAGTGCACCAA	TTGGTGCACTGTCTAACCG	307000000	239040
R1003705-4-6	ATCTGA	R1003705	4	6	Dnm1l	GGACATCGAGCTTCAGATC	GATCTGAAGCTCGATGTCC	181000000	407120
R1003705-4-8	TAATAT	R1003705	4	8	Dnm2	GCTCCTTTGGCCATATTAA	TTAATATGGCCAAAGGAGC	142000000	313520
R1003705-4-10	CTAAGA	R1003705	4	10	Dscr1	GCCAAGAGCATATCTTAGT	ACTAAGATATGCTCTTGGC	168000000	467440
R1003705-4-12	GTCAGT	R1003705	4	12	Dtprp	GGCCTAAGATCAACTGACA	TGTCAGTTGATCTTAGGCC	49200000	236120
R1003705-4-14	AACAGG	R1003705	4	14	Eda	GGAGCAGATGGTCCTGTTA	TAACAGGACCATCTGCTCC	297000000	331800
R1003705-4-16	CACTGA	R1003705	4	16	Edn1	GGCAGTTAGATGTCAGTGC	GCACTGACATCTAACTGCC	94900000	383600
R1003705-4-18	GCTGAG	R1003705	4	18	Edn2	GCTGAGGGATATCTCAGCC	GGCTGAGATATCCCTCAGC	159000000	482720
R1003705-4-20	TCTCCT	R1003705	4	20	Edn3	GGAAAAGAAAACAGGAGAT	ATCTCCTGTTTTCTTTTCC	153000000	358880
R1003705-4-22	TTCAAG	R1003705	4	22	Efna1	GGAATCCCAGTGCTTGAAG	CTTCAAGCACTGGGATTCC	255000000	250960
R1003705-6-2	GGTGAA	R1003705	6	2	Efna2	GGCTGACTCGCTTTCACCA	TGGTGAAAGCGAGTCAGCC	260000000	370720
R1003705-6-4	TGTGAT	R1003705	6	4	Efna4	GGAGAGCGGGTCATCACAT	ATGTGATGACCCGCTCTCC	66800000	172680
R1003705-6-6	TTCCCA	R1003705	6	6	Efna5	GGGTTCAAGAGATGGGAAT	ATTCCCATCTCTTGAACCC	133000000	315680
R1003705-6-8	TAGAGA	R1003705	6	8	Efnb2	GGTTTTCAAAGATCTCTAG	CTAGAGATCTTTGAAAACC	193000000	356240
R1003705-6-10	GCAATT	R1003705	6	10	Efnb3	CGATTACTACATAATTGCC	GGCAATTATGTAGTAATCG	112000000	300640
R1003705-6-12	CCGCTA	R1003705	6	12	Ehf	GGAGTTCGACATTAGCGGA	TCCGCTAATGTCGAACTCC	196000000	405080
R1003705-6-14	GCCTCA	R1003705	6	14	Elf5	GGAGGAGTTCATTGAGGCA	TGCCTCAATGAACTCCTCC	161000000	319720
R1003705-6-16	ATCGGG	R1003705	6	16	Elmo1	TTTCCAGTCTCGCCCGATT	AATCGGGCGAGACTGGAAA	121000000	431840
R1003705-6-18	TACTAG	R1003705	6	18	Elmo2	GGACCCAGTCATCTAGTAT	ATACTAGATGACTGGGTCC	143000000	365080
R1003705-6-20	CGAACC	R1003705	6	20	Elmo3	GGTGATGCAAGTGGTTCGG	CCGAACCACTTGCATCACC	136000000	298880
R1003705-6-22	AATTGA	R1003705	6	22	Epgn	GGGAATTTGGTATCAATTT	AAATTGATACCAAATTCCC	116000000	321840
R1003705-8-2	CCATCT	R1003705	8	2	Erg	GGGTCACCATCAAGATGGA	TCCATCTTGATGGTGACCC	267000000	312040
R1003705-8-4	TGAAAC	R1003705	8	4	Ets1	GCTACTTTAGTGGTTTCAC	GTGAAACCACTAAAGTAGC	119000000	391560
R1003705-8-6	CAGTAT	R1003705	8	6	Etv3	CGCAAGCCTGACATACTGC	GCAGTATGTCAGGCTTGCG	229000000	317520
R1003705-8-8	TTTACA	R1003705	8	8	F830045P16Rik	CCTGACTTGCCATGTAAAC	GTTTACATGGCAAGTCAGG	89100000	399040
R1003705-8-10	TGGTCT	R1003705	8	10	Fbxo23	GGATTGGATCCGAGACCAA	TTGGTCTCGGATCCAATCC	174000000	374080
R1003705-8-12	TTCCCA	R1003705	8	12	Fev	GGGAAGAAAGGATGGGAAA	TTTCCCATCCTTTCTTCCC	128000000	250240
R1003705-8-14	ATTCAT	R1003705	8	14	Fgf10	GGCTCTAATGTAATGAATC	GATTCATTACATTAGAGCC	154000000	356880
R1003705-8-16	TTCTCA	R1003705	8	16	Fgf11	GGAGTGCGTCTTTGAGAAT	ATTCTCAAAGACGCACTCC	171000000	361320
R1003705-8-18	AATTTC	R1003705	8	18	Fgf12	CCATCACTACACGAAATTG	CAATTTCGTGTAGTGATGG	125000000	286280
R1003705-8-20	CATAAG	R1003705	8	20	Fgf13	GGTAACCGTGTTCTTATGG	CCATAAGAACACGGTTACC	114000000	420840
R1003705-8-22	CCTAAA	R1003705	8	22	Fgf15	GGAAATGGACTGTTTAGGC	GCCTAAACAGTCCATTTCC	202000000	382240
R1003705-10-2	CGTTTA	R1003705	10	2	Fgf16	GGGATACAGGACTAAACGA	TCGTTTAGTCCTGTATCCC	148000000	440080
R1003705-10-4	ATCAGA	R1003705	10	4	Fgf17	GGGCATGAAGTTTCTGATC	GATCAGAAACTTCATGCCC	150000000	369800
R1003705-10-6	AATTCT	R1003705	10	6	Fgf18	GGGCAAGGAGACAGAATTC	GAATTCTGTCTCCTTGCCC	177000000	261480
R1003705-10-8	CCAGTG	R1003705	10	8	Fgf20	CCTACTGATGTACACTGGA	TCCAGTGTACATCAGTAGG	90400000	421880
R1003705-10-10	TACACA	R1003705	10	10	Fgf21	GGACGGTTACAATGTGTAC	GTACACATTGTAACCGTCC	99000000	374480
R1003705-10-12	ATCTCC	R1003705	10	12	Fgf22	GGACAGTATAGTGGAGATC	GATCTCCACTATACTGTCC	76200000	240720
R1003705-10-14	CTTCGT	R1003705	10	14	Fgf23	GGTAAACTAGACACGAAGC	GCTTCGTGTCTAGTTTACC	124000000	349200
R1003705-10-16	TATGTA	R1003705	10	16	Fgf3	GCTGGGCTACAATACATAT	ATATGTATTGTAGCCCAGC	166000000	319800
R1003705-10-18	GGAAGG	R1003705	10	18	Fgf4	GGTAACCCACTTCCTTCCT	AGGAAGGAAGTGGGTTACC	165000000	265760
R1003705-10-20	AAGCGA	R1003705	10	20	Fgf5	GGTCATTTTGTTTCGCTTT	AAAGCGAAACAAAATGACC	158000000	371280
R1003705-10-22	GCATAG	R1003705	10	22	Fgf7	CCATTATAACACCTATGCA	TGCATAGGTGTTATAATGG	82300000	295440
R1003705-12-2	CTCTGT	R1003705	12	2	Fgf8	GGGATCTAAGGAACAGAGA	TCTCTGTTCCTTAGATCCC	215000000	358520
R1003705-12-4	ATGCAA	R1003705	12	4	Fgf9	GGAGATACTATGTTGCATT	AATGCAACATAGTATCTCC	138000000	409320
R1003705-12-6	TTTTGA	R1003705	12	6	Fgg	GGTGGTACTTACTCAAAAT	ATTTTGAGTAAGTACCACC	206000000	451480
R1003705-12-8	AACTCA	R1003705	12	8	Figf	GGGCAATGCTCATGAGTTA	TAACTCATGAGCATTGCCC	172000000	370920
R1003705-12-10	ATGTTT	R1003705	12	10	Frzb	GGCATCACTGGTAAACATT	AATGTTTACCAGTGATGCC	119000000	237720
R1003705-12-12	GCACTC	R1003705	12	12	Fshb	GTAGAGAAGGAAGAGTGCC	GGCACTCTTCCTTCTCTAC	227000000	317760
R1003705-12-14	CAACAC	R1003705	12	14	Gal	GGAGACCAGGAAGTGTTGA	TCAACACTTCCTGGTCTCC	182000000	338120
R1003705-12-16	TGTTGC	R1003705	12	16	Gast	CCAGTAGGACTAGCAACAC	GTGTTGCTAGTCCTACTGG	151000000	330400
R1003705-12-18	CCAGGT	R1003705	12	18	Gcg	CCGTAGTGGTAAACCTGGA	TCCAGGTTTACCACTACGG	324000000	271600
R1003705-12-20	CTTCAT	R1003705	12	20	Gdap1	GGTTAATGCCCGATGAAGG	CCTTCATCGGGCATTAACC	135000000	342440
R1003705-12-22	TGGATA	R1003705	12	22	Gdap1l	GGTCCCAGTCATTATCCAC	GTGGATAATGACTGGGACC	202000000	331720
R1003705-14-2	TAAGCT	R1003705	14	2	Gdf10	GGTGCTAGACAGAGCTTAC	GTAAGCTCTGTCTAGCACC	77100000	193640
R1003705-14-4	GGTTCT	R1003705	14	4	Gdf15	GGACTCGAACTCAGAACCA	TGGTTCTGAGTTCGAGTCC	214000000	304520
R1003705-14-6	CCAACT	R1003705	14	6	Gdf2	GCATTGGTGTTTAGTTGGT	ACCAACTAAACACCAATGC	80900000	327280
R1003705-14-8	TAAGAC	R1003705	14	8	Gdf3	CCTGTGCCTCGCGTCTTAA	TTAAGACGCGAGGCACAGG	177000000	397560
R1003705-14-10	GCTAGT	R1003705	14	10	Gdf6	GCTAATACGATCACTAGCT	AGCTAGTGATCGTATTAGC	159000000	427480
R1003705-14-12	ATACGT	R1003705	14	12	Gdf7	GCTTCCTGTTCGACGTATC	GATACGTCGAACAGGAAGC	164000000	456680
R1003705-14-14	CAGACA	R1003705	14	14	Gdf9	GGAGCATTCACCTGTCTGT	ACAGACAGGTGAATGCTCC	201000000	410560
R1003705-14-16	CAGTCT	R1003705	14	16	Gdnf	GCCACCATTAAAAGACTGA	TCAGTCTTTTAATGGTGGC	163000000	355600
R1003705-14-18	TGTTGG	R1003705	14	18	Gh	GCAGGATTTTCACCAACAG	CTGTTGGTGAAAATCCTGC	73100000	195760
R1003705-14-20	GTCCAC	R1003705	14	20	Ghrh	GGAAGACAGCATGTGGACA	TGTCCACATGCTGTCTTCC	232000000	337240
R1003705-14-22	TCTGCT	R1003705	14	22	Ghrl	GGACAGAGGACAAGCAGAA	TTCTGCTTGTCCTCTGTCC	184000000	259160
R1003705-16-2	TGGGAT	R1003705	16	2	Gip	GGTTGAGTTCCGATCCCAT	ATGGGATCGGAACTCAACC	132000000	236640
R1003705-16-4	ATACTC	R1003705	16	4	Glg1	GGCAACATCACTGAGTATC	GATACTCAGTGATGTTGCC	135000000	292200
R1003705-16-6	GATTAT	R1003705	16	6	Gm169	GGAGTCTAAGTTATAATCT	AGATTATAACTTAGACTCC	120000000	282760
R1003705-16-8	GATTTA	R1003705	16	8	Gm1960	GGACCTGCATTCTAAATCA	TGATTTAGAATGCAGGTCC	77900000	209840
R1003705-16-10	AAAAAT	R1003705	16	10	Gm266	CCCACCCATCTAATTTTTG	CAAAAATTAGATGGGTGGG	179000000	363120
R1003705-16-12	CTGTTT	R1003705	16	12	Gmfb	GGTCTGAGTTTTAAACAGT	ACTGTTTAAAACTCAGACC	162000000	346880
R1003705-16-14	TGATGG	R1003705	16	14	Gmfg	CCAACAATGCCGCCATCAT	ATGATGGCGGCATTGTTGG	140000000	277240
R1003705-16-16	TCCTCT	R1003705	16	16	Gnrh2	AAGTCTGATTGAAGAGGAA	TTCCTCTTCAATCAGACTT	140000000	401000
R1003705-16-18	TATATC	R1003705	16	18	Grn	GCTGCCCTGAAGGATATAC	GTATATCCTTCAGGGCAGC	84300000	312280
R1003705-16-20	GGTCCA	R1003705	16	20	Grp	CGTCAACTCTACTGGACCA	TGGTCCAGTAGAGTTGACG	222000000	409080
R1003705-16-22	ACACGC	R1003705	16	22	Gtpbp3	GGAAATCCAGAAGCGTGTG	CACACGCTTCTGGATTTCC	203000000	306240
R1003705-2-2	TGCCAT	R1003705	2	2	Hcrt	GTCTCTTGGTAAATGGCAA	TTGCCATTTACCAAGAGAC	146000000	314520
R1003705-1-3	AAATAT	R1003705	1	3	Hdgf	GCCTGTAGTCAGATATTTC	GAAATATCTGACTACAGGC	201000000	398120
R1003705-1-5	GGCTTT	R1003705	1	5	Hdgfrp2	GGACAAGTACGGAAAGCCC	GGGCTTTCCGTACTTGTCC	184000000	364520
R1003705-1-7	CCCAGT	R1003705	1	7	Hdgfrp3	GGAGTGAAATTTACTGGGT	ACCCAGTAAATTTCACTCC	156000000	278200
R1003705-1-9	TGTCGG	R1003705	1	9	Homer2	GGAGAGTAAATACCGACAG	CTGTCGGTATTTACTCTCC	226000000	418240
R1003705-1-11	TATGTA	R1003705	1	11	Iapp	CGTGGGATCGAATACATAT	ATATGTATTCGATCCCACG	156000000	281960
R1003705-1-13	TAGCCA	R1003705	1	13	Icam4	CCGGTTCAGATTTGGCTAA	TTAGCCAAATCTGAACCGG	153000000	289480
R1003705-1-15	CTCAAG	R1003705	1	15	Ifna11	GTGAAGAGAAGGCTTGAGT	ACTCAAGCCTTCTCTTCAC	200000000	405800
R1003705-1-17	AGGGTC	R1003705	1	17	Ifna12	GACTAGGACACTGACCCTC	GAGGGTCAGTGTCCTAGTC	144000000	268000
R1003705-1-19	TAGAGT	R1003705	1	19	Ifna13	GGACTCTTCTGAACTCTAC	GTAGAGTTCAGAAGAGTCC	127000000	336880
R1003705-1-21	TCTCTT	R1003705	1	21	Ifna14	CCAGCCTGAAAGAAGAGAA	TTCTCTTCTTTCAGGCTGG	211000000	363200
R1003705-3-1	TCTTGG	R1003705	3	1	Ifna2	GTCAACTTGCTGCCAAGAC	GTCTTGGCAGCAAGTTGAC	178000000	258520
R1003705-3-3	TCTGCT	R1003705	3	3	Ifna4	GAGATCTTACCCAGCAGAT	ATCTGCTGGGTAAGATCTC	122000000	297320
R1003705-3-5	CTGTTG	R1003705	3	5	Ifna5	GCCTGTGTGATGCAACAGG	CCTGTTGCATCACACAGGC	190000000	324600
R1003705-3-7	GAGAGT	R1003705	3	7	Ifna6	GCTCCCTTTACAACTCTCA	TGAGAGTTGTAAAGGGAGC	245000000	477880
R1003705-3-9	TGGCTT	R1003705	3	9	Ifna6T	TCCAGAAAGAGAAAGCCAT	ATGGCTTTCTCTTTCTGGA	195000000	449120
R1003705-3-11	CATAGC	R1003705	3	11	Ifna9	GACTCCCAGCTGGCTATGA	TCATAGCCAGCTGGGAGTC	99100000	257400
R1003705-3-13	GGACCA	R1003705	3	13	Ifnab	GCACTTTCCTAATGGTCCT	AGGACCATTAGGAAAGTGC	318000000	459920
R1003705-3-15	ATTTTC	R1003705	3	15	Ifng	GGATGGTGACATGAAAATC	GATTTTCATGTCACCATCC	177000000	401960
R1003705-3-17	AAGTCC	R1003705	3	17	Ifnk	CGTATCAGATCGGGACTTT	AAAGTCCCGATCTGATACG	145000000	261200
R1003705-3-19	GTTTCA	R1003705	3	19	Ifnt1	GCCTACAACTACTGAAACC	GGTTTCAGTAGTTGTAGGC	153000000	357520
R1003705-3-21	TTCTCC	R1003705	3	21	Igf1	CGAAGCTGCAAAGGAGAAG	CTTCTCCTTTGCAGCTTCG	225000000	243880
R1003705-5-1	CATGTT	R1003705	5	1	Igf2	GGAGAAGAACAGAACATGA	TCATGTTCTGTTCTTCTCC	274000000	364600
R1003705-5-3	TCCTGA	R1003705	5	3	Ihh	GGTCATCGAGACTCAGGAT	ATCCTGAGTCTCGATGACC	73200000	300400
R1003705-5-5	CCCAAG	R1003705	5	5	Ik	GGAGTCCAAATTCTTGGGT	ACCCAAGAATTTGGACTCC	182000000	313280
R1003705-5-7	TTAAAA	R1003705	5	7	Il10	GGTGAAGAGTGATTTTAAT	ATTAAAATCACTCTTCACC	172000000	454280
R1003705-5-9	ACCATG	R1003705	5	9	Il12a	GACCACAGATGACATGGTG	CACCATGTCATCTGTGGTC	134000000	493320
R1003705-5-11	GACCAA	R1003705	5	11	Il12b	GGAAAATGGAATTTGGTCC	GGACCAAATTCCATTTTCC	189000000	461320
R1003705-5-13	AGGAGC	R1003705	5	13	Il16	GGCAGAGAATCAGCTCCTT	AAGGAGCTGATTCTCTGCC	314000000	194880
R1003705-5-15	TAAGTT	R1003705	5	15	Il17	CGTTTCTCAGCAAACTTAC	GTAAGTTTGCTGAGAAACG	136000000	320880
R1003705-5-17	TCCATT	R1003705	5	17	Il17b	GCCCTACGCTCGAATGGAA	TTCCATTCGAGCGTAGGGC	154000000	312240
R1003705-5-19	GAGGTC	R1003705	5	19	Il17c	GACAGCATGAAGGACCTCT	AGAGGTCCTTCATGCTGTC	205000000	300960
R1003705-5-21	ATTATC	R1003705	5	21	Il17d	GCTTACTAAGGTGATAATG	CATTATCACCTTAGTAAGC	120000000	393840
R1003705-7-1	TTCACC	R1003705	7	1	Il17e	GGATGGTTCTGAGGTGAAA	TTTCACCTCAGAACCATCC	325000000	318640
R1003705-7-3	ACTCTC	R1003705	7	3	Il17f	GGATAACACTGTGAGAGTT	AACTCTCACAGTGTTATCC	187000000	373760
R1003705-7-5	TCTATA	R1003705	7	5	Il18	GGCTGCATGATTTATAGAG	CTCTATAAATCATGCAGCC	179000000	405200
R1003705-7-7	CTCGTG	R1003705	7	7	Il19	GAAAAGAGTTTCCACGAGA	TCTCGTGGAAACTCTTTTC	108000000	416720
R1003705-7-9	CCTCCC	R1003705	7	9	Il1f10	GGACCTATACAAGGGAGGT	ACCTCCCTTGTATAGGTCC	190000000	381000
R1003705-7-11	TTAATG	R1003705	7	11	Il1f5	CGCAGAGAAGGTCATTAAA	TTTAATGACCTTCTCTGCG	158000000	283600
R1003705-7-13	GAGGCT	R1003705	7	13	Il1f6	GGAACCTGTAAAAGCCTCT	AGAGGCTTTTACAGGTTCC	103000000	213640
R1003705-7-15	ATGGCA	R1003705	7	15	Il1f9	GGACAAAGGGATTGCCATT	AATGGCAATCCCTTTGTCC	230000000	287480
R1003705-7-17	CAAGCT	R1003705	7	17	Il1rl1l	CCATCTCAGAAAAGCTTGT	ACAAGCTTTTCTGAGATGG	216000000	263320
R1003705-7-19	AAGTGA	R1003705	7	19	Il1rn	CCATTCATTTTATCACTTC	GAAGTGATAAAATGAATGG	121000000	421720
R1003705-7-21	TTCATC	R1003705	7	21	Il20	GGAGATGCTATAGATGAAA	TTTCATCTATAGCATCTCC	130000000	348240
R1003705-9-1	AGTTCG	R1003705	9	1	Il23a	GGACTACCAATACGAACTG	CAGTTCGTATTGGTAGTCC	139000000	368560
R1003705-9-3	TTGATA	R1003705	9	3	Il3	GGACAGATACGTTATCAAG	CTTGATAACGTATCTGTCC	148000000	357360
R1003705-9-5	ACATAG	R1003705	9	5	Ingaprp	CCCAACATTTCCCTATGTC	GACATAGGGAAATGTTGGG	97200000	347520
R1003705-9-7	CTACGT	R1003705	9	7	Inhbb	GGTGGACCTGAAACGTAGC	GCTACGTTTCAGGTCCACC	168000000	399840
R1003705-9-9	GAAGTT	R1003705	9	9	Inhbc	GGCTATGCCATGAACTTCT	AGAAGTTCATGGCATAGCC	128000000	377360
R1003705-9-11	CCCTTG	R1003705	9	11	Inhbe	GCCGTTGCCTTTCAAGGGA	TCCCTTGAAAGGCAACGGC	215000000	426640
R1003705-9-13	CTGATT	R1003705	9	13	Ins1	GTGACCAGCTATAATCAGA	TCTGATTATAGCTGGTCAC	107000000	288200
R1003705-9-15	TATGAA	R1003705	9	15	Insl6	GGCAAGAGTGTTTTCATAC	GTATGAAAACACTCTTGCC	140000000	301600
R1003705-9-17	AACGAT	R1003705	9	17	Ipo11	GCGAACACTACTATCGTTA	TAACGATAGTAGTGTTCGC	149000000	353760
R1003705-9-19	ATTCAG	R1003705	9	19	Ipo7	GCACACAAGTCTCTGAATT	AATTCAGAGACTTGTGTGC	125000000	394240
R1003705-9-21	AAAGTT	R1003705	9	21	Kai1	GGTTGCATTGGGAACTTTC	GAAAGTTCCCAATGCAACC	96800000	303960
R1003705-1-1	ATTGTG	R1003705	1	1	LOC435285	GGCAGCCATAATCACAATG	CATTGTGATTATGGCTGCC	233000000	407880
R1003705-13-5	CAGCTC	R1003705	13	5	LOC541307	GTTCACCGACAAGAGCTGC	GCAGCTCTTGTCGGTGAAC	227000000	401600
R1003705-11-1	CCAGAC	R1003705	11	1	Lfng	CCGATTCATTGAGTCTGGG	CCCAGACTCAATGAATCGG	212000000	395360
R1003705-11-3	GTAGGC	R1003705	11	3	Lgals1	GCAACAACCTGTGCCTACA	TGTAGGCACAGGTTGTTGC	208000000	215560
R1003705-11-5	CATAGA	R1003705	11	5	Lgals12	GGGATTATTCAGTCTATGT	ACATAGACTGAATAATCCC	92700000	349120
R1003705-11-7	ATCATT	R1003705	11	7	Lgals2	GGCAAGATCCACAATGATG	CATCATTGTGGATCTTGCC	144000000	387360
R1003705-11-9	AGCTTA	R1003705	11	9	Lgals3	GGTGGTTGTAAGTAAGCTG	CAGCTTACTTACAACCACC	211000000	337160
R1003705-11-11	AGCTGG	R1003705	11	11	Lgals4	GCCATGACTATTCCAGCTT	AAGCTGGAATAGTCATGGC	135000000	314160
R1003705-11-13	AAAGGC	R1003705	11	13	Lgals6	GGAGAAGAGCATGCCTTTC	GAAAGGCATGCTCTTCTCC	168000000	298800
R1003705-11-15	ATTCGC	R1003705	11	15	Lgals7	GGGTTTTGGATGGCGAATA	TATTCGCCATCCAAAACCC	190000000	351840
R1003705-11-17	CTAGGT	R1003705	11	17	Lgals8	GCTTTAATGTTGACCTAGT	ACTAGGTCAACATTAAAGC	119000000	337840
R1003705-11-19	ACCACA	R1003705	11	19	Lgals9	GGAAGGAGGGTATGTGGTT	AACCACATACCCTCCTTCC	142000000	344320
R1003705-11-21	GGTGAA	R1003705	11	21	Lhb	GTCTGCATCACCTTCACCA	TGGTGAAGGTGATGCAGAC	166000000	178400
R1003705-13-1	TCATTG	R1003705	13	1	Lilrb4	GGGCACACTAATCAATGAA	TTCATTGATTAGTGTGCCC	241000000	406440
R1003705-13-3	CGGTGT	R1003705	13	3	Lmtn	GGAACTAACATCACACCGA	TCGGTGTGATGTTAGTTCC	207000000	358040
R1003705-2-7	AGGACA	R1003705	2	7	MGC54654	GCAAATGTATTATGTCCTT	AAGGACATAATACATTTGC	168000000	459080
R1003705-2-3	CCGTCT	R1003705	2	3	Map1lc3a	GGAGAAGGATGAAGACGGA	TCCGTCTTCATCCTTCTCC	315000000	395560
R1003705-2-5	TCGGCT	R1003705	2	5	Mapt	CCATGGCTTAAAAGCCGAA	TTCGGCTTTTAAGCCATGG	158000000	461360
R1003705-13-7	CCTGAC	R1003705	13	7	Mdk	GGAAAGGACTAAGTCAGGA	TCCTGACTTAGTCCTTTCC	64000000	410640
R1003705-13-9	CAGGTC	R1003705	13	9	Mia	GGTTACTATGGAGACCTGG	CCAGGTCTCCATAGTAACC	157000000	443440
R1003705-13-11	TATAAG	R1003705	13	11	Mia2	GCCAGAACCTGACTTATAT	ATATAAGTCAGGTTCTGGC	79800000	292160
R1003705-13-13	TCCAGG	R1003705	13	13	Mlf2	GGACTACATCAACCTGGAT	ATCCAGGTTGATGTAGTCC	279000000	313440
R1003705-13-15	TCTTCT	R1003705	13	15	Mlp	GGAAGGAGACACAGAAGAG	CTCTTCTGTGTCTCCTTCC	70100000	198520
R1003705-13-17	ATGTGC	R1003705	13	17	Mrpplf4	GGAACAAGCCAGGCACATA	TATGTGCCTGGCTTGTTCC	118000000	216520
R1003705-13-19	GGAGTG	R1003705	13	19	Msmb	GCATTTCCTTAACACTCCC	GGGAGTGTTAAGGAAATGC	124000000	397760
R1003705-2-9	CAAAGA	R1003705	2	9	Msn	GGGAAGTTTGGTTCTTTGG	CCAAAGAACCAAACTTCCC	217000000	427040
R1003705-13-21	CTTGGT	R1003705	13	21	Mtif2	GGAAAAAAGACCACCAAGA	TCTTGGTGGTCTTTTTTCC	247000000	336440
R1003705-2-11	TATTCA	R1003705	2	11	Muc1	CCCAAACATAGCTGAATAA	TTATTCAGCTATGTTTGGG	120000000	418600
R1003705-15-1	TGGAAC	R1003705	15	1	Muc4	GGGATACTCCAAGTTCCAT	ATGGAACTTGGAGTATCCC	203000000	373280
R1003705-15-3	CTCCTT	R1003705	15	3	Mx1	GGAAGCTGAAAGAAGGAGA	TCTCCTTCTTTCAGCTTCC	171000000	387640
R1003705-2-13	ATTTCG	R1003705	2	13	Myh2	GCCAGAACTGATCGAAATG	CATTTCGATCAGTTCTGGC	210000000	493080
R1003705-2-15	CCATAG	R1003705	2	15	Myo1d	GGTGCTGAACATCTATGGG	CCCATAGATGTTCAGCACC	196000000	434120
R1003705-2-17	CCATAC	R1003705	2	17	Myo1g	GGAACTGCCATTGTATGGG	CCCATACAATGGCAGTTCC	124000000	323600
R1003705-2-19	TTTCTT	R1003705	2	19	Myo3a	CGAATTCATACCAAGAAAG	CTTTCTTGGTATGAATTCG	171000000	431440
R1003705-2-21	ACATCT	R1003705	2	21	Myo6	GGACAGCAAAAAAGATGTG	CACATCTTTTTTGCTGTCC	223000000	468000
R1003705-4-1	GATCAT	R1003705	4	1	Myo7b	GGAGTGGATGACATGATCC	GGATCATGTCATCCACTCC	173000000	368720
R1003705-4-3	GTTGTA	R1003705	4	3	Myohd1	GGTCCTACATAATACAACA	TGTTGTATTATGTAGGACC	189000000	381680
R1003705-4-5	GATGCT	R1003705	4	5	Myom1	GGCCTTCAGTCAAGCATCA	TGATGCTTGACTGAAGGCC	73000000	256800
R1003705-4-7	TGTTTC	R1003705	4	7	Myom2	GGAATTTCTACGGAAACAA	TTGTTTCCGTAGAAATTCC	183000000	516960
R1003705-4-9	TTCTTG	R1003705	4	9	Nef3	GGTGGAGCTGGACAAGAAG	CTTCTTGTCCAGCTCCACC	251000000	390040
R1003705-15-5	CTACAG	R1003705	15	5	Nkiras1	GCCTTGAAATGTCTGTAGC	GCTACAGACATTTCAAGGC	150000000	398360
R1003705-15-7	AGAGCA	R1003705	15	7	Nodal	CCAATGTGCTCATGCTCTA	TAGAGCATGAGCACATTGG	304000000	437120
R1003705-15-9	GATTGT	R1003705	15	9	Nov	GCCACCTAATTTACAATCT	AGATTGTAAATTAGGTGGC	135000000	403040
R1003705-15-11	TCTGGA	R1003705	15	11	Npff	GTATGCCCACATTCCAGAC	GTCTGGAATGTGGGCATAC	179000000	239520
R1003705-15-13	ATTTGC	R1003705	15	13	Nppa	GGCCATATTGGAGCAAATC	GATTTGCTCCAATATGGCC	83200000	259400
R1003705-15-15	TCTTGT	R1003705	15	15	Nppb	GCTGCTTTGGGCACAAGAT	ATCTTGTGCCCAAAGCAGC	186000000	306000
R1003705-15-17	GTCTTG	R1003705	15	17	Nppc	GAAAAAGGGTGACAAGACT	AGTCTTGTCACCCTTTTTC	219000000	321720
R1003705-4-11	GTTCCC	R1003705	4	11	Nrap	GGGTATGCAGAAGGGAACA	TGTTCCCTTCTGCATACCC	339000000	377480
R1003705-15-19	ACACAG	R1003705	15	19	Nrg1	GGAGAAAACTTTCTGTGTG	CACACAGAAAGTTTTCTCC	179000000	457920
R1003705-15-21	GTGGTG	R1003705	15	21	Nrg3	GGCTATGGAAACCACCACA	TGTGGTGGTTTCCATAGCC	153000000	202080
R1003705-4-13	TCACTG	R1003705	4	13	Nudc	CCGCTTGGTTACCAGTGAC	GTCACTGGTAACCAAGCGG	210000000	292720
R1003705-4-15	CCCTGG	R1003705	4	15	Parvb	GGAAGAAGAAGACCAGGGA	TCCCTGGTCTTCTTCTTCC	382000000	304840
R1003705-4-17	TGCTTC	R1003705	4	17	Pdlim3	GGATCACTCCAGGAAGCAA	TTGCTTCCTGGAGTGATCC	69900000	189480
R1003705-4-19	TTGTCA	R1003705	4	19	Pdlim7	GGTGCAGACCTCTGACAAA	TTTGTCAGAGGTCTGCACC	69100000	315640
R1003705-4-21	TCCTAC	R1003705	4	21	Pfn3	GCAGTGCTCTTAGTAGGAC	GTCCTACTAAGAGCACTGC	125000000	378280
R1003705-6-1	ACAACC	R1003705	6	1	Pfn4	CGCGAAGGGAAGGGTTGTA	TACAACCCTTCCCTTCGCG	116000000	131600
R1003705-6-3	TGGTGG	R1003705	6	3	Plec1	GGGTCTCATTGACCACCAG	CTGGTGGTCAATGAGACCC	142000000	234080
R1003705-6-5	TAATAG	R1003705	6	5	Plek2	GGATGACACACACTATTAT	ATAATAGTGTGTGTCATCC	144000000	329080
R1003705-6-7	ATATAC	R1003705	6	7	Pmp22	CCAACTGTAGATGTATATA	TATATACATCTACAGTTGG	123000000	444680
R1003705-6-9	TACGGT	R1003705	6	9	Prosapip1	CCAGCCATATCAACCGTAT	ATACGGTTGATATGGCTGG	301000000	463640
R1003705-6-11	AAGAGG	R1003705	6	11	Pxn	GGACTACCACAGCCTCTTC	GAAGAGGCTGTGGTAGTCC	204000000	407400
R1003705-6-13	CTCTTG	R1003705	6	13	Rshl1	GCTCTGATTCAGCAAGAGT	ACTCTTGCTGAATCAGAGC	140000000	410120
R1003705-6-15	ATATAG	R1003705	6	15	Sh3d4	GGGTGACATTGTCTATATC	GATATAGACAATGTCACCC	108000000	373560
R1003705-6-17	TATTCC	R1003705	6	17	Sh3yl1	GGATTTGAAATAGGAATAG	CTATTCCTATTTCAAATCC	170000000	344040
R1003705-6-19	TTACTA	R1003705	6	19	Shrm	GCCCTCTGTGAGTAGTAAT	ATTACTACTCACAGAGGGC	77200000	267240
R1003705-6-21	TCATGC	R1003705	6	21	Sorbs1	GGAATCTCCGAAGCATGAA	TTCATGCTTCGGAGATTCC	104000000	215480
R1003705-8-1	ACTTTC	R1003705	8	1	Spire1	CGAGACAAGGTAGAAAGTA	TACTTTCTACCTTGTCTCG	52900000	187080
R1003705-8-3	TTCAGC	R1003705	8	3	Spire2	GGCCAAAGAGATGCTGAAG	CTTCAGCATCTCTTTGGCC	146000000	333640
R1003705-8-5	TTGAAG	R1003705	8	5	Spnb1	GGATGGCCTGGCCTTCAAT	ATTGAAGGCCAGGCCATCC	148000000	275360
R1003705-8-7	CACAGC	R1003705	8	7	Spnb2	GGATGCATTGCTGCTGTGG	CCACAGCAGCAATGCATCC	136000000	264200
R1003705-8-9	CAGCTT	R1003705	8	9	Spnb3	GCTATTTGCTCAAAGCTGT	ACAGCTTTGAGCAAATAGC	188000000	456480
R1003705-8-11	CGCTCA	R1003705	8	11	Spnb4	GGCTTTAGCAGATGAGCGA	TCGCTCATCTGCTAAAGCC	208000000	331680
R1003705-8-13	GTAGCT	R1003705	8	13	Stoml1	GGACCTGAACACAGCTACT	AGTAGCTGTGTTCAGGTCC	160000000	439280
R1003705-8-15	ATTGTC	R1003705	8	15	Stoml2	GCCGTAACTCTTGACAATG	CATTGTCAAGAGTTACGGC	133000000	353320
R1003705-8-17	GAATGT	R1003705	8	17	Stoml3	CGGTTACTTGTAACATTCC	GGAATGTTACAAGTAACCG	127000000	469320
R1003705-8-19	TCAGTC	R1003705	8	19	Svil	GGACCCAGATGTGACTGAG	CTCAGTCACATCTGGGTCC	157000000	426600
R1003705-8-21	CTTCAT	R1003705	8	21	Sync	GGCAAAAACGCGATGAAGA	TCTTCATCGCGTTTTTGCC	134000000	374600
R1003705-10-1	AACTTT	R1003705	10	1	Synpo2	GCTCTGTGAGCGAAAGTTC	GAACTTTCGCTCACAGAGC	123000000	341400
R1003705-10-3	CCATAA	R1003705	10	3	Tagln	GGCAGCTGAAGATTATGGA	TCCATAATCTTCAGCTGCC	132000000	434960
R1003705-10-5	AGTGGT	R1003705	10	5	Tagln2	GCCTATCTTGTCACCACTG	CAGTGGTGACAAGATAGGC	128000000	225200
R1003705-10-7	ATTTCT	R1003705	10	7	Tagln3	GGGCCCATTTTCAGAAATG	CATTTCTGAAAATGGGCCC	121000000	291480
R1003705-10-9	TAAGCA	R1003705	10	9	Tcap	GGGTACACTCCATGCTTAG	CTAAGCATGGAGTGTACCC	173000000	453080
R1003705-10-11	TAGACT	R1003705	10	11	Tcte1l	GCATAGTGGAACAGTCTAT	ATAGACTGTTCCACTATGC	197000000	489640
R1003705-10-13	ACTTGA	R1003705	10	13	Tctex1	GGTGCTAAAAACTCAAGTC	GACTTGAGTTTTTAGCACC	170000000	404800
R1003705-10-15	GGTAGA	R1003705	10	15	Tenc1	GCAACGCAGTACTCTACCC	GGGTAGAGTACTGCGTTGC	208000000	397880
R1003705-10-17	AGATCA	R1003705	10	17	Tex9	GGCAAAAACTGCTGATCTG	CAGATCAGCAGTTTTTGCC	199000000	351680
R1003705-10-19	GTCCTT	R1003705	10	19	Tmod1	GCGAAGGAATTTAAGGACC	GGTCCTTAAATTCCTTCGC	170000000	413880
R1003705-10-21	TCCAAC	R1003705	10	21	Tmod2	GGAACTGAAACAGTTGGAA	TTCCAACTGTTTCAGTTCC	137000000	395160
R1003705-12-1	AGATTT	R1003705	12	1	Tmod3	GGGAAAGACTGGAAATCTT	AAGATTTCCAGTCTTTCCC	94000000	261040
R1003705-12-3	TGTTGG	R1003705	12	3	Tmod4	CCCTTCCTTTTACCAACAA	TTGTTGGTAAAAGGAAGGG	81000000	261640
R1003705-12-5	TAGCCT	R1003705	12	5	Tnni1	GGAAGAATGTGGAGGCTAT	ATAGCCTCCACATTCTTCC	180000000	309360
R1003705-12-7	TCTCCT	R1003705	12	7	Tnni2	GGAAGAATATTGAGGAGAA	TTCTCCTCAATATTCTTCC	197000000	293400
R1003705-12-9	GCAATG	R1003705	12	9	Tnnt1	GGAGGAAGAGCTCATTGCA	TGCAATGAGCTCTTCCTCC	137000000	354240
R1003705-12-11	TCTTCA	R1003705	12	11	Tnnt2	GGTTGGTCCTGATGAAGAA	TTCTTCATCAGGACCAACC	81600000	264720
R1003705-12-13	TGGAGC	R1003705	12	13	Tnnt3	GGACCTCATGGAGCTCCAA	TTGGAGCTCCATGAGGTCC	158000000	430520
R1003705-12-15	GGCTTT	R1003705	12	15	Tpm1	GCCAAGGGTTTGAAAGCCA	TGGCTTTCAAACCCTTGGC	208000000	167600
R1003705-12-17	GTAACA	R1003705	12	17	Tpm2	GGAGCTGAAAATTGTTACC	GGTAACAATTTTCAGCTCC	170000000	401240
R1003705-12-19	AGCTTC	R1003705	12	19	Tpm3	GGATGCTCAGGAGAAGCTG	CAGCTTCTCCTGAGCATCC	98900000	250920
R1003705-12-21	CAATAA	R1003705	12	21	Ttn	CCTCTGCTACTCTTATTGT	ACAATAAGAGTAGCAGAGG	195000000	356320
R1003705-14-1	AGCTGA	R1003705	14	1	Tubgcp2	CGACCTAATCACTCAGCTT	AAGCTGAGTGATTAGGTCG	199000000	444720
R1003705-14-3	AACACT	R1003705	14	3	Tubgcp5	GGTCCTGGACAAAGTGTTT	AAACACTTTGTCCAGGACC	126000000	336040
R1003705-14-5	TTGATA	R1003705	14	5	Unc84a	GCCAGCTTTTAGTATCAAC	GTTGATACTAAAAGCTGGC	152000000	381200
R1003705-14-7	GTACCT	R1003705	14	7	Ush1c	GGAAACTGAAGGAGGTACG	CGTACCTCCTTCAGTTTCC	172000000	465080
R1003705-14-9	ATAGAC	R1003705	14	9	Was	GGATAAAATTGAGTCTATG	CATAGACTCAATTTTATCC	159000000	438920
R1003705-14-11	CTGACT	R1003705	14	11	Wasf1	GGAGAGGGTCTTAGTCAGA	TCTGACTAAGACCCTCTCC	142000000	433640
R1003705-14-13	TTGGTC	R1003705	14	13	Wasf2	CCTGATATTCATGACCAAA	TTTGGTCATGAATATCAGG	270000000	404960
R1003705-14-15	ATGTAG	R1003705	14	15	Wasf3	GGCTAACAACTTCTACATC	GATGTAGAAGTTGTTAGCC	194000000	404440
R1003705-14-17	ACTCAG	R1003705	14	17	Wasl	GGCTAATCCACTCTGAGTA	TACTCAGAGTGGATTAGCC	169000000	390760
R1003705-14-19	GTGTGG	R1003705	14	19	Wdr1	GGATCTGGGATACCACACA	TGTGTGGTATCCCAGATCC	154000000	279680
R1003705-14-21	CCATCA	R1003705	14	21	Wdr34	TGGTCGGCTAGATGATGGA	TCCATCATCTAGCCGACCA	188000000	298400
R1003705-3-4	CCTTTT	R1003705	3	4	a	GGTCTTCCAAGAAAAAGGC	GCCTTTTTCTTGGAAGACC	192000000	448680
R1003699-4-14	TATAGC	R1003699	4	14	0610011B16Rik	GGGTGAGAATCAGCTATAC	GTATAGCTGATTCTCACCC	54200000	354600
R1003699-4-16	GCACTT	R1003699	4	16	0610012D17Rik	GGAAGAATTGGCAAGTGCT	AGCACTTGCCAATTCTTCC	89800000	264800
R1003699-4-18	AGAGGC	R1003699	4	18	1110001A05Rik	GGATTTCAACATGCCTCTG	CAGAGGCATGTTGAAATCC	192000000	324480
R1003699-4-20	AGGGAT	R1003699	4	20	1110033F04Rik	GGAATTTAAATTATCCCTG	CAGGGATAATTTAAATTCC	114000000	469720
R1003699-4-22	ATATAT	R1003699	4	22	1110056A04Rik	GCTAGGTTGGATATATATG	CATATATATCCAACCTAGC	78200000	314960
R1003699-6-2	GGGCTT	R1003699	6	2	1200007O21Rik	GGCTATGAAAAGAAGCCCT	AGGGCTTCTTTTCATAGCC	237000000	425800
R1003699-6-4	CTTCTC	R1003699	6	4	1200014P03Rik	GGACTGGTCCATGAGAAGG	CCTTCTCATGGACCAGTCC	155000000	375040
R1003699-6-6	GTACAG	R1003699	6	6	1700010H15Rik	GGAAAGCTAAGGCTGTACT	AGTACAGCCTTAGCTTTCC	137000000	365840
R1003699-6-8	TTTATT	R1003699	6	8	1700011A15Rik	GGCTTGCCCTTTAATAAAA	TTTTATTAAAGGGCAAGCC	132000000	298280
R1003699-6-10	AACAGA	R1003699	6	10	1700024K14Rik	GGCTCAGATACATCTGTTA	TAACAGATGTATCTGAGCC	158000000	338760
R1003699-6-12	GTCCGT	R1003699	6	12	1700029I08Rik	GCTTCCTGATGGACGGACT	AGTCCGTCCATCAGGAAGC	88500000	284120
R1003699-6-14	GAATGA	R1003699	6	14	2300006N05Rik	GTCCCAAGAGGCTCATTCT	AGAATGAGCCTCTTGGGAC	154000000	230840
R1003699-6-16	CAGAAG	R1003699	6	16	2310040M23Rik	GCTGTTGAAAGCCTTCTGG	CCAGAAGGCTTTCAACAGC	142000000	224320
R1003699-6-18	ACAATT	R1003699	6	18	2310043L02Rik	GGCTGACCACCAAATTGTT	AACAATTTGGTGGTCAGCC	93600000	232560
R1003699-6-20	CTTAAC	R1003699	6	20	2410039E07Rik	ACTTCTGGCTCCGTTAAGG	CCTTAACGGAGCCAGAAGT	97300000	253080
R1003699-6-22	GCACAT	R1003699	6	22	2610028I09Rik	GCCGATTCTTCAATGTGCG	CGCACATTGAAGAATCGGC	149000000	359760
R1003699-8-2	ATTGGT	R1003699	8	2	2610204M08Rik	GCAGGGATTTTAACCAATA	TATTGGTTAAAATCCCTGC	74900000	212600
R1003699-8-4	CACCCG	R1003699	8	4	2700055K07Rik	CCAAAGCTAAAACGGGTGG	CCACCCGTTTTAGCTTTGG	105000000	362840
R1003699-8-6	GCCAGT	R1003699	8	6	2900041A09Rik	GGATCATACCATACTGGCC	GGCCAGTATGGTATGATCC	66800000	236480
R1003699-8-8	TGTAAG	R1003699	8	8	3000004C01Rik	CCTACGAGGATACTTACAA	TTGTAAGTATCCTCGTAGG	104000000	414280
R1003699-8-10	TGTCAA	R1003699	8	10	3732412D22Rik	GCACGAGTATGTTTGACAT	ATGTCAAACATACTCGTGC	119000000	407080
R1003699-8-12	TAGTGG	R1003699	8	12	4631426H08Rik	GCAAGATACTGACCACTAG	CTAGTGGTCAGTATCTTGC	42100000	138160
R1003699-8-14	TGGGCT	R1003699	8	14	4732456N10Rik	GGACCAATCTAGAGCCCAT	ATGGGCTCTAGATTGGTCC	264000000	173160
R1003699-8-16	CTTTCT	R1003699	8	16	4732465J09Rik	GGTGCTTAAAACAGAAAGA	TCTTTCTGTTTTAAGCACC	72700000	262120
R1003699-8-18	TCACGA	R1003699	8	18	4732495G21Rik	GGACTACAGGTATCGTGAT	ATCACGATACCTGTAGTCC	144000000	381920
R1003699-8-20	AGATGT	R1003699	8	20	4733401H21Rik	GGCAGGATCTTTACATCTC	GAGATGTAAAGATCCTGCC	119000000	426600
R1003699-8-22	CCACGT	R1003699	8	22	4833401D15Rik	AACTCGTGTGCAACGTGGT	ACCACGTTGCACACGAGTT	151000000	414880
R1003699-10-2	AAGTGT	R1003699	10	2	4833428E21Rik	GTGTAAGATCTGACACTTT	AAAGTGTCAGATCTTACAC	134000000	524240
R1003699-10-4	TGTAGC	R1003699	10	4	4921517D21Rik	CCTTTGTGCAATGCTACAC	GTGTAGCATTGCACAAAGG	56700000	395840
R1003699-10-6	AAGCAA	R1003699	10	6	4930432B04Rik	CGGTGTCATCAGTTGCTTA	TAAGCAACTGATGACACCG	142000000	395040
R1003699-10-8	CCCATT	R1003699	10	8	4931433A13Rik	GCACGCAGACAAAATGGGC	GCCCATTTTGTCTGCGTGC	134000000	411960
R1003699-10-10	ATATCA	R1003699	10	10	4933400A11Rik	GGAAGTCTTCCATGATATT	AATATCATGGAAGACTTCC	109000000	351400
R1003699-10-12	TTTAGA	R1003699	10	12	4933403M22Rik	GGACAGCTGGCTTCTAAAT	ATTTAGAAGCCAGCTGTCC	105000000	374720
R1003699-10-14	ACTGAC	R1003699	10	14	4933421H10Rik	GCCCTTATTCCAGTCAGTT	AACTGACTGGAATAAGGGC	84100000	414480
R1003699-10-16	TTAACT	R1003699	10	16	4933424A10Rik	CGACATCTCTAAAGTTAAA	TTTAACTTTAGAGATGTCG	77700000	330240
R1003699-10-18	TGGCAA	R1003699	10	18	4933428M03Rik	GGAGAAATTCCCTTGCCAC	GTGGCAAGGGAATTTCTCC	145000000	407280
R1003699-10-20	TTCCAC	R1003699	10	20	5330421F07Rik	GGAAAGACACAAGTGGAAA	TTTCCACTTGTGTCTTTCC	117000000	410920
R1003699-10-22	ACATCA	R1003699	10	22	5430425K04Rik	GGATGCCTTTGATGATGTG	CACATCATCAAAGGCATCC	92800000	379520
R1003699-12-2	GTTCAT	R1003699	12	2	6330505N24Rik	GGACCATCTCTGATGAACC	GGTTCATCAGAGATGGTCC	186000000	395680
R1003699-12-4	TCTCTG	R1003699	12	4	6330509G02Rik	GGCAGTAGTGAACAGAGAC	GTCTCTGTTCACTACTGCC	141000000	316160
R1003699-12-6	ATTGTC	R1003699	12	6	9430041O17Rik	GGACTGGTACAAGACAATG	CATTGTCTTGTACCAGTCC	158000000	363080
R1003699-12-8	GTGGAC	R1003699	12	8	9630020C08Rik	GGATTTCTGTGTGTCCACT	AGTGGACACACAGAAATCC	173000000	391000
R1003699-12-10	TCTCTG	R1003699	12	10	9830123M21Rik	GGAATGGAAATTCAGAGAG	CTCTCTGAATTTCCATTCC	130000000	361960
R1003699-12-12	AGTTGT	R1003699	12	12	A330104H05Rik	GGAGATGCGAGTACAACTG	CAGTTGTACTCGCATCTCC	134000000	275040
R1003699-12-14	TCATGA	R1003699	12	14	A430065P19Rik	GCTGTTCCTATTTCATGAC	GTCATGAAATAGGAACAGC	137000000	412440
R1003699-14-10	TCTGTC	R1003699	14	10	AI507495	GGTGGACTCCTTGACAGAT	ATCTGTCAAGGAGTCCACC	133000000	295600
R1003699-16-6	TTCGCT	R1003699	16	6	AW545966	GCATGAATAGCAAGCGAAG	CTTCGCTTGCTATTCATGC	208000000	476640
R1003699-12-16	TCGGTA	R1003699	12	16	Ablim1	GGGATCAACATTTACCGAA	TTCGGTAAATGTTGATCCC	121000000	493320
R1003699-12-18	TTGCTG	R1003699	12	18	Ablim2	GGCTGATTATCACAGCAAG	CTTGCTGTGATAATCAGCC	176000000	305880
R1003699-12-20	CATGAG	R1003699	12	20	Actg	CCTCATGCTAGCCTCATGA	TCATGAGGCTAGCATGAGG	171000000	269240
R1003699-12-22	GGTCAC	R1003699	12	22	Actg2	GGCTATTCCTTTGTGACCA	TGGTCACAAAGGAATAGCC	185000000	328760
R1003699-14-2	AAGTAA	R1003699	14	2	Actr2	GCTTAAACAGCTTTACTTA	TAAGTAAAGCTGTTTAAGC	154000000	376440
R1003699-14-4	GTAGAA	R1003699	14	4	Add1	GGGTGTCTATGATTCTACA	TGTAGAATCATAGACACCC	121000000	462720
R1003699-14-6	CCTGTT	R1003699	14	6	Add2	GGAAGAAGCTAGAACAGGA	TCCTGTTCTAGCTTCTTCC	184000000	461200
R1003699-14-8	GATCAG	R1003699	14	8	Add3	GGAACATGTCTCCTGATCT	AGATCAGGAGACATGTTCC	22300000	96920
R1003699-14-12	ACTGGC	R1003699	14	12	Ank3	GGAGAGGGATTAGCCAGTA	TACTGGCTAATCCCTCTCC	123000000	450400
R1003699-14-14	TGCTAT	R1003699	14	14	Appbp2	CGGTGCTCTTACATAGCAG	CTGCTATGTAAGAGCACCG	189000000	373960
R1003699-14-16	TTCCTT	R1003699	14	16	Arhgap6	GGGATTCTCCAAAAGGAAG	CTTCCTTTTGGAGAATCCC	147000000	383760
R1003699-14-18	AAGTGA	R1003699	14	18	Arpc1a	GCGACCGTATTGTCACTTG	CAAGTGACAATACGGTCGC	117000000	408560
R1003699-14-20	TATAGG	R1003699	14	20	Arpc1b	GGATCTTCTCTGCCTATAT	ATATAGGCAGAGAAGATCC	86800000	402320
R1003699-14-22	GCAGTT	R1003699	14	22	Arpc4	GGAGTAGCAAAGAACTGCT	AGCAGTTCTTTGCTACTCC	171000000	259800
R1003699-16-2	TATATA	R1003699	16	2	Arpc5	GGAGTCTTGCTCTATATAA	TTATATAGAGCAAGACTCC	86400000	306640
R1003699-16-4	TCACAG	R1003699	16	4	Arpc5l	CCAAGAATCAAGCTGTGAA	TTCACAGCTTGATTCTTGG	86600000	186640
R1003699-16-8	TCCGAG	R1003699	16	8	B230369L08Rik	GCATCACCAAGACTCGGAA	TTCCGAGTCTTGGTGATGC	125000000	374040
R1003699-16-10	AAGCTT	R1003699	16	10	BC019977	GGAGAGAGACACAAGCTTG	CAAGCTTGTGTCTCTCTCC	121000000	352880
R1003699-16-12	AAGTGT	R1003699	16	12	BC024322	GTCACTATTAAGACACTTA	TAAGTGTCTTAATAGTGAC	97100000	461640
R1003699-16-14	GATAGT	R1003699	16	14	BC025872	GCAGAAGGTACTACTATCG	CGATAGTAGTACCTTCTGC	48300000	306960
R1003699-16-16	TCTAGT	R1003699	16	16	BC027373	CGCGGAGTCACTACTAGAG	CTCTAGTAGTGACTCCGCG	121000000	311400
R1003699-16-18	TTGATG	R1003699	16	18	BC028975	GCTTTATTAACCCATCAAA	TTTGATGGGTTAATAAAGC	228000000	460400
R1003699-16-20	TGGTAG	R1003699	16	20	Bfsp2	GGATGTGGCATCCTACCAC	GTGGTAGGATGCCACATCC	80200000	373640
R1003699-16-22	TTAAGC	R1003699	16	22	Bpy2ip1	GCTAGATCCCGTGCTTAAG	CTTAAGCACGGGATCTAGC	183000000	378520
R1003699-2-2	CTTCAC	R1003699	2	2	Cald1	GGATTTACAGAAGTGAAGG	CCTTCACTTCTGTAAATCC	118000000	440360
R1003699-1-3	TAACCT	R1003699	1	3	Capg	GGAAGCTCTACCAGGTTAA	TTAACCTGGTAGAGCTTCC	50100000	406560
R1003699-1-5	AGCTAT	R1003699	1	5	Capza1	GCAGACGAATAAATAGCTG	CAGCTATTTATTCGTCTGC	101000000	431040
R1003699-1-7	TAAGCT	R1003699	1	7	Capza2	GGTTATTTAGCTAGCTTAG	CTAAGCTAGCTAAATAACC	91400000	369920
R1003699-1-9	CGTGAC	R1003699	1	9	Capza3	GGGATATCCAAAGTCACGG	CCGTGACTTTGGATATCCC	131000000	418440
R1003699-1-11	TCACAC	R1003699	1	11	Capzb	GGATTACCTTTTGTGTGAC	GTCACACAAAAGGTAATCC	163000000	346600
R1003699-1-13	AAACAA	R1003699	1	13	Cfl1	CGGGAAGAGTACTTGTTTT	AAAACAAGTACTCTTCCCG	176000000	425160
R1003699-1-15	GGCCTA	R1003699	1	15	Cmya1	GCTCTTTGAGACTAGGCCC	GGGCCTAGTCTCAAAGAGC	176000000	478240
R1003699-1-17	TTCAAA	R1003699	1	17	Cmya3	GCAAAGTGGTTATTTGAAA	TTTCAAATAACCACTTTGC	122000000	430040
R1003699-1-19	CACATT	R1003699	1	19	Cnn1	GGAAACAAAGTCAATGTGG	CCACATTGACTTTGTTTCC	150000000	391600
R1003699-1-21	GAGAGA	R1003699	1	21	Cnn2	CCAGCTAGAAAATCTCTCC	GGAGAGATTTTCTAGCTGG	224000000	412040
R1003699-3-1	TCGCAC	R1003699	3	1	Cnn3	CGGCATCATATTGTGCGAA	TTCGCACAATATGATGCCG	162000000	381120
R1003699-3-3	ACCATG	R1003699	3	3	Coro1b	GGACTGCACTGTCATGGTA	TACCATGACAGTGCAGTCC	105000000	404360
R1003699-3-5	TGATTT	R1003699	3	5	Coro1c	GGAAGACTTGAGAAATCAC	GTGATTTCTCAAGTCTTCC	139000000	305720
R1003699-3-7	AACAGA	R1003699	3	7	Coro2a	GCTGAGTCCATGTCTGTTG	CAACAGACATGGACTCAGC	239000000	344440
R1003699-3-9	GGTTCA	R1003699	3	9	Coro2b	GCTGCGTGTGATTGAACCC	GGGTTCAATCACACGCAGC	191000000	467320
R1003699-3-11	CTCGAG	R1003699	3	11	Coro6	CCTGTCATCACACTCGAGG	CCTCGAGTGTGATGACAGG	131000000	347960
R1003699-3-13	GTTTCC	R1003699	3	13	Cttn	GGAGAAGGAGCTGGAAACG	CGTTTCCAGCTCCTTCTCC	140000000	283080
R1003699-3-15	AGCTTT	R1003699	3	15	Cyln2	GCCGAAGTAGCCAAAGCTA	TAGCTTTGGCTACTTCGGC	118000000	344000
R1003699-3-17	TGGACT	R1003699	3	17	D11Ertd603e	GGTGTTCATTGAAGTCCAG	CTGGACTTCAATGAACACC	108000000	307600
R1003699-3-19	CTTTAT	R1003699	3	19	D15Wsu169e	GCCTACTTGTGTATAAAGA	TCTTTATACACAAGTAGGC	115000000	426520
R1003699-3-21	TGATAC	R1003699	3	21	D2Ertd435e	CCTGACGATTGAGTATCAT	ATGATACTCAATCGTCAGG	79400000	345160
R1003699-5-1	CTATTG	R1003699	5	1	D330014H01Rik	GGCCGTCACTGCCAATAGT	ACTATTGGCAGTGACGGCC	151000000	431800
R1003699-5-3	AAATGT	R1003699	5	3	D630047F21Rik	GCAACCATTCAAACATTTG	CAAATGTTTGAATGGTTGC	142000000	432800
R1003699-5-5	GAGTTG	R1003699	5	5	Daam1	GGCACTAATGAACAACTCT	AGAGTTGTTCATTAGTGCC	134000000	400760
R1003699-5-7	TTATGT	R1003699	5	7	Daam2	GCTGGTAGCCCGACATAAT	ATTATGTCGGGCTACCAGC	139000000	377520
R1003699-5-9	TAGACT	R1003699	5	9	Dbn1	GGTTAAAGGAGCAGTCTAT	ATAGACTGCTCCTTTAACC	128000000	370760
R1003699-5-11	GATGTC	R1003699	5	11	Dbnl	GGCAACAGCAATGACATCC	GGATGTCATTGCTGTTGCC	135000000	380360
R1003699-5-13	TGTGTT	R1003699	5	13	Dctn2	GCACAAGCGTGGAACACAT	ATGTGTTCCACGCTTGTGC	53300000	490920
R1003699-5-15	CATTCC	R1003699	5	15	Dctn4	GCTTCGATCGCTGGAATGT	ACATTCCAGCGATCGAAGC	105000000	328760
R1003699-5-17	ATTTTT	R1003699	5	17	Dctn5	GGCCACCGTTCAAAAAATT	AATTTTTTGAACGGTGGCC	154000000	465800
R1003699-5-19	AAACGT	R1003699	5	19	Dcx	GGCCAAGAAGGTACGTTTC	GAAACGTACCTTCTTGGCC	143000000	434120
R1003699-5-21	TTAAGG	R1003699	5	21	Des	GGAGATCGCGTTCCTTAAG	CTTAAGGAACGCGATCTCC	127000000	473800
R1003699-7-1	CTAGAG	R1003699	7	1	Diap1	CCAGAAAGAGAGCTCTAGG	CCTAGAGCTCTCTTTCTGG	142000000	359120
R1003699-7-3	GAATGT	R1003699	7	3	Diap2	GCCTGTTATTCAACATTCT	AGAATGTTGAATAACAGGC	113000000	501400
R1003699-7-5	GCTACT	R1003699	7	5	Diap3	GGAAGTCTTAGAAGTAGCC	GGCTACTTCTAAGACTTCC	102000000	371040
R1003699-7-7	CTTGGT	R1003699	7	7	Dmd	GGATTTGTTTTCACCAAGA	TCTTGGTGAAAACAAATCC	202000000	421760
R1003699-7-9	GCATTA	R1003699	7	9	Dmn	GCCTTGGTACCATAATGCA	TGCATTATGGTACCAAGGC	95900000	364120
R1003699-7-11	ATACTC	R1003699	7	11	Dstn	GGTATAAAGCATGAGTATC	GATACTCATGCTTTATACC	141000000	369360
R1003699-7-13	ATGAAG	R1003699	7	13	Emp1	GGCAGTGCAAGCCTTCATG	CATGAAGGCTTGCACTGCC	89800000	408240
R1003699-7-15	TACGCA	R1003699	7	15	Emp2	GGAACTTTAGTTTGCGTAT	ATACGCAAACTAAAGTTCC	159000000	387920
R1003699-7-17	GGATGT	R1003699	7	17	Emp3	GCGGCATTGTCTACATCCA	TGGATGTAGACAATGCCGC	67000000	265320
R1003699-7-19	TCTGAA	R1003699	7	19	Enah	GGCAACAACACATTCAGAG	CTCTGAATGTGTTGTTGCC	151000000	297680
R1003699-7-21	GAAGTA	R1003699	7	21	Epb4.9	GCTCAGTAAGGTTACTTCC	GGAAGTAACCTTACTGAGC	124000000	401680
R1003699-9-1	CAAGAT	R1003699	9	1	Epb7.2	GGTTTTTACATCATCTTGA	TCAAGATGATGTAAAAACC	148000000	392200
R1003699-9-3	GTGTCC	R1003699	9	3	FHOS2	GCATTATTCTGAGGACACA	TGTGTCCTCAGAATAATGC	159000000	277480
R1003699-9-5	GCCCTT	R1003699	9	5	Fmn	GGATTTTCATACAAGGGCA	TGCCCTTGTATGAAAATCC	161000000	374280
R1003699-9-7	ATAGGT	R1003699	9	7	Fmn2	GGAGAGAAAGAAACCTATT	AATAGGTTTCTTTCTCTCC	86000000	402960
R1003699-9-9	AGGACT	R1003699	9	9	Fmnl3	GGAGTCCACTAAAGTCCTA	TAGGACTTTAGTGGACTCC	169000000	358040
R1003699-9-11	CCAATA	R1003699	9	11	Fnbp4	GGTTGCTATTATTATTGGA	TCCAATAATAATAGCAACC	142000000	423520
R1003699-9-13	CTTGAT	R1003699	9	13	Frmd4b	GCCCAAGCTTTTATCAAGA	TCTTGATAAAAGCTTGGGC	118000000	403440
R1003699-9-15	CTAGCG	R1003699	9	15	Fscn1	GGTGAACGCATCCGCTAGT	ACTAGCGGATGCGTTCACC	108000000	432240
R1003699-9-17	GGCTGA	R1003699	9	17	Fscn2	GGAATCAATGTCTCAGCCA	TGGCTGAGACATTGATTCC	133000000	259880
R1003699-9-19	AACAGG	R1003699	9	19	Fscn3	GGAATGTGGTTTCCTGTTA	TAACAGGAAACCACATTCC	183000000	361280
R1003699-9-21	CTTTTA	R1003699	9	21	Hip1	GGTATAGCAAGTTAAAAGA	TCTTTTAACTTGCTATACC	141000000	407840
R1003699-11-1	TTGCTG	R1003699	11	1	Hip1r	GGCCATCAGTATCAGCAAA	TTTGCTGATACTGATGGCC	100000000	224720
R1003699-11-3	CTTCGT	R1003699	11	3	Ina	GCGGTAATATCTACGAAGA	TCTTCGTAGATATTACCGC	152000000	415600
R1003699-11-5	ATCCTC	R1003699	11	5	Kb14	GAGACTCTATTTGAGGATT	AATCCTCAAATAGAGTCTC	216000000	489280
R1003699-11-7	ATGTCA	R1003699	11	7	Kb36	GGATTCTAGGGTTGACATT	AATGTCAACCCTAGAATCC	83500000	304360
R1003699-11-9	CACAGC	R1003699	11	9	Kb37	TCCAGAGGATCCGCTGTGA	TCACAGCGGATCCTCTGGA	148000000	239240
R1003699-11-11	CTTGAA	R1003699	11	11	Kif23	GCATAGGGTCATTTCAAGC	GCTTGAAATGACCCTATGC	60200000	360240
R1003699-11-13	GCTATC	R1003699	11	13	Kif24	GCATGTGGTACAGATAGCT	AGCTATCTGTACCACATGC	132000000	317520
R1003699-11-15	TTGGCA	R1003699	11	15	Kif5c	GGACCAGATAACTGCCAAA	TTTGGCAGTTATCTGGTCC	145000000	272000
R1003699-11-17	CTTCAC	R1003699	11	17	Kifc1	GGCTAATAAGAAGTGAAGT	ACTTCACTTCTTATTAGCC	114000000	350800
R1003699-11-19	TCAGGA	R1003699	11	19	Klc3	GGAAAAGAAAGGTCCTGAG	CTCAGGACCTTTCTTTTCC	229000000	439240
R1003699-11-21	CGTCAT	R1003699	11	21	Klhl17	GCTGGGTCAAACATGACGT	ACGTCATGTTTGACCCAGC	186000000	415240
R1003699-13-1	ACTCCT	R1003699	13	1	Klhl4	GGTCAAAATAGAAGGAGTA	TACTCCTTCTATTTTGACC	149000000	416400
R1003699-13-3	AGAAGA	R1003699	13	3	Klhl7	GCGAGTGACACATCTTCTC	GAGAAGATGTGTCACTCGC	178000000	421840
R1003699-13-5	TATACT	R1003699	13	5	Kns2	GGGATCAGAACAAGTATAA	TTATACTTGTTCTGATCCC	116000000	304800
R1003699-13-7	GGAGAT	R1003699	13	7	Krt1-13	GGAGGCCGTAATATCTCCT	AGGAGATATTACGGCCTCC	202000000	390600
R1003699-13-9	CTCTGC	R1003699	13	9	Krt1-14	GTTTGAGACGGAGCAGAGC	GCTCTGCTCCGTCTCAAAC	245000000	522760
R1003699-13-11	GTCAGC	R1003699	13	11	Krt1-16	GGTGCTAGATGAGCTGACC	GGTCAGCTCATCTAGCACC	97700000	396880
R1003699-13-13	GCTCTC	R1003699	13	13	Krt1-18	CCAATAAAAGTTGAGAGCT	AGCTCTCAACTTTTATTGG	161000000	415240
R1003699-13-15	CATACC	R1003699	13	15	Krt1-9	GGGAGTTACAGCGGTATGT	ACATACCGCTGTAACTCCC	94200000	375240
R1003699-13-17	GCCTTA	R1003699	13	17	Krt1-c29	GGGCTCTTGTGTTAAGGCA	TGCCTTAACACAAGAGCCC	162000000	391800
R1003699-13-21	AGGCAC	R1003699	13	21	Krt2-20	GGAGCAGATTAAGTGCCTG	CAGGCACTTAATCTGCTCC	213000000	291560
R1003699-15-1	GGGTAT	R1003699	15	1	Krt2-6g	GCGACTACAAGGATACCCT	AGGGTATCCTTGTAGTCGC	310000000	417200
R1003699-13-19	GCCAAT	R1003699	13	19	Krt20	CCTGAACGACAGATTGGCA	TGCCAATCTGTCGTTCAGG	207000000	397320
R1003699-15-3	CGAACT	R1003699	15	3	Krtap12-1	CCTCAGGTTTAGAGTTCGC	GCGAACTCTAAACCTGAGG	195000000	424760
R1003699-15-5	GAACTA	R1003699	15	5	Krtap4-7	GGTTGACTTCAATAGTTCT	AGAACTATTGAAGTCAACC	179000000	426960
R1003699-15-7	GACTGA	R1003699	15	7	Krtap5-1	GCCCTGCTGTTGTCAGTCT	AGACTGACAACAGCAGGGC	108000000	392080
R1003699-15-9	AGCAGG	R1003699	15	9	Krtap5-4	GTTGCTGTAAACCCTGCTG	CAGCAGGGTTTACAGCAAC	301000000	311160
R1003699-15-11	AAGGAG	R1003699	15	11	Krtap5-5	GGGAGCTATGAACTCCTTT	AAAGGAGTTCATAGCTCCC	142000000	364280
R1003699-15-13	AACAGC	R1003699	15	13	Krtap9-1	GCTGTGTGACCAGCTGTTG	CAACAGCTGGTCACACAGC	156000000	321120
R1003699-2-17	ACAACT	R1003699	2	17	LOC244556	GGAAAGCCGTATAGTTGTA	TACAACTATACGGCTTTCC	75600000	445200
R1003699-15-21	AGACCT	R1003699	15	21	LOC432602	TGGCTGATATGAAGGTCTG	CAGACCTTCATATCAGCCA	166000000	341480
R1003699-2-19	CCTGAG	R1003699	2	19	LOC434179	GCCTTTTTACAGCTCAGGT	ACCTGAGCTGTAAAAAGGC	133000000	424800
R1003699-2-21	TTAGTA	R1003699	2	21	LOC434377	GCGCACAAGCCTTACTAAA	TTTAGTAAGGCTTGTGCGC	139000000	439880
R1003699-4-1	TAGGAG	R1003699	4	1	LOC435366	AGTCACAGTAATCTCCTAC	GTAGGAGATTACTGTGACT	169000000	315360
R1003699-4-3	AATGCA	R1003699	4	3	LOC436240	CCAGGTGTTTGATGCATTC	GAATGCATCAAACACCTGG	175000000	333320
R1003699-4-5	CTTGTC	R1003699	4	5	LOC545471	GGCAATTCTTAGGACAAGT	ACTTGTCCTAAGAATTGCC	111000000	346120
R1003699-1-1	AATGTA	R1003699	1	1	Laf4	CCGGATCCAGAATACATTA	TAATGTATTCTGGATCCGG	115000000	470920
R1003699-2-3	AATCCA	R1003699	2	3	Laf4l	GGTTAAAGTCTGTGGATTT	AAATCCACAGACTTTAACC	138000000	420400
R1003699-2-5	ATGCTT	R1003699	2	5	Lhx6	GCGCGTCATAAAAAGCATA	TATGCTTTTTATGACGCGC	117000000	345520
R1003699-2-7	CCACAC	R1003699	2	7	Lhx8	CGTGTCATACAGGTGTGGT	ACCACACCTGTATGACACG	134000000	488280
R1003699-2-9	CCTGTA	R1003699	2	9	Lhx9	CCAAAAGAGTTTTACAGGG	CCCTGTAAAACTCTTTTGG	156000000	477440
R1003699-2-11	TGAGCA	R1003699	2	11	Litaf	GGGTTTCCTGCCTGCTCAT	ATGAGCAGGCAGGAAACCC	178000000	223120
R1003699-15-15	CTTTAG	R1003699	15	15	Lmna	CCGAAGTTCACCCTAAAGG	CCTTTAGGGTGAACTTCGG	87300000	296600
R1003699-15-17	GTTTGT	R1003699	15	17	Lmod1	GGAATCAAACGGACAAACA	TGTTTGTCCGTTTGATTCC	69100000	167920
R1003699-15-19	TCTGTG	R1003699	15	19	Lmod2	GGAACTAATTTTCACAGAG	CTCTGTGAAAATTAGTTCC	171000000	433160
R1003699-2-13	CCTAGA	R1003699	2	13	Lmx1a	GCAAACTAGATATCTAGGG	CCCTAGATATCTAGTTTGC	161000000	479280
R1003699-2-15	TGATGG	R1003699	2	15	Lmyc1	GGAATTATGCTTCCATCAT	ATGATGGAAGCATAATTCC	157000000	434600
R1003699-4-19	TGATGA	R1003699	4	19	MGC107415	GGTGATTAGCAATCATCAG	CTGATGATTGCTAATCACC	136000000	399600
R1003699-4-21	CTCCGT	R1003699	4	21	MGC67168	GGAGTTGTGACTACGGAGA	TCTCCGTAGTCACAACTCC	143000000	427000
R1003699-6-1	ATTCGG	R1003699	6	1	MGC67181	GCATAGTAATCTCCGAATA	TATTCGGAGATTACTATGC	181000000	434440
R1003699-6-3	TCCAAA	R1003699	6	3	MGC79224	GGATTTGACAGGTTTGGAA	TTCCAAACCTGTCAAATCC	166000000	442120
R1003699-4-7	AGTTTC	R1003699	4	7	Mafb	GGTCAAGTGCGAGAAACTC	GAGTTTCTCGCACTTGACC	136000000	308760
R1003699-4-9	GTTCCA	R1003699	4	9	Maff	GCTAAGAGTCTTTGGAACG	CGTTCCAAAGACTCTTAGC	111000000	405280
R1003699-4-11	ACGTAC	R1003699	4	11	Mafg	CGCCTGTGTTTCGTACGTT	AACGTACGAAACACAGGCG	95700000	351200
R1003699-4-13	GGTCAT	R1003699	4	13	Mbtd1	GGACATAAGAAAATGACCA	TGGTCATTTTCTTATGTCC	147000000	423280
R1003699-4-15	TCAATG	R1003699	4	15	Mdfi	GGCTCTGAACAGCATTGAC	GTCAATGCTGTTCAGAGCC	110000000	347200
R1003699-4-17	ATTCCA	R1003699	4	17	Meis1	GGTTTCATCTGTTGGAATT	AATTCCAACAGATGAAACC	95100000	411320
R1003699-6-5	ACTGCT	R1003699	6	5	Mitf	GGCACCAGGTAAAGCAGTA	TACTGCTTTACCTGGTGCC	148000000	388280
R1003699-6-7	TGTGCA	R1003699	6	7	Mjd	GCTATCCTCAATTGCACAC	GTGTGCAATTGAGGATAGC	117000000	441160
R1003699-6-9	TGCTTT	R1003699	6	9	Mllt10	GGACGAGAAAGCAAAGCAG	CTGCTTTGCTTTCTCGTCC	67500000	207240
R1003699-6-11	GATCGA	R1003699	6	11	Mllt3	GGTCCTTTAAGGTCGATCA	TGATCGACCTTAAAGGACC	78500000	330640
R1003699-6-13	ATAGAA	R1003699	6	13	Mrg1	CCATAAGTAGGATTCTATC	GATAGAATCCTACTTATGG	81100000	390440
R1003699-6-15	TAGGTA	R1003699	6	15	Mrg2	GGAGAGTGGCATTACCTAT	ATAGGTAATGCCACTCTCC	106000000	361120
R1003699-6-17	TAAAAA	R1003699	6	17	Mxi1	CGAGAACAGAGGTTTTTAA	TTAAAAACCTCTGTTCTCG	101000000	449640
R1003699-6-19	TTTCAT	R1003699	6	19	Mycs	GGAAGAAACTGTATGAAAG	CTTTCATACAGTTTCTTCC	125000000	434440
R1003699-6-21	ATAACC	R1003699	6	21	Mynn	GCTATACTTTTGGGTTATC	GATAACCCAAAAGTATAGC	83000000	402600
R1003699-8-1	AACAGC	R1003699	8	1	Myt1l	GCCATTACAAGAGCTGTTC	GAACAGCTCTTGTAATGGC	107000000	254480
R1003699-8-3	GTATTC	R1003699	8	3	Ncoa1	GGAAGAATTAATGAATACC	GGTATTCATTAATTCTTCC	205000000	446720
R1003699-8-5	CAGCTG	R1003699	8	5	Nfatc1	CCTCTCACGCTACAGCTGT	ACAGCTGTAGCGTGAGAGG	132000000	484200
R1003699-8-7	AAGGAT	R1003699	8	7	Nfatc2	GCAGATGAGAGGATCCTTA	TAAGGATCCTCTCATCTGC	146000000	475000
R1003699-8-9	GATGCA	R1003699	8	9	Nfatc3	GCCAGATGATTGTGCATCC	GGATGCACAATCATCTGGC	101000000	426720
R1003699-8-11	AGTGAA	R1003699	8	11	Nfrkb	GGCTCGTGAGCATTCACTG	CAGTGAATGCTCACGAGCC	115000000	394960
R1003699-8-13	CTAGGT	R1003699	8	13	Npas3	CCGTCTCTATCTACCTAGG	CCTAGGTAGATAGAGACGG	162000000	370240
R1003699-8-15	GTGGCA	R1003699	8	15	Npdc1	GGCTGACTATGCTGCCACA	TGTGGCAGCATAGTCAGCC	111000000	234520
R1003699-8-17	TTGGTT	R1003699	8	17	Nrl	GGTAGTACCACTAACCAAA	TTTGGTTAGTGGTACTACC	102000000	288480
R1003699-8-19	TGAAAC	R1003699	8	19	Nsep1	GGAACGGATACGGTTTCAT	ATGAAACCGTATCCGTTCC	70500000	231640
R1003699-8-21	ATATCG	R1003699	8	21	Nspc1	GCCCACTATTATCGATATG	CATATCGATAATAGTGGGC	130000000	422920
R1003699-10-1	AGGCTT	R1003699	10	1	Odd1	GCACTTAAGACCAAGCCTC	GAGGCTTGGTCTTAAGTGC	112000000	237080
R1003699-10-3	CTCATA	R1003699	10	3	Onecut2	GGAGATGCCTAGTATGAGC	GCTCATACTAGGCATCTCC	207000000	463640
R1003699-10-5	GAGCAA	R1003699	10	5	Onecut3	GCTGAAAACTGCTTGCTCC	GGAGCAAGCAGTTTTCAGC	141000000	395160
R1003699-10-7	CTTTGG	R1003699	10	7	Osr2	GGTATATCCATTCCAAAGA	TCTTTGGAATGGATATACC	0	293880
R1003699-10-9	CAGCAC	R1003699	10	9	Peg3	CCTTCAGTAGGAGTGCTGC	GCAGCACTCCTACTGAAGG	106000000	394560
R1003699-10-11	CTCCCT	R1003699	10	11	Phf1	CCGTTTCATTTCAGGGAGG	CCTCCCTGAAATGAAACGG	136000000	373920
R1003699-10-13	GTAGTC	R1003699	10	13	Phf14	GGATCAATGCCCGACTACA	TGTAGTCGGGCATTGATCC	99700000	332040
R1003699-10-15	TTTGTC	R1003699	10	15	Phf17	GGAGACTTAAAGGACAAAT	ATTTGTCCTTTAAGTCTCC	129000000	414960
R1003699-10-17	CCAAGG	R1003699	10	17	Phf19	CGGGCTATATTACCTTGGC	GCCAAGGTAATATAGCCCG	148000000	362760
R1003699-10-19	TTCTTG	R1003699	10	19	Pknox2	GGATAAGAAGTCCAAGAAC	GTTCTTGGACTTCTTATCC	204000000	486600
R1003699-10-21	ATACTT	R1003699	10	21	Plagl1	GCCTTCGTCTCCAAGTATA	TATACTTGGAGACGAAGGC	115000000	432480
R1003699-12-1	TGTCCA	R1003699	12	1	Pou6f1	GGTTTGAGAAATTGGACAT	ATGTCCAATTTCTCAAACC	155000000	336080
R1003699-12-3	TTCTTT	R1003699	12	3	Ptrf	GGCCGGCCAGATAAAGAAA	TTTCTTTATCTGGCCGGCC	136000000	396040
R1003699-12-5	ATGAGT	R1003699	12	5	Rbak	CCTTCTCTCATAACTCATC	GATGAGTTATGAGAGAAGG	147000000	417160
R1003699-12-7	ATTCTA	R1003699	12	7	Repin1	GGGAACCCATTTTAGAATT	AATTCTAAAATGGGTTCCC	116000000	478440
R1003699-12-9	TTTCGG	R1003699	12	9	Rex2	GCATGGGCATAACCGAAAG	CTTTCGGTTATGCCCATGC	184000000	497280
R1003699-12-11	GGGTAG	R1003699	12	11	Rfx3	GGTCCAACATGTCTACCCA	TGGGTAGACATGTTGGACC	44700000	179640
R1003699-12-13	ATGGTA	R1003699	12	13	Rfx4	GCAGACTCTGTATACCATG	CATGGTATACAGAGTCTGC	171000000	396480
R1003699-12-15	CTTATA	R1003699	12	15	Rnf134	GCCTCTTTATAATATAAGG	CCTTATATTATAAAGAGGC	134000000	423440
R1003699-12-17	TCTGAT	R1003699	12	17	Rnf3	GGATCGTGATCCATCAGAG	CTCTGATGGATCACGATCC	117000000	211600
R1003699-12-19	ATAGGC	R1003699	12	19	Rsl1	GGAGAGTGGGATGCCTATT	AATAGGCATCCCACTCTCC	87000000	300080
R1003699-12-21	CATCAG	R1003699	12	21	Rslcan24	GAACTGGAATGCCTGATGG	CCATCAGGCATTCCAGTTC	269000000	278520
R1003699-14-1	GCCGAG	R1003699	14	1	Runx1	CGATGAAAACTACTCGGCA	TGCCGAGTAGTTTTCATCG	189000000	324120
R1003699-14-3	CTTAAA	R1003699	14	3	Runx2	CCAACCGAGTCATTTAAGG	CCTTAAATGACTCGGTTGG	165000000	440240
R1003699-14-5	ATCGAA	R1003699	14	5	Runx3	GGTTCAACGACCTTCGATT	AATCGAAGGTCGTTGAACC	138000000	463400
R1003699-14-7	TGAGGT	R1003699	14	7	Sall2	GCTGATTGCTTCACCTCAT	ATGAGGTGAAGCAATCAGC	237000000	269160
R1003699-14-9	TCCATC	R1003699	14	9	Sart1	GCTACTAGAGGAGATGGAC	GTCCATCTCCTCTAGTAGC	131000000	385920
R1003699-14-11	TTCACT	R1003699	14	11	Scx	GGTGATGCCACTAGTGAAG	CTTCACTAGTGGCATCACC	103000000	338000
R1003699-14-13	TTCTCC	R1003699	14	13	Sdpr	GGTGAAGAGACTGGAGAAC	GTTCTCCAGTCTCTTCACC	259000000	180040
R1003699-14-15	ATGACA	R1003699	14	15	Smad1	GGGACTACCTCATGTCATT	AATGACATGAGGTAGTCCC	212000000	437720
R1003699-14-17	TATAAC	R1003699	14	17	Smad2	GGGTTGCCACATGTTATAT	ATATAACATGTGGCAACCC	141000000	317160
R1003699-14-19	TTCTCC	R1003699	14	19	Smad9	GGGAGATGAAGAGGAGAAG	CTTCTCCTCTTCATCTCCC	263000000	206200
R1003699-14-21	CATTTT	R1003699	14	21	Sox30	CCAGTGCCTATTAAAATGC	GCATTTTAATAGGCACTGG	134000000	322640
R1003699-16-1	TTAAAA	R1003699	16	1	Sox6	CCCTCCAGTAAATTTTAAG	CTTAAAATTTACTGGAGGG	112000000	389080
R1003699-16-3	CGGACT	R1003699	16	3	Sp5	GGAGGATTCCAAAGTCCGA	TCGGACTTTGGAATCCTCC	158000000	415840
R1003699-16-5	TGTGTG	R1003699	16	5	Sp9	GGTTCAAAACTACACACAC	GTGTGTGTAGTTTTGAACC	121000000	199600
R1003699-16-7	CCATGG	R1003699	16	7	Spib	GCTCTGTTATAGCCATGGT	ACCATGGCTATAACAGAGC	179000000	202960
R1003699-16-9	TTTACT	R1003699	16	9	Spz1	GCAGATCACTGGAGTAAAC	GTTTACTCCAGTGATCTGC	126000000	348240
R1003699-16-11	AGAAGC	R1003699	16	11	Srebf1	GGACATCTTGCTGCTTCTA	TAGAAGCAGCAAGATGTCC	206000000	354600
R1003699-16-13	TTCAAT	R1003699	16	13	Sry	GGAGGCACAGAGATTGAAG	CTTCAATCTCTGTGCCTCC	140000000	343760
R1003699-16-15	CAATGT	R1003699	16	15	Ssx9	CGAATGAAGCTGACATTGG	CCAATGTCAGCTTCATTCG	183000000	455160
R1003699-16-17	TGTTGT	R1003699	16	17	Suhw3	GCATATGCTTTTACAACAC	GTGTTGTAAAAGCATATGC	110000000	436440
R1003699-16-19	TATACC	R1003699	16	19	Suhw4	GGAATAAAGAATGGTATAC	GTATACCATTCTTTATTCC	161000000	404440
R1003699-16-21	AGAAAC	R1003699	16	21	Supt3h	GCCGACAGTTAAGTTTCTC	GAGAAACTTAACTGTCGGC	141000000	440200
R1003699-2-1	AAAGTA	R1003699	2	1	Taf13	CGGAAATGTAAGTACTTTA	TAAAGTACTTACATTTCCG	147000000	406680
R1003699-1-4	CTGTGA	R1003699	1	4	Taf5l	GGCCTGAGACTCTCACAGA	TCTGTGAGAGTCTCAGGCC	134000000	383000
R1003699-1-6	TCACTC	R1003699	1	6	Taf6	GGAAGTGGACCTGAGTGAC	GTCACTCAGGTCCACTTCC	115000000	454560
R1003699-1-8	ACTTGA	R1003699	1	8	Taf7l	CCATGCGGTTGTTCAAGTA	TACTTGAACAACCGCATGG	135000000	452960
R1003699-1-10	TCACTG	R1003699	1	10	Tbx1	CCCTCGAAAAGACAGTGAG	CTCACTGTCTTTTCGAGGG	114000000	381840
R1003699-1-12	TTCCGA	R1003699	1	12	Tbx15	GGTTCCATGATATCGGAAC	GTTCCGATATCATGGAACC	151000000	415680
R1003699-1-14	AATTTG	R1003699	1	14	Tbx20	GGAGCTCTGGGACAAATTC	GAATTTGTCCCAGAGCTCC	150000000	324640
R1003699-1-16	TCGTTT	R1003699	1	16	Tbx3	GGGACTTGGTTCAAACGAC	GTCGTTTGAACCAAGTCCC	145000000	378120
R1003699-1-18	ATACGG	R1003699	1	18	Tceal1	CCAGTTCGAAGACCGTATT	AATACGGTCTTCGAACTGG	140000000	391000
R1003699-1-20	GACTGA	R1003699	1	20	Tcf23	GGTTGACATGGTTCAGTCA	TGACTGAACCATGTCAACC	67000000	331760
R1003699-1-22	TTCTCT	R1003699	1	22	Tcfap2a	GGGAGATCTTTAAGAGAAA	TTTCTCTTAAAGATCTCCC	124000000	336840
R1003699-3-2	TTTTCA	R1003699	3	2	Tcfcp2l2	GGGTACAAGTGCTGAAAAA	TTTTTCAGCACTTGTACCC	209000000	321880
R1003699-3-4	AGATAT	R1003699	3	4	Tcfcp2l3	GGCCTGGAAGTCATATCTG	CAGATATGACTTCCAGGCC	126000000	414560
R1003699-3-6	CACCAA	R1003699	3	6	Tcfec	CGACTAACAAATTTGGTGA	TCACCAAATTTGTTAGTCG	117000000	370640
R1003699-3-8	CATGTT	R1003699	3	8	Tead3	CGTAGGTTTTATAACATGT	ACATGTTATAAAACCTACG	163000000	397720
R1003699-3-10	TCTTCC	R1003699	3	10	Tef	GGAAAAGCTGGAGGAAGAC	GTCTTCCTCCAGCTTTTCC	128000000	351760
R1003699-3-12	AAGGGT	R1003699	3	12	Tfcp2l4	GCGAACCTGCTCACCCTTT	AAAGGGTGAGCAGGTTCGC	95800000	456400
R1003699-3-14	GAACTT	R1003699	3	14	Tgfb1i4	GGGAGGAAGTGGAAGTTCT	AGAACTTCCACTTCCTCCC	111000000	283320
R1003699-3-16	ATGAAC	R1003699	3	16	Tgif	GGTCTGTAACTGGTTCATC	GATGAACCAGTTACAGACC	105000000	418400
R1003699-3-18	TGCAGT	R1003699	3	18	Tieg1	GGGTCAAATCTGACTGCAT	ATGCAGTCAGATTTGACCC	130000000	394720
R1003699-3-20	GAGTTG	R1003699	3	20	Trappc2	GCTAAATGAGAACAACTCG	CGAGTTGTTCTCATTTAGC	122000000	373800
R1003699-3-22	ATGAGT	R1003699	3	22	Trim24	CCATCGAATGAAACTCATG	CATGAGTTTCATTCGATGG	173000000	445480
R1003699-5-2	ATAGAA	R1003699	5	2	Twist2	GCTAGCCGTGTTTTCTATT	AATAGAAAACACGGCTAGC	121000000	380480
R1003699-5-4	GGATGG	R1003699	5	4	Wbp5	GGCTAACCGAAGCCATCCT	AGGATGGCTTCGGTTAGCC	144000000	331400
R1003699-5-6	GGTCTG	R1003699	5	6	Wt1	GGTTTTCTCGCTCAGACCA	TGGTCTGAGCGAGAAAACC	143000000	360280
R1003699-5-8	GAGGAG	R1003699	5	8	Zec	GGCCTTCAAGAACTCCTCC	GGAGGAGTTCTTGAAGGCC	153000000	481600
R1003699-5-10	GTCCTC	R1003699	5	10	Zfhx4	GCGTATATAATTGAGGACT	AGTCCTCAATTATATACGC	96300000	248680
R1003699-5-12	CCATGA	R1003699	5	12	Zfp101	GGCATTTCAGGTTCATGGA	TCCATGAACCTGAAATGCC	137000000	402320
R1003699-5-14	AGGCTC	R1003699	5	14	Zfp108	GCATTTCACCTGGAGCCTT	AAGGCTCCAGGTGAAATGC	265000000	375280
R1003699-5-16	CTTGTT	R1003699	5	16	Zfp109	GGCCAAGTTCCAAACAAGA	TCTTGTTTGGAACTTGGCC	134000000	402120
[truncated: 52,811 more rows]

## Sheet: SuppTab4
Seed-sequence	siRNA guide sequence	Gene symbol (mmu)	Normalized fluorescence intensity	Normalized luminescence intensity	Uploaded to PubChem
ATAGCT	AATAGCTTCAATGTCGACC	0710005M24Rik	60.4065	71.2534	yes
ACAACG	CACAACGATTTTCTGCTCC	1100001I22Rik	27.9675	22.8939	yes
TCCTGG	GTCCTGGCTACATCATAGC	1110007F05Rik	68.8618	54.1393	yes
TAGAGG	GTAGAGGTAATGAGGAGCC	1110014J01Rik	134.959	70.1001	yes
TTCCTC	TTTCCTCACCTTGCACAGC	1110033J19Rik	51.4634	74.8724	yes
AGCCAC	AAGCCACATATAGAGATCC	1110064N10Rik	88.6179	64.6782	yes
TCTGCA	ATCTGCACTGTTTGTACCG	1300018P11Rik	211.382	63.7237	yes
TATACT	CTATACTTGTGGTAGTGCC	1700073E17Rik	82.9268	87.6649	yes
AATAAG	CAATAAGGGTAATCGTCCC	1700084J12Rik	93.4959	79.4459	yes
CTGGTT	TCTGGTTCTATCTTTTTCC	1700108L22Rik	130.894	71.3462	yes
TCTGCC	TTCTGCCTCTTTTAAATCC	1810057E01Rik	62.1138	80.7715	yes
TGTTGC	GTGTTGCTTGTTGTAAGGC	2210008M09Rik	71.5447	53.4632	yes
ACAGGC	AACAGGCTTTGGTGGAGCC	2310066N05Rik	151.22	82.2165	yes
GATGTT	AGATGTTTAAGACGGTCCC	2410005K20Rik	56.748	68.1779	yes
TTGCTG	CTTGCTGACCTGATGTAGG	2610012O22Rik	45.7724	50.6264	yes
ACTTAG	CACTTAGTAAGCATCTGGC	2610033H07Rik	79.2683	76.7283	yes
GGTGGA	TGGTGGAGTATCAGTTAGC	2810006K23Rik	57.4797	27.4011	yes
TTGGTG	CTTGGTGTCTAAATCGTGC	2810012L14Rik	93.4959	49.4465	yes
TTACTG	CTTACTGACTAACTGTCCC	3000003F02Rik	66.748	71.1473	yes
TGTGGC	CTGTGGCCATTTCCAATCC	3000004N20Rik	57.6423	46.1457	yes
CCAAGT	GCCAAGTATTAATTAATCC	3010033P07Rik	64.065	67.3162	yes
GCAGAG	AGCAGAGGCCAATTAGTCC	3110001N18Rik	115.447	59.3756	yes
TCCTTT	ATCCTTTAAGTACCGAGCC	3300001M20Rik	83.7398	62.5704	yes
ACTGAG	AACTGAGCAAGTTTGCTCC	4922504H04Rik	95.122	70.2857	yes
CTTATA	CCTTATAGACCCAATTTGG	4930517K11Rik	67.561	78.0142	yes
CTTCCA	TCTTCCAGCTACTTAACGG	4930522D07Rik	74.5528	80.0027	yes
CCATTT	GCCATTTTTGCCCTCTTCC	4933405A16Rik	93.4959	72.6188	yes
TACTTT	GTACTTTTCCAGAAGTACC	5730406I15Rik	72.6016	71.1076	yes
AAGTAG	AAAGTAGTCAGCCTCCTCC	6530404F10Rik	62.3577	74.1831	yes
CAAAAG	TCAAAAGCAGAAAGGCACC	9230117E20Rik	126.016	91.2176	yes
GCATAG	TGCATAGCGGTTAAGGACC	9530027K23Rik	41.2195	21.144	yes
TAGAAG	ATAGAAGACATTGAGTGCC	A530083I02Rik	91.8699	81.209	yes
TCTCAT	CTCTCATCTAACCTGTGCC	A830091I15Rik	79.1057	54.7491	yes
CTCCTA	TCTCCTAAACTTAAATTGC	B130016L12Rik	68.9431	66.0436	yes
CCTATG	ACCTATGGACTGTAGGACC	B230374F23Rik	72.5203	61.1785	yes
ACGCTG	CACGCTGGTATTTCACAGG	BC003885	164.228	92.9807	yes
CCTGAA	GCCTGAAAACACACTCTCC	Bop1	173.171	98.3893	yes
TCATGG	TTCATGGTCACTATTTACC	C330017I15Rik	60.3252	32.876	yes
TTCCCA	CTTCCCATCAGTTGTCAGC	C330027G06Rik	81.3008	63.9756	yes
TCAGGA	GTCAGGAACAAATTTTCCG	C430048L16Rik	83.7398	86.8695	yes
AATCTG	CAATCTGATTTTTCTTGCC	Cyld	96.748	83.794	yes
ATCAGA	CATCAGATGAGAGCTGTCC	D13Wsu64e	82.1138	74.1963	yes
ATGACT	AATGACTCTTGAAGACACC	D3Ucla1	52.5203	70.6701	yes
CTTCAC	ACTTCACTGATGGGTTCGC	Dpp10	70.2439	72.2211	yes
CGATTC	GCGATTCCTTTCCAGTTCC	Dpp6	82.1138	81.3416	yes
CTAGTT	TCTAGTTTTGTCATGTCCG	Eef1b2	86.9919	86.6706	yes
CTTCCA	ACTTCCAGACTGGTAATCC	Eef1d	162.602	106.476	yes
ATCACA	CATCACAAATGCGAACCGC	Eftud1	88.6179	81.7658	yes
TTAGTT	GTTAGTTTCTTGATACACC	Eif2c3	107.317	86.7369	yes
TTCTGA	GTTCTGAATGTCTAAAACC	Eif2c4	109.756	81.8453	yes
GACTAG	TGACTAGTCTGAAGTTTCC	Eif2s3y	67.0732	43.9319	yes
TTCTGT	GTTCTGTGATGTCATGGCC	Eif3s5	28.7805	30.6489	yes
TTTGTG	GTTTGTGTACCTCTTGTCC	Eif3s7	109.756	68.4563	yes
ACAACT	GACAACTCTCTTTGTATCC	Eif3s8	107.317	60.7543	yes
TTCCTC	ATTCCTCACTCGGATCTCC	Eif3s9	63.252	122.887	yes
GGGAGA	AGGGAGATTTATAGAAACC	Eif4b	126.016	90.8597	yes
AACGTA	CAACGTAAGGTACACCTGG	Eif4ebp2	117.886	107.47	yes
CAAACT	TCAAACTGTTCGTCATCGG	Eif4ebp3	107.317	65.0891	yes
TCAATA	ATCAATAGTCTTAGGACCC	Eif4g1	105.691	72.3272	yes
AGGACT	GAGGACTAATTTCATTTGG	Eif5	107.317	120.939	yes
ATTCCA	AATTCCAACAAGGTGTACC	Eif5a2	83.7398	111.924	yes
TAGAAA	TTAGAAAAGTCGCTAAGGG	Eif5b	104.878	93.4845	yes
TCGTGG	TTCGTGGATGGTGAAGTCC	Frag1	68.4553	65.2747	yes
TCTGTC	TTCTGTCTTATACAGGACC	Fst	91.0569	54.0863	yes
TTTTAT	ATTTTATTGCCTGGGTGGG	Fstl3	60.3252	37.7013	yes
TAGAAG	GTAGAAGTCGTCCTGAAGC	Fzr1	73.4959	56.6978	yes
TTTATA	TTTTATAACCAACACTGGC	G1p2	67.9675	75.522	yes
ATGAGG	CATGAGGCCACAAAATCGG	Grcc2f	59.187	42.6062	yes
ATTTCA	GATTTCAAACCTAATAGCC	Grsf1	64.6341	67.9525	yes
CCATTC	CCCATTCCATCCGTTTACC	Gspt2	99.187	80.4931	yes
CGTGTC	ACGTGTCATAGACCACACC	Hdac5	84.5528	78.9289	yes
TTCAAA	GTTCAAAACAGAGCTTCGG	Hdac9	78.6179	82.8528	yes
TTTAGC	GTTTAGCAAAGTACTGGCC	Hnrpa1	61.0569	69.1324	yes
TAGTTA	ATAGTTAGAAGGCTGCTGG	Hnrpa2b1	104.065	45.2708	yes
AACATT	GAACATTTTTCCCGCGTCC	Hnrpab	115.447	94.5715	yes
GAATGG	TGAATGGCCTTCATCCTCC	Hnrpd	88.6179	36.3889	yes
TGTATC	TTGTATCCCAGCTCAAGCC	Hnrpdl	59.5935	32.5578	yes
AGGAAG	GAGGAAGTTTTGTACGTCC	Hnrpf	112.195	85.6764	yes
ATAAGT	CATAAGTTTTCGTGGTGGG	Hnrph1	81.0569	98.6412	yes
TTGTGT	CTTGTGTTTCTTTAAGGCC	Hnrph2	111.382	97.5674	yes
TTTAAC	CTTTAACACCAATTATTCC	Hnrpk	79.0244	77.02	yes
TGGTAA	ATGGTAAACAGAAGCACGC	Hnrpl	100	50.401	yes
TTGACT	ATTGACTTGGTACTTGTCC	Hrasls3	34.7967	48.4788	yes
GTCTTT	AGTCTTTTCTGTCGTAGCC	Ict1	66.9919	84.6822	yes
AACATG	GAACATGACATCGCCATGG	Kcnrg	60.5691	75.6413	yes
TAGCCG	CTAGCCGAAAATGTGGACC	Kctd11	65.0407	61.6027	yes
GTGGTC	CGTGGTCTTTTATAATTCC	Kctd12b	78.5366	66.5606	yes
TACAGC	ATACAGCAGGTTGAAGTCC	Kctd15	71.9512	64.8373	yes
AAGACA	AAAGACATCATGAATACCC	Kctd6	108.13	90.7669	yes
TAATGG	GTAATGGTTGACAAGGTGC	Kctd7	35.4472	71.8764	yes
ATAGAT	GATAGATGGATGTTGATGC	Kctd8	53.4959	67.2765	yes
ATGCCA	CATGCCAATGAGCATGCGA	MGC62475	66.6667	75.3231	yes
GTAGTA	AGTAGTAAACCTTCACTGG	Mrpl1	62.9268	86.7767	yes
TTGATA	GTTGATAGAGACACCTCGC	Mrpl11	92.6829	90.7669	yes
ACGTAG	GACGTAGTTCTTGATCTCC	Mrpl12	134.146	80.3871	yes
ATATCT	AATATCTTCCGGAATATCC	Mrpl13	75.8537	73.8517	yes
AAGTGA	TAAGTGAAACGAGTACTGG	Mrpl15	96.748	87.4793	yes
TCAAAC	ATCAAACTGTCCTTAATCC	Mrpl16	98.374	75.2701	yes
CAATGC	ACAATGCTACTTCCAGGCC	Mrpl17	83.7398	80.4534	yes
TCGGAA	ATCGGAAGCACCTTTCTCC	Mrpl19	120.325	74.4747	yes
TAGCGG	ATAGCGGACTACCACAACC	Mrpl2	104.878	85.3052	yes
GATTAA	CGATTAATCCAGAGGGTCC	Mrpl20	88.6179	75.9064	yes
TCTTGT	TTCTTGTGATCCCTCCTCC	Mrpl23	107.317	49.3007	yes
CTTCAC	GCTTCACTAGCGATCATGG	Mrpl24	66.5041	82.0707	yes
GATGCC	TGATGCCGTAGTGTTTGCC	Mrpl27	86.1789	87.1081	yes
ACATGA	CACATGACAGTCTTGTACC	Mrpl3	130.894	66.9318	yes
ATAAGG	CATAAGGGAGAACGGATGC	Mrpl4	50	54.5503	yes
GTCCTT	TGTCCTTCAGAAGACAGCC	Mrpl43	100.813	90.5018	yes
TTGGTG	ATTGGTGGCAGAGACTACC	Mrps11	39.6748	47.4846	yes
ACCTGC	AACCTGCAGACACTGAACG	Mrps12	126.016	112.918	yes
AACAGG	TAACAGGACAGCTATCCCG	Mrps14	130.894	75.5485	yes
TTTATT	CTTTATTAGTTCACTTGGG	Mrps15	90.2439	81.8586	yes
TCATAG	ATCATAGGAGCCCAACTGC	Mrps16	50.1626	64.9831	yes
TTCACA	CTTCACAGAAAACAGCTCC	Mrps2	80.8943	67.25	yes
CCACTG	ACCACTGCTTTATTTTGCC	Mrps25	100	89.0435	yes
TTAGGG	TTTAGGGAGGTTCTCCAGC	Mrps33	114.634	111.831	yes
AGTCTC	CAGTCTCTGCTAATGCGCC	Mrps5	165.854	73.3612	yes
TCAATG	TTCAATGGTGGCCTGTTCC	Mrps7	50.8943	39.9417	yes
AACATT	TAACATTTCTTCTAGTTCC	Mrps9	71.9512	81.3416	yes
TTTCTA	TTTTCTAGCATTCTGCTGC	Mtrf1	82.1138	77.7623	yes
AGTGAG	CAGTGAGATAATCTGATGC	Mtrf1l	78.1301	40.578	yes
TTTTCT	TTTTTCTTCCACACGCTCC	Nedd8	122.764	81.2885	yes
TGCTCG	TTGCTCGTACTCCTCGTCC	Nfkbia	42.0325	51.9918	yes
AATCAA	CAATCAAAATAGCCATCGC	Nfkbib	90.2439	81.7392	yes
GTTTCT	TGTTTCTACGCGATGCTGC	Nola1	116.26	55.1203	yes
GAATGT	CGAATGTTCTCAAGTGGCC	Nola3	90.2439	110.36	yes
ACATAT	AACATATCTTTAAGGAGCC	Nsmaf	76.748	74.7133	yes
ATGATG	AATGATGCTGCCCACTTCC	Pcbp4	50.2439	56.4194	yes
AAACCT	CAAACCTTGTTCTGACACC	Pdcd5	41.3821	65.4736	yes
AGCTTC	GAGCTTCCGAACAAACACC	Pes1	85.3659	85.0534	yes
GCCGAT	TGCCGATGGAAGAGTCTAT	Ppp1r13l	91.0569	83.0914	yes
AAATAT	AAAATATACAACTTCCTCC	Psmd10	71.8699	76.0125	yes
TTTTAA	GTTTTAACTGACTCCGTCG	Psmd12	33.3333	17.2201	yes
ACAATG	TACAATGTTGACGGCATCC	Psmd4	64.065	64.5191	yes
ACATTG	GACATTGGTCTGGATGTCC	Psmd8	11.2195	8.03341	yes
CTGGAC	ACTGGACAAAAGCATAGCC	Raly	57.2358	66.5739	yes
TGCGCA	GTGCGCATCATACCAAGCC	Rbm12	100	77.7756	yes
ATCTCT	CATCTCTATCACCGTAGCC	Rbmxrt	145.528	102.446	yes
CGGATA	TCGGATATGAAAGCCATCC	Rpl10	26.6667	21.5417	yes
TCCACC	CTCCACCGTCTCCAGAAAC	Rpl10a	115.447	86.0741	yes
ATTCCA	GATTCCATCGTACTTCTGC	Rpl11	60.9756	62.6632	yes
GCAGTA	TGCAGTACCCAGGATCTCC	Rpl12	150.407	69.0263	yes
TCAGCA	TTCAGCAGAACTGTCTCCC	Rpl13	48.2927	35.3549	yes
TTTTCC	CTTTTCCTTCCGTTTCTCC	Rpl13a	86.9919	66.839	yes
TTATTA	TTTATTATTCTGTGTAGCC	Rpl14	93.4959	78.1998	yes
CCTGTA	TCCTGTAAATGACATAGCC	Rpl15	85.3659	95.115	yes
TTCGGC	GTTCGGCTCATGAACAACC	Rpl18	77.6423	60.2505	yes
TGGATT	TTGGATTCCCGGTATCTCC	Rpl19	38.7805	22.0587	yes
TCTTCA	CTCTTCAAACTAGTATACC	Rpl21	76.1789	79.4459	yes
TCACAC	ATCACACAAAGAAATCACC	Rpl22	88.6179	66.2955	yes
TTGTCG	GTTGTCGAATTACCACTGC	Rpl23	62.3577	60.4892	yes
AGAATT	TAGAATTAGCCATCTGGAC	Rpl23a	82.1138	73.6926	yes
TTATCT	TTTATCTGCCGAGGATTCC	Rpl24	37.2358	24.8823	yes
TACTTG	CTACTTGTCGGGACTTGGC	Rpl26	32.1951	37.1446	yes
TATACC	ATATACCTAAAAGCGAAGC	Rpl27	28.6179	21.4224	yes
AACTTT	CAACTTTCCCAAAGTAACC	Rpl27a	28.8618	67.926	yes
GATTAT	AGATTATTTGGCTCCGTGC	Rpl28	27.8049	25.4524	yes
TTGGTT	CTTGGTTTGGACCTTAGGC	Rpl29	46.9106	37.8339	yes
AGCCTA	GAGCCTAGAGTTGATCGAC	Rpl30	71.2195	64.9566	yes
GGTTAG	AGGTTAGTTCTCATCCACG	Rpl31	38.1301	19.2484	yes
TTTCTT	TTTTCTTCGCTGCGTAGCC	Rpl32	26.9106	29.5221	yes
ATTCTG	GATTCTGTGTCCAATGGCC	Rpl35a	22.0325	24.8028	yes
GGAGGG	GGGAGGGTTCACTCAATCC	Rpl36	84.5528	68.0984	yes
CAAGTC	ACAAGTCGACTTCTGAAGG	Rpl37	87.8049	63.2465	yes
TCTTGG	TTCTTGGTGCGTTTAGCCA	Rpl37a	47.7236	26.0754	yes
CTGGTT	GCTGGTTCATTTCAGATCC	Rpl38	67.3171	50.2684	yes
TTGCCA	CTTGCCATTGTGTGAATCC	Rpl39	66.1789	54.3912	yes
AGCCTT	AAGCCTTTGTGGGTCTTCC	Rpl3l	44.3089	57.1618	yes
GCTTTC	AGCTTTCTTATACATCTCC	Rpl5	60.7317	41.3734	yes
TAGCAG	ATAGCAGATCGGGAGTACC	Rpl6	30.6504	31.1526	yes
CATAGA	TCATAGATGAGCTTCCTCC	Rpl7	38.2927	27.3878	yes
CTCTTC	CCTCTTCTCGAACAGAGGG	Rpl7a	104.065	81.8055	yes
AATGTT	GAATGTTAAATAGCCATGC	Rpl7l1	51.8699	58.9647	yes
CAACAC	ACAACACACGATCGTACCC	Rpl8	97.561	88.2216	yes
TTAACT	TTTAACTGTTGTGGCTTGC	Rpl9	24.3089	18.0023	yes
AGGGCA	GAGGGCATTGATCTTATCC	Rplp1	47.7236	41.718	yes
TTCAGC	ATTCAGCTCACTGATGACC	Rplp2	35.0407	29.8933	yes
CTCCAA	TCTCCAAGCAAACTGTTCC	Rps10	91.8699	78.1733	yes
TTTGGT	TTTTGGTAAGCACGCTCCG	Rps11	87.8049	63.4321	yes
GATTCT	AGATTCTTTGCCATAGTCC	Rps12	20.7317	12.4611	yes
CGGTAA	TCGGTAACATGGACAAAGG	Rps14	48.9431	19.8449	yes
GGTGCC	TGGTGCCTCCTTTTTGGCC	Rps15	126.016	86.6441	yes
CTTCCA	ACTTCCATTATAACTTCCC	Rps15a	95.122	93.6833	yes
ACACCA	CACACCAGCAAATCGCTCC	Rps16	77.3171	71.3594	yes
CAACTT	GCAACTTGATAGAGATGCC	Rps17	55.0407	44.7272	yes
TTCCCA	CTTCCCATCCTTCACATCC	Rps18	92.6829	55.1203	yes
GTCCTC	CGTCCTCCATAGATCTTGG	Rps19	110.569	75.2568	yes
CTTGTC	CCTTGTCTTCAGCTTTACC	Rps2	86.1789	100.497	yes
TGAGTC	ATGAGTCGCTTGTGGATCC	Rps20	60.2439	46.2915	yes
ATGCCA	GATGCCATAGGTTTTAAAC	Rps21	50.9756	60.7013	yes
AGCACA	CAGCACAATTCCCTTTGCA	Rps23	113.821	87.0418	yes
ATTCTG	CATTCTGTTCTTGCGTTCC	Rps24	37.1545	22.1515	yes
GATCGA	GGATCGATTCCTAACAACC	Rps26	95.122	73.8517	yes
GGTGAT	TGGTGATTTTATAGCATCC	Rps27	53.1707	46.7555	yes
AGATGA	CAGATGAAGGGTGGACTCC	Rps27a	49.3496	33.7377	yes
TCTTCT	TTCTTCTAAATGAACAGCC	Rps27l	67.8049	65.4868	yes
CGAGCT	TCGAGCTTCTCTTTCTGAC	Rps28	49.9187	27.1227	yes
CAAGAA	CCAAGAACATTCTGTGTCC	Rps3	117.886	61.5762	yes
GTCAGA	AGTCAGACAGTTTTTGCCC	Rps3a	37.8049	23.6097	yes
GGTAGG	GGGTAGGTTATATCGGTCC	Rps4x	47.8049	31.6034	yes
TCTGCA	ATCTGCACGTCATCAGTGC	Rps5	102.439	54.59	yes
ATGTTG	GATGTTGAGTTCACGCAGC	Rps7	74.5528	68.1381	yes
GCAATA	GGCAATACAGGCTAGAAGC	Rps8	31.5447	48.7042	yes
AAGATA	CAAGATAAAAAGGCAGGCC	Rrs1	72.6016	93.9219	yes
TCAAAG	CTCAAAGAAACCTTCGTCC	Samd8	87.8049	91.96	yes
TAGCTG	ATAGCTGGATCCTATTCGC	Sin3b	59.2683	44.3163	yes
GCTGTT	AGCTGTTACAAAGGTCCCG	Sirt3	95.935	84.0061	yes
GCTTAG	GGCTTAGTTAGATTCTCCC	Sirt7	110.569	69.4108	yes
TAGCAT	ATAGCATCACTGACTTACG	Srp19	86.9919	44.5814	yes
ATGTAA	AATGTAACTCAGAGATGCC	Ssfa1	90.2439	109.909	yes
GGGAGA	CGGGAGATTCTCTTTCTGC	Trp53bp2	160.163	51.7399	yes
AACTCA	GAACTCATCATAGTGCTCC	U2af1	108.943	33.6581	yes
CGCCTC	TCGCCTCTTACGTCTCTCC	U2af1-rs2	121.951	89.1629	yes
AGTTCT	CAGTTCTGTGAATACCTCC	U2af1l4	113.008	83.1975	yes
CCTTCC	GCCTTCCTTGTCTTGGATC	Uba52	75.6098	69.6494	yes
CCCTCT	GCCCTCTTTATCCTGGATC	Ubb	74.878	77.8286	yes
AAAGAT	CAAAGATCTGCATCCCACC	Ubc	84.5528	58.8056	yes
AGGTGG	AAGGTGGATAGTGGTTTCC	Ubd	70.4065	49.0223	yes
GTTGTA	TGTTGTAATCTGACAGTCG	Ubl4	65.0407	59.0177	yes
TTCGTA	ATTCGTAATTAGGAATTCC	Ufd1l	95.935	84.6026	yes
GGATAT	TGGATATCTCTTATTTGCC	Vps24	52.5203	53.45	yes
ATGGGT	AATGGGTACCTCCACACGG	Zp3	130.081	99.4101	yes
TTTGAG	GTTTGAGTGGGATGACAGC	0710005M24Rik	86.478	70.2623	yes
CTTTCC	GCTTTCCCAACCTTCTTGG	1100001I22Rik	24.2767	14.2526	yes
TTCGGA	TTTCGGATAATTTTGACGC	1110007F05Rik	95.5975	77.1013	yes
TACATT	CTACATTTCCGTGACAGCC	1110014J01Rik	150.314	67.5192	yes
CAAACT	TCAAACTTGATGGCATCGG	1110033J19Rik	95.283	54.8976	yes
TTCATA	TTTCATATAAGGTTGGTCC	1110064N10Rik	62.8931	50.0417	yes
AGAGTT	TAGAGTTTGATTTGGAGCC	1300018P11Rik	116.981	78.8435	yes
CTCACT	CCTCACTTGTAAATGAGCT	1700073E17Rik	107.547	63.7198	yes
CACAAG	GCACAAGAATGAAGAGACC	1700084J12Rik	143.082	79.2142	yes
CAGGTT	TCAGGTTGACATCTAGAGC	1700108L22Rik	114.151	36.308	yes
TCCTTT	CTCCTTTGTATCTGATTCC	1810057E01Rik	41.5094	29.6543	yes
AGGTTG	AAGGTTGATAAATGGCAGC	2210008M09Rik	97.7987	85.4601	yes
TTTTTT	TTTTTTTCAGAGCCAGTCC	2310066N05Rik	77.9874	60.3837	yes
CCAGCT	TCCAGCTGTAAAAGAGCGG	2410005K20Rik	97.4843	63.7383	yes
TGCCAA	TTGCCAAAGAACATCCGGC	2610012O22Rik	96.5409	64.7391	yes
TTCCTT	GTTCCTTTCTTTGTACTCC	2610033H07Rik	56.9182	39.5144	yes
TCAAAC	TTCAAACCGATTTAAGCCC	2810006K23Rik	75.7862	70.6329	yes
TTCTGT	TTTCTGTTTCCTCTCACCC	2810012L14Rik	80.8176	27.3376	yes
CTTTGA	TCTTTGATACTTTTCAACC	3000003F02Rik	73.2704	82.3279	yes
CCTATA	TCCTATAGGTAATCCTTGC	3000004N20Rik	94.9686	81.5309	yes
TCTCCA	CTCTCCAATCAACTTTAGC	3010033P07Rik	114.151	59.9944	yes
CGAAGT	ACGAAGTTCGTAAGTCTCC	3110001N18Rik	82.3899	75.5074	yes
AGTAGA	CAGTAGACCACAAACGGCC	3300001M20Rik	62.2642	77.9168	yes
TTTGTA	TTTTGTAGGGAAGTATGGC	4922504H04Rik	110.377	101.029	yes
CACTTA	TCACTTAGGTTTGGAGTCC	4930517K11Rik	61.3208	53.452	yes
TTTACA	ATTTACAGACCTTTTTTCC	4930522D07Rik	87.1069	59.0121	yes
AAGGTC	TAAGGTCTTGGGTTTGCCC	4933405A16Rik	96.5409	71.0963	yes
TGTATT	GTGTATTTGTCATCAAACC	5730406I15Rik	82.3899	79.0288	yes
TACCTA	TTACCTACATTGATAAACG	6530404F10Rik	73.8994	74.8216	yes
CGAGAA	TCGAGAATCAGCATTTCCC	9230117E20Rik	91.195	70.0769	yes
GCAATC	TGCAATCTTTACGAATTCC	9530027K23Rik	88.6792	44.6669	yes
GTTGAA	TGTTGAAAGAGGTTTAGGG	A530083I02Rik	103.774	77.472	yes
AAAGCA	TAAAGCAGTCACAATCTCC	A830091I15Rik	175.786	95.4499	yes
GTCAGT	GGTCAGTGTTTTGATGAGC	B130016L12Rik	25.6604	37.5869	yes
GTCTTC	TGTCTTCCTAGCAGAGTCC	B230374F23Rik	83.9623	67.2042	yes
TTCATT	GTTCATTATAAATTTGGCC	BC003885	111.635	74.4324	yes
GGATCA	TGGATCATGATGTCACCGC	Bop1	139.308	52.2843	yes
GCCTCA	GGCCTCACTGATTTTATGC	C330017I15Rik	98.4277	76.0449	yes
CGTAAG	TCGTAAGGAAGGGATGGGC	C330027G06Rik	102.83	96.9141	yes
CCTAAA	TCCTAAAGGCAATCCTTCC	C430048L16Rik	113.522	82.4576	yes
TTAACA	TTTAACAATGGTTCAACCC	Cyld	95.9119	63.4418	yes
GGGTTT	AGGGTTTAGCTCTGAAACC	D13Wsu64e	72.956	80.9193	yes
TGCATT	TTGCATTTACACATTAGGG	D3Ucla1	65.7233	30.1548	yes
ATTATG	GATTATGAAGTCCGAATCC	Dpp10	91.195	74.8216	yes
TCTCTG	TTCTCTGTAGATGAATTCC	Dpp6	74.5283	53.0257	yes
ATGGAC	CATGGACTGTACGTAGTCC	Eef1b2	70.7547	65.3508	yes
CCGAAC	GCCGAACAGGTCAATGTCC	Eef1d	99.0566	64.2573	yes
CATATA	CCATATACCTTAACTTGCC	Eftud1	51.8868	46.0013	yes
ACTTTA	CACTTTAAAATGCTGAACC	Eif2c3	71.3836	60.0315	yes
ATTTTA	TATTTTAGGGATCTGAACC	Eif2c4	89.3082	76.1746	yes
GAAGTT	TGAAGTTTCCTTTGGTCCC	Eif2s3y	181.132	59.1419	yes
AAAGTG	TAAAGTGCTGACATAGGCC	Eif3s5	48.1132	45.6492	yes
AATACT	GAATACTTGTTTGTGTACC	Eif3s7	64.4654	70.2623	yes
TTTTTT	ATTTTTTCGGTAGCCATCC	Eif3s8	75.4717	41.6458	yes
ATTTGC	AATTTGCTTTATCTGATCC	Eif3s9	19.3396	13.2332	yes
ACTTCC	CACTTCCTGTCCTTGACCG	Eif4b	65.7233	43.4251	yes
ATAAAT	CATAAATGATTCGTGTTCC	Eif4ebp2	100.629	82.6615	yes
TCCATT	TTCCATTACTCCATACAGG	Eif4ebp3	59.7484	54.0265	yes
TTAGAT	CTTAGATTTCTTCTCCACC	Eif4g1	82.0755	71.5596	yes
ATTCCA	GATTCCATTTCCTTTGCCC	Eif5	112.579	70.1511	yes
CATATG	GCATATGAGTTGATAATCG	Eif5a2	81.761	77.8797	yes
TTTACC	TTTTACCATGTTCAAGTCG	Eif5b	45.283	43.3509	yes
GCTCAG	AGCTCAGTTTTTTAGGACC	Frag1	76.4151	58.4376	yes
TTGAAG	CTTGAAGAGAGTATTGTCG	Fst	80.1887	63.3306	yes
ACGAAG	CACGAAGTTCTCTTCCTCC	Fstl3	164.465	122.825	yes
TTGAGG	GTTGAGGTAGAAGTCGTCC	Fzr1	136.478	36.3451	yes
AATCTG	CAATCTGCTTCTTCAGTTC	G1p2	88.9937	39.5329	yes
CAGAGA	GCAGAGAGTGGATAGTTGC	Grcc2f	98.4277	104.921	yes
AGATAA	GAGATAAACATCATCCACC	Grsf1	61.6352	67.371	yes
AAAGAG	AAAAGAGATTGCTTAGTCC	Gspt2	105.975	87.4432	yes
ACGTAC	AACGTACTTTTAAGTTGGG	Hdac5	102.201	76.5082	yes
AAATCT	TAAATCTTTGCCTATTACC	Hdac9	59.7484	65.6288	yes
AAGGTC	AAAGGTCTACAGTAAAACC	Hnrpa1	101.887	93.4853	yes
AGTTAC	AAGTTACAAAGCCAAATCC	Hnrpa2b1	68.8679	56.9734	yes
GACTAT	TGACTATACACCAAAGTGG	Hnrpab	47.1698	86.2385	yes
TTTGAA	GTTTGAATGGCCTTCATCC	Hnrpd	98.7421	82.8468	yes
AACATT	AAACATTTTACCGTCATCC	Hnrpdl	76.4151	87.332	yes
TCACAA	TTCACAATGCCAATGTACC	Hnrpf	111.321	88.9074	yes
ATTATA	CATTATAATCATCATAGCC	Hnrph1	88.6792	88.2773	yes
TAGGTG	CTAGGTGGATCATAGTGGG	Hnrph2	95.5975	54.6011	yes
AAAGTT	AAAAGTTGGGATCATAAGG	Hnrpk	83.0189	50.0973	yes
GTTTTC	CGTTTTCAGTCTTCAGCCG	Hnrpl	52.8302	40.1816	yes
TCTTTC	TTCTTTCTTCACTATGGCC	Hrasls3	37.1069	23.8532	yes
GATTCA	CGATTCATCTTTTCAATCC	Ict1	43.3962	44.5371	yes
TAGAGG	ATAGAGGGCTTTGTATGCC	Kcnrg	101.572	64.6465	yes
TAGAAG	GTAGAAGTCAGCCTCTGCC	Kctd11	94.3396	70.7997	yes
AGCATC	TAGCATCTATCAAAAGTCC	Kctd12b	105.031	58.2337	yes
TCGATG	GTCGATGAAATAATGTTGC	Kctd15	75.7862	71.9118	yes
CGAAGC	CCGAAGCAGATCAAACTCC	Kctd6	132.39	64.9059	yes
GTACAA	GGTACAAACTATATCATCC	Kctd7	161.95	95.0607	yes
ACATTC	AACATTCAGCTCCACTACC	Kctd8	50	47.8362	yes
TGGGAG	ATGGGAGAATTCAACCGCA	MGC62475	88.3648	37.3274	yes
TACTTC	CTACTTCATAGATCCGCCG	Mrpl1	42.4528	36.1598	yes
AGCCAA	CAGCCAAAAACACAGCTCG	Mrpl11	107.862	87.573	yes
GCTTTG	TGCTTTGATCTTCTCGGCC	Mrpl12	105.975	79.3995	yes
TTTATT	GTTTATTATGACAACGTGG	Mrpl13	111.006	67.7416	yes
AAGGCT	AAAGGCTGATACTGGTGCC	Mrpl15	70.1258	51.024	yes
GTCTTA	AGTCTTACGGCTCACAGCC	Mrpl16	85.5346	74.2841	yes
AGCTTT	CAGCTTTGGGATCAAGTCC	Mrpl17	73.5849	58.7527	yes
AGGTCA	AAGGTCAAATCTGATTCCC	Mrpl19	59.434	64.5353	yes
CTCCTC	TCTCCTCAAACGGTTCTGG	Mrpl2	79.2453	46.0013	yes
GGTAGC	CGGTAGCAGCGATTCTTCC	Mrpl20	95.9119	50.6904	yes
AATTCC	TAATTCCGAAGGTCCACCC	Mrpl23	48.1132	31.6189	yes
TCCATG	CTCCATGGAGGATTCTTCC	Mrpl24	92.7673	45.2043	yes
ATACGC	TATACGCATACATTGTTGC	Mrpl27	76.4151	52.2472	yes
GCCAAC	GGCCAACTCTGAAAGAACC	Mrpl3	132.39	89.1854	yes
GTTGAA	GGTTGAAACTGTTGAGCCC	Mrpl4	105.031	66.7408	yes
ATTAGG	AATTAGGGTATTCACAAGG	Mrpl43	68.239	94.412	yes
CCCTTT	TCCCTTTCAGTGTTCTGCC	Mrps11	57.8616	47.0948	yes
GATGAA	GGATGAAGCAGACAGCCTC	Mrps12	64.4654	68.1123	yes
GCCATT	AGCCATTTCCTGAAGGTCC	Mrps14	50.3145	43.629	yes
TTCACA	TTTCACAACATCATCAACC	Mrps15	64.1509	66.2589	yes
ATCCAA	AATCCAATGCCGGATACGG	Mrps16	101.887	75.2108	yes
TTAACA	ATTAACATTCCTGGTTTCC	Mrps2	55.9748	51.7839	yes
TTAGAC	CTTAGACCTAAGTACTGGC	Mrps25	55.6604	60.4763	yes
ACTTTG	GACTTTGAGTCAGTAGACC	Mrps33	70.1258	63.5344	yes
TTTCTT	TTTTCTTTGTTCTTTTGCC	Mrps5	113.836	81.1232	yes
TCACAG	CTCACAGTTTTTGAGTGCC	Mrps7	63.522	60.1242	yes
TGTATT	ATGTATTAGCTTTGATAGC	Mrps9	153.145	113.595	yes
GTCTAA	TGTCTAAAATTCCACGGCC	Mtrf1	91.8239	67.7972	yes
GCATTC	GGCATTCAGAAATAATACC	Mtrf1l	81.761	61.4957	yes
TCTTTT	TTCTTTTTCTTCCACACGC	Nedd8	95.5975	43.5548	yes
AAGTGC	GAAGTGCCTCAGCAATTCC	Nfkbia	121.698	77.6758	yes
GGGCTA	AGGGCTAAGCTTATCGTCC	Nfkbib	164.78	100.473	yes
GCTTCA	TGCTTCAAATGAAAAGTCC	Nola1	97.1698	61.3289	yes
AGTATA	CAGTATAGACTCATTCACG	Nola3	97.1698	83.6438	yes
CAGAAA	TCAGAAACACTTTGGAACC	Nsmaf	105.346	81.5309	yes
GTGATG	TGTGATGGTGGTGATTCGC	Pcbp4	44.3396	28.6535	yes
GACTGT	TGACTGTCCTAGACACTGC	Pdcd5	38.3648	45.3897	yes
AGCCTG	CAGCCTGATAATAAATGCC	Pes1	31.761	65.9994	yes
TGTTCC	TTGTTCCACGTCTGCCAGG	Ppp1r13l	158.176	81.9757	yes
AATGTA	CAATGTAAATACTTGCTCC	Psmd10	64.7799	91.7617	yes
TTATTA	TTTATTACTATCACGTGGC	Psmd12	63.2075	41.9053	yes
GCAGAA	TGCAGAAGGTGATCTTGCC	Psmd4	95.5975	36.7158	yes
CAGACA	TCAGACAATCATCTCCAGC	Psmd8	20.4717	4.76323	yes
TCGAAT	CTCGAATTTGGACTTCTCC	Raly	88.6792	82.124	yes
ACAGAT	AACAGATATCTTTAGACCC	Rbm12	88.6792	76.6194	yes
CTAATA	TCTAATATCTGCTTCTGCC	Rbmxrt	93.7107	76.6935	yes
CGGATG	TCGGATGGACATGATGACC	Rpl10	39.6226	24.539	yes
TCATCG	ATCATCGGTCATCTTCACG	Rpl10a	73.2704	50.3753	yes
GTGAGC	TGTGAGCTGCTCCAACACC	Rpl11	53.1447	36.271	yes
TGTTCT	ATGTTCTTCTGCTTCTTCC	Rpl12	57.2327	22.945	yes
ATCTCA	TATCTCACTGTAGGGCACC	Rpl13	95.9119	67.2412	yes
GGGATC	AGGGATCCCATCCAACACC	Rpl13a	118.553	34.5658	yes
TTCGTA	TTTCGTATTGATATCCGCC	Rpl14	73.8994	41.9238	yes
ACATAG	GACATAGCCTTGCTTAGCC	Rpl15	34.9057	57.4738	yes
CTTGGA	CCTTGGAACGGACATAGGG	Rpl18	58.4906	42.1092	yes
GTTTTT	TGTTTTTGAACACATTCCC	Rpl19	77.3585	49.2633	yes
AGAATT	CAGAATTTTGCCCTTAACC	Rpl21	86.1635	70.1696	yes
TATAAG	CTATAAGCCCTTGTTGACC	Rpl22	21.0063	20.7766	yes
ATCTGT	TATCTGTGTTATGTGTACC	Rpl23	82.0755	66.6111	yes
AGATGA	TAGATGATCCCAATCTTGT	Rpl23a	53.1447	95.8391	yes
CCTTTT	TCCTTTTGGAAAGGAATGC	Rpl24	35.5346	24.1127	yes
AGCCTG	TAGCCTGGTGATAACGACC	Rpl26	24.1195	29.4875	yes
AAACCA	AAAACCATTTGTTCTTCCC	Rpl27	64.4654	39.1437	yes
CTGCTG	TCTGCTGAAGAATTTGGCC	Rpl27a	101.887	78.2689	yes
GCTTTC	GGCTTTCAGATTATTTGGC	Rpl28	89.6226	70.5403	yes
CTGCAT	CCTGCATCTTCTTCAGGCC	Rpl29	87.4214	113.836	yes
ATATTA	AATATTATTGCCACTGTAG	Rpl30	58.4906	32.3603	yes
TGATGG	TTGATGGTGTATTCTCGGG	Rpl31	49.0566	35.4184	yes
GGATCT	AGGATCTGGCCCTTGAACC	Rpl32	58.4906	33.7133	yes
GGTTTT	TGGTTTTGTTTGGTTTACC	Rpl35a	105.66	65.3693	yes
ATCATG	GATCATGTCCCGCACGAAC	Rpl36	53.1447	41.5161	yes
GTGTTT	AGTGTTTCGTCTCTTAGCC	Rpl37	87.4214	40.0334	yes
AGAAGG	CAGAAGGAGCAAGTGTACT	Rpl37a	80.8176	87.1467	yes
TTGAAC	CTTGAACTTCACATTATCC	Rpl38	57.8616	34.4361	yes
TTCTCT	CTTCTCTTAGAGTTGTACC	Rpl39	35.2201	13.1962	yes
CAGTTA	TCAGTTACGTCGTAGCTGG	Rpl3l	64.1509	75.6371	yes
TTGTAC	GTTGTACTTATTCTTGTCC	Rpl5	68.239	61.1065	yes
TTCTTC	TTTCTTCTTCTTCTCAACC	Rpl6	47.7987	22.7226	yes
CCTTAC	ACCTTACGAACCTTTGGGC	Rpl7	83.6478	69.1688	yes
CTTAAG	GCTTAAGCAGCTGAGTAGC	Rpl7a	110.692	88.9445	yes
GCACAG	AGCACAGAATGCAACTAGC	Rpl7l1	138.994	86.3312	yes
GGGTCA	AGGGTCATGAATGATGTCC	Rpl8	135.22	65.7585	yes
TGATGT	TTGATGTGATTGAAGTCCC	Rpl9	52.8302	36.6602	yes
ATGTCA	CATGTCATCTTCAGACTCC	Rplp1	64.7799	50.4865	yes
TTGTTG	CTTGTTGAGCCGATCATCG	Rplp2	71.6981	74.8587	yes
CTGTTC	ACTGTTCCTTCACGTAGCC	Rps10	90.566	119.841	yes
TTGTCT	CTTGTCTATGTAGGTACCC	Rps11	107.233	92.8181	yes
TTCTTG	TTTCTTGTTGTCATCAACC	Rps12	44.9686	20.6283	yes
TCTCGG	ATCTCGGTCAGCCTTCACC	Rps14	63.8365	26.1514	yes
TCTGGT	CTCTGGTTTGATCTCCACC	Rps15	47.4843	17.9223	yes
ATTCAA	GATTCAAAAGGACTGACCC	Rps15a	94.0252	84.2369	yes
AGGATA	GAGGATATCTTTGATCTCC	Rps16	53.1447	22.7597	yes
GATCTC	TGATCTCCTGATCTAGGGC	Rps17	46.2264	50.5792	yes
GGTCGA	AGGTCGATGTCTGCTTTCC	Rps18	153.459	75.6186	yes
ATGTTT	TATGTTTGGCCAGCTTGAC	Rps19	29.1195	10.1937	yes
GACTTG	GGACTTGATCTTCATGTCC	Rps2	54.4025	57.8816	yes
CTGATG	ACTGATGGAAGTAATCTGC	Rps20	64.1509	31.0815	yes
GAGACA	TGAGACAATTCCATCAGCC	Rps21	64.4654	29.1354	yes
TGGCCT	TTGGCCTTTCTTTCTTGCC	Rps23	73.5849	64.4426	yes
AGGACA	AAGGACATCAATGACCATC	Rps24	47.7987	28.7091	yes
TTGCTT	CTTGCTTCAGATATGTCCC	Rps26	36.1635	27.2264	yes
AGCATC	GAGCATCCTTCTGTCAGCC	Rps27	111.635	70.2623	yes
TGTAAG	GTGTAAGACTTCTTCTTCC	Rps27a	64.4654	35.5111	yes
AACTGA	TAACTGAAGTTGGTAAGGC	Rps27l	86.478	79.2883	yes
GTCATC	TGTCATCCATGAATTCCAC	Rps28	132.704	81.9757	yes
CTTTAG	TCTTTAGGTTCCACGATGC	Rps3	21.9497	16.4211	yes
CCTAAT	TCCTAATATTGAACATGGC	Rps3a	65.4088	69.0761	yes
GAAGTC	TGAAGTCAGTTATTTTGCC	Rps4x	51.2579	24.8911	yes
CACGAT	CCACGATGGGACATTGTGC	Rps5	97.4843	76.1931	yes
CCAGAA	ACCAGAAAAAGTTTCAACC	Rps7	66.9811	44.8893	yes
TTTAAA	GTTTAAAATCTCTTCCTCC	Rps8	72.6415	76.7491	yes
TTCTTG	CTTCTTGGGACGGATTCCC	Rrs1	135.535	49.5969	yes
GAGTCA	AGAGTCATTCCAAAGCCGC	Samd8	73.5849	54.8791	yes
TGGCTA	ATGGCTATGGGAGTTGTCC	Sin3b	96.5409	70.3364	yes
GCTGGA	AGCTGGACCACATCTTTCC	Sirt3	60.3774	59.4014	yes
GCTATG	GGCTATGCCACTTTCTTCC	Sirt7	71.6981	66.2219	yes
CTTCTT	TCTTCTTCTTTCCTTTCCC	Srp19	51.8868	34.8253	yes
CTGCTT	GCTGCTTTAGTTGAGAGCC	Ssfa1	74.8428	67.1115	yes
AGCCTC	AAGCCTCTTAAGTTTCTCC	Trp53bp2	139.308	78.9362	yes
CAATGG	GCAATGGTCTGGCTAAAGG	U2af1	93.0818	31.9711	yes
TTCTGT	TTTCTGTGCCAATTCTGCC	U2af1-rs2	49.0566	34.6956	yes
TCATAG	ATCATAGTGTTCTTGCACC	U2af1l4	43.7107	66.9447	yes
TTGTCT	CTTGTCTTGGATCTTGGCC	Uba52	3.20755	3.16931	yes
TTACCA	CTTACCATGCAACAAAACC	Ubb	106.289	65.8882	yes
TCTTTT	CTCTTTTTAGATACTGTGG	Ubc	73.2704	47.0207	yes
AGCAGA	TAGCAGAAGGATCTGGTCC	Ubd	70.7547	50.19	yes
CCTTCT	CCCTTCTTCCAGTAGCACC	Ubl4	44.6541	46.0198	yes
GATCTG	CGATCTGAATTCTTATTGG	Ufd1l	114.78	87.5915	yes
TGCATC	CTGCATCTTTCACAGACCG	Vps24	116.038	65.0357	yes
GAACAG	CGAACAGGCTTTGTTGAGC	Zp3	90.2516	65.7029	yes
GACAAG	GGACAAGACAATCTTTTCC	0710005M24Rik	96.5587	103.782	yes
CCTAGT	GCCTAGTTTTGTTAGAGGC	1100001I22Rik	118.421	74.5677	yes
GTTCTC	AGTTCTCATCCATGTAGGG	1110007F05Rik	62.1457	43.6419	yes
TGAATA	GTGAATAGACAAGGTTGCC	1110014J01Rik	94.332	77.4676	yes
ACCTTG	CACCTTGCACAGCTTGTAC	1110033J19Rik	89.6761	65.2017	yes
TTTTTC	ATTTTTCATTTCACAGACC	1110064N10Rik	74.6964	45.8213	yes
AGAAAA	CAGAAAACAATAATTACCC	1300018P11Rik	110.729	95.7853	yes
GCCAAA	TGCCAAATGTACCAAGAGA	1700073E17Rik	123.482	76.2788	yes
GGTGTT	GGGTGTTTTTTGGAAAACC	1700084J12Rik	81.3765	53.3862	yes
TCATTA	ATCATTATCGTAAAGGTGG	1700108L22Rik	83.8057	63.5086	yes
TGAGTT	TTGAGTTGGGTGGAACACC	1810057E01Rik	117.611	66.9488	yes
TGCCTA	ATGCCTACGCTTTTAAAGG	2210008M09Rik	82.1862	77.6837	yes
ATAACT	TATAACTGTTGAGAGCTGC	2310066N05Rik	59.5142	61.7255	yes
ATTCTG	TATTCTGAAAAGCTCTAGG	2410005K20Rik	132.996	68.4798	yes
TGTATT	TTGTATTCATCAGATGGGC	2610012O22Rik	95.5466	79.683	yes
AGCTGT	AAGCTGTTTTACTTTACGC	2610033H07Rik	86.4372	95.8393	yes
CCTTTA	GCCTTTAAGAAAGTCAGGC	2810006K23Rik	78.9474	77.3235	yes
GGTTAA	TGGTTAAATATCTCCTCCG	2810012L14Rik	79.9595	57.6369	yes
TCCTTG	ATCCTTGTTCGGATCCGGC	3000003F02Rik	57.6923	49.946	yes
AATTTC	GAATTTCACTAGCATTAGC	3000004N20Rik	79.9595	62.8422	yes
GACCCT	TGACCCTCCAAACCTCACG	3010033P07Rik	127.328	43.2817	yes
AAAAAT	CAAAAATTCCATCTTCTAC	3110001N18Rik	81.9838	63.1484	yes
AATAAT	GAATAATGGAGCCAAAGCC	3300001M20Rik	80.9717	84.0058	yes
TTTTCA	ATTTTCAGATTCTTTCTCC	4922504H04Rik	69.8381	58.0692	yes
CTATTA	TCTATTATGCAGATGATCC	4930517K11Rik	68.4211	70.1009	yes
AAATGT	AAAATGTTTGTCTAGAACC	4930522D07Rik	88.4615	68.3718	yes
TAGCAA	TTAGCAAACTCTTCTGACC	4933405A16Rik	59.919	56.6282	yes
ATCATC	TATCATCAGGATCCATTCC	5730406I15Rik	90.2834	39.4813	yes
AATAGA	GAATAGATGTCCATCACGG	6530404F10Rik	33.1984	33.7536	yes
GCAAAA	TGCAAAAAGCCTGAAAGCC	9230117E20Rik	72.8745	61.1131	yes
TGAAAG	TTGAAAGACACTGAGTAGG	9530027K23Rik	69.0283	63.6707	yes
TCTAAG	TTCTAAGGCTTTTCTTTCC	A530083I02Rik	76.9231	92.219	yes
TATAGC	GTATAGCATCGCATAGACC	A830091I15Rik	25.1012	26.1167	yes
TGTAAA	TTGTAAAATGTCAACAGCC	B130016L12Rik	67.004	52.7378	yes
AAAGAA	TAAAGAAATTGTCCACTCC	B230374F23Rik	82.996	70.9834	yes
ATAGTT	AATAGTTTTATTCCACAGC	BC003885	69.2308	82.2226	yes
AAAACA	GAAAACACACTCTCCTCGC	Bop1	83.1984	72.9467	yes
TGGTGT	ATGGTGTTCCACACATAGC	C330017I15Rik	67.4089	41.0843	yes
AACTTG	AAACTTGTCCTTGTGAAGG	C330027G06Rik	71.8623	80.2774	yes
TTGAGA	ATTGAGAATTTCCTAAGGC	C430048L16Rik	110.931	85.0144	yes
AAAATG	GAAAATGATTTCATATCCC	Cyld	65.3846	67.7774	yes
TGGTTG	CTGGTTGAGACTCATTTCC	D13Wsu64e	55.668	51.8372	yes
AATATG	AAATATGCATAATCCAACC	D3Ucla1	33.1984	57.835	yes
TTCTCA	ATTCTCAGTTACTAATTGC	Dpp10	131.174	70.1909	yes
TTGCTT	ATTGCTTATCCACTTTGCC	Dpp6	40.081	45.9114	yes
TCAATG	ATCAATGTCGTCATCATCC	Eef1b2	61.7409	80.2053	yes
TCAAAT	CTCAAATTTGGTGATCTCC	Eef1d	57.4899	50.1441	yes
AAGTCA	TAAGTCATCCAAACATCGC	Eftud1	72.8745	72.8927	yes
GAAGAT	AGAAGATTATACGAGTAGG	Eif2c3	76.5182	47.7125	yes
TAGAAT	ATAGAATTGAATCAGCAGC	Eif2c4	70.8502	78.4582	yes
ATTTTA	AATTTTACCCAAATCTGCC	Eif2s3y	89.0688	47.2442	yes
AAGACC	CAAGACCACAAAGAAACCC	Eif3s5	91.498	40.8682	yes
CTCATT	ACTCATTTAAGTTTCTTCC	Eif3s7	92.1053	95.299	yes
TTTGTA	CTTTGTATCCTCCTCATCC	Eif3s8	34.0081	30.3674	yes
TTGAAG	TTTGAAGCTTTGGACTGGC	Eif3s9	54.6559	42.9215	yes
ACAGAG	GACAGAGCAGCGTACTTGC	Eif4b	65.7895	94.9928	yes
TTATTC	CTTATTCATCAACCTAACC	Eif4ebp2	39.6761	47.5865	yes
TAGTAG	ATAGTAGGATGAGAGCTCC	Eif4ebp3	63.1579	53.5122	yes
TATTCC	ATATTCCTCAATGATGGCC	Eif4g1	45.749	30.7277	yes
TGTCTT	CTGTCTTGATTCCATTTCC	Eif5	79.7571	56.0699	yes
TTAAAC	TTTAAACTTACTAACTGCC	Eif5a2	59.919	86.6715	yes
GCTTGG	TGCTTGGAACGCACATAGG	Eif5b	47.5709	23.361	yes
TTTTTT	TTTTTTTAGCACCAAGTGG	Frag1	72.0648	48.0187	yes
GTCTTT	AGTCTTTTTACATTTGCCC	Fst	43.3198	67.147	yes
AAAATC	AAAAATCTCCCTTCAGTCC	Fstl3	74.4939	69.0202	yes
TCTCAT	TTCTCATTTTCATTGATCC	Fzr1	64.7773	67.183	yes
GTCTGC	AGTCTGCGTCAGAAAGACC	G1p2	57.6923	53.2421	yes
ACAACA	AACAACATGGACTTGTGCC	Grcc2f	62.3482	59.2939	yes
TTCAAA	CTTCAAACTGTACATAGGC	Grsf1	76.5182	61.6715	yes
TTTGAT	TTTTGATTTCCTTACTTCC	Gspt2	72.2672	52.7017	yes
GGGATC	AGGGATCGTTGTAGAATGC	Hdac5	37.247	53.6023	yes
ATAAGA	AATAAGAAGTAACTCTTGC	Hdac9	56.6802	58.1592	yes
TTTTGA	ATTTTGATATTGCATAGGG	Hnrpa1	80.9717	65.0216	yes
TCTCTA	ATCTCTAAGGTGGTGTTCC	Hnrpa2b1	91.7004	79.3588	yes
TATTCT	GTATTCTCTGATCTTTTCC	Hnrpab	74.0891	56.0519	yes
TCTTTC	TTCTTTCTGATCCATGACC	Hnrpd	40.6883	27.9539	yes
ACTTTA	CACTTTAGGCAAAACAGGC	Hnrpdl	75.3036	94.7046	yes
TGTAAA	TTGTAAATGTCGTTCTCCG	Hnrpf	63.3603	51.8192	yes
GTAGAT	TGTAGATGAAACGAATACC	Hnrph1	79.7571	74.6398	yes
GTAGAT	TGTAGATGAAACGAACACC	Hnrph2	77.9352	59.6542	yes
CTTTTA	TCTTTTAAAGGCTTGCTCC	Hnrpk	85.83	60.7529	yes
TAATTG	ATAATTGACAAATGCAGGG	Hnrpl	59.3117	57.0785	yes
AAATCA	TAAATCAAACTCCAAACCC	Hrasls3	85.2227	64.3732	yes
TGAAAC	GTGAAACCTTACTTCAGCC	Ict1	65.7895	79.2507	yes
CCCAAG	GCCCAAGACATTTGTTCCG	Kcnrg	75.3036	74.7118	yes
TTTGAT	ATTTGATAAGTCAAAGTCC	Kctd11	57.8947	54.5209	yes
AATCTC	GAATCTCCCTTTGTTGTCC	Kctd12b	44.7368	55.4395	yes
TAAGAG	TTAAGAGCACTAGGTAAGC	Kctd15	76.5182	70.2089	yes
ATCAAT	GATCAATGAAGTAATTGCC	Kctd6	60.3239	51.8912	yes
CACATG	ACACATGTTCAAAATTGCG	Kctd7	86.8421	82.3847	yes
TGTATT	ATGTATTCAGTGTAACTGC	Kctd8	94.9393	106.916	yes
AACACT	CAACACTTTGGACTTGGGC	MGC62475	51.2146	30.0072	yes
TCATCT	TTCATCTGATGTCTTTTCC	Mrpl1	68.6235	51.567	yes
TCTTGA	ATCTTGAGCTCAAATGTCC	Mrpl11	85.2227	77.1254	yes
TGTGTT	GTGTGTTCACTTGGTAAGC	Mrpl12	125.101	98.5411	yes
TACTTG	TTACTTGTCTAAAGCCGCC	Mrpl13	40.081	57.9791	yes
TAATCC	ATAATCCCTCTTAAGCGGC	Mrpl15	59.7166	54.5029	yes
CAAATT	ACAAATTTAAGCTTGGACC	Mrpl16	59.5142	77.3955	yes
TTTGAA	GTTTGAACTGTACAGGAGC	Mrpl17	71.0526	53.116	yes
ATTCAG	AATTCAGGACTCAGGAACC	Mrpl19	54.4534	51.8732	yes
ATAATT	GATAATTCTGTTTGTGGCC	Mrpl2	52.2267	54.4308	yes
TACTTT	GTACTTTAAGCCATGTTCC	Mrpl20	41.7004	56.268	yes
AGTCTG	TAGTCTGGTTTCTTGATCC	Mrpl23	27.3279	24.6218	yes
TTTGTC	TTTTGTCTGCTATGGAACC	Mrpl24	66.1943	46.9741	yes
GCACGT	GGCACGTAGACATCTTTCG	Mrpl27	96.7611	86.1311	yes
GTCAGG	AGTCAGGTTTATAGAAGCG	Mrpl3	90.081	66.4986	yes
ACAATG	CACAATGTGTAGATCATCC	Mrpl4	114.777	104.647	yes
TTTGAG	TTTTGAGACTGGGTTGTCC	Mrpl43	118.219	94.1643	yes
GTCCTC	CGTCCTCAAACTTCATCCC	Mrps11	60.3239	32.5829	yes
CAGACC	CCAGACCACTGTGAATTAC	Mrps12	95.9514	53.5663	yes
AGGTTT	AAGGTTTAAATGTGGTAGC	Mrps14	77.7328	102.161	yes
TTTTGA	ATTTTGAGCAACTTTTTCC	Mrps15	68.4211	69.3084	yes
CACAAG	GCACAAGTTTCACAGGCCC	Mrps16	61.9433	67.8674	yes
CATATT	CCATATTAAACATAAGAGC	Mrps2	67.004	72.8927	yes
TCTGTG	GTCTGTGGTAAACATTAGG	Mrps25	76.7206	57.799	yes
TAAAAC	GTAAAACGTGAACACAGGG	Mrps33	87.4494	68.3718	yes
TGTTCT	TTGTTCTTTTGCCTCTGCC	Mrps5	126.518	102.63	yes
TCCTTG	TTCCTTGTCAATCAAGGGC	Mrps7	70.0405	81.8264	yes
ATCAAC	CATCAACTGTTCTCTGTCC	Mrps9	111.134	90.598	yes
TCTGAT	TTCTGATCAATGATTTGCC	Mtrf1	117.814	73.8293	yes
TTAAAT	TTTAAATGCAGCGTACTGC	Mtrf1l	74.6964	73.5951	yes
TCCTTG	CTCCTTGATTCGCTCCACC	Nedd8	65.1822	82.6549	yes
ACCATT	CACCATTTGCTCGTACTCC	Nfkbia	83.1984	70.4611	yes
GCCATC	GGCCATCATAGTTTTCAGC	Nfkbib	49.7976	61.1852	yes
TTTTTA	CTTTTTAAAGGAAGATGCC	Nola1	60.9312	65.562	yes
TAAAAG	GTAAAAGATTAACGAGCCC	Nola3	74.8988	67.255	yes
CTGATT	TCTGATTTTCCTTTCTTCC	Nsmaf	51.0121	51.8192	yes
GTACAG	TGTACAGAGTGTCTGCTGC	Pcbp4	65.9919	38.3465	yes
TTCTCA	TTTCTCATTTCTGCTTCCC	Pdcd5	57.2874	53.0439	yes
TATAGA	GTATAGAACTCAGTGAAGG	Pes1	36.8421	44.6686	yes
GGAGTT	TGGAGTTTAAAGATCATAC	Ppp1r13l	98.9879	60.861	yes
ATGAAG	TATGAAGAGGAGACCAACC	Psmd10	71.4575	61.9056	yes
AGATTA	TAGATTATGTATCATCTCC	Psmd12	32.996	15.634	yes
GCTAGT	AGCTAGTTTCACCAGATCC	Psmd4	25.7085	15.3458	yes
CATTTA	ACATTTACTAAGGTTCGGG	Psmd8	70.0405	102.161	yes
CCAATG	GCCAATGCTCCTGTTAAGC	Raly	105.466	78.2961	yes
GCAAAA	GGCAAAAACGATGAAAGCC	Rbm12	81.5789	50.7745	yes
GATTTG	TGATTTGTTGGTTTCCCGG	Rbmxrt	57.085	43.9481	yes
AGGAGA	TAGGAGAACTATTGAAGCC	Rpl10	76.5182	55.0072	yes
TTGATT	CTTGATTGTCGATTTCACC	Rpl10a	79.7571	78.5122	yes
TCCAGA	CTCCAGAATTTCCTCTGCC	Rpl11	32.7935	44.0562	yes
TGTTGC	TTGTTGCTTCTTAACTAGC	Rpl12	55.668	22.7486	yes
TTCTTC	CTTCTTCGGAGCAGAAGGC	Rpl13	56.0729	56.25	yes
CTTTTT	GCTTTTTCTTGTCATAGGG	Rpl13a	40.6883	29.0526	yes
CCACCG	ACCACCGTCAAAAAGAACC	Rpl14	114.17	115.238	yes
GGATCA	CGGATCAATGAGGATAACC	Rpl15	34.6154	25.9186	yes
AACCTC	CAACCTCTTCAGCACAACC	Rpl18	46.7611	24.5677	yes
CTGTGA	GCTGTGATACATATGGCGG	Rpl19	47.7733	49.4416	yes
GTTTCA	TGTTTCAAAGATGGTATGG	Rpl21	125.101	105.169	yes
ATAAAG	GATAAAGACATTTCCCGCC	Rpl22	104.656	79.5209	yes
ATACAA	TATACAAGTTTTTAGCTCC	Rpl23	82.1862	99.0274	yes
GCCAAG	AGCCAAGCGAACATACGCC	Rpl23a	57.6923	35.1045	yes
TTTTGT	CTTTTGTTTAGGTGCTGCC	Rpl24	123.684	85.8069	yes
TAGTGT	GTAGTGTCCACGAACAACC	Rpl26	47.3684	66.4805	yes
GGATAT	GGGATATCCACAGAGTACC	Rpl27	93.1174	64.8955	yes
ATTTGT	TATTTGTCAAAGTTGATCC	Rpl27a	22.4696	26.1527	yes
TCTTTA	CTCTTTATTGCTTCGGGCG	Rpl28	58.7045	61.9957	yes
TTGGAC	TTTGGACCTTAGGCTTCGG	Rpl29	72.2672	45.4251	yes
ATATCA	AATATCAGAATCACCTGGG	Rpl30	67.8138	51.4049	yes
GATTAA	AGATTAATTTCCAACACCC	Rpl31	47.9757	60.6808	yes
TTAATT	CTTAATTTTCACATATCGG	Rpl32	64.7773	74.8199	yes
CAATTT	TCAATTTTAAGAAGAGCCG	Rpl35a	78.1377	70.263	yes
TTGGAC	CTTGGACACTTTGAGCAAC	Rpl36	45.3441	55.4935	yes
TTCTGA	CTTCTGAAGGTGGTAGGCC	Rpl37	69.4332	55.1693	yes
TACTGG	CTACTGGTCTTTCAGTTCC	Rpl37a	33.8057	23.9733	yes
TGTCTG	TTGTCTGTGATAACCAGGG	Rpl38	55.0607	38.1304	yes
ACAATT	GACAATTCAGTATAAATCC	Rpl39	60.5263	51.2608	yes
TGTCAG	TTGTCAGTTACGTCGTAGC	Rpl3l	33.4008	45.8934	yes
GTCATA	AGTCATAACCAGGGAATCG	Rpl5	44.1296	40.652	yes
TCCGAG	TTCCGAGGAACATCTTCGG	Rpl6	42.1053	30.1873	yes
TCATCC	TTCATCCGTCTAATAAGCC	Rpl7	38.2591	33.7716	yes
AACAGA	GAACAGAGGGTTGACCACC	Rpl7a	86.4372	117.417	yes
AATTTA	AAATTTAGTGGGCATTTCC	Rpl7l1	59.1093	46.0195	yes
GATGTC	TGATGTCCTTTACGATGCC	Rpl8	80.1619	120.713	yes
CCCAAA	GCCCAAATTGTTCATGTGG	Rpl9	84.0081	97.8566	yes
GCCTCC	TGCCTCCACTTTCTTCTCC	Rplp1	107.895	70.1009	yes
AAGCCA	CAAGCCAAATCCCATGTCG	Rplp2	52.6316	41.8768	yes
GCCTTC	GGCCTTCATTACATGAAGG	Rps10	53.4413	71.5418	yes
TACCGA	GTACCGAGGGAGTTTTTCC	Rps11	46.5587	24.5857	yes
TATTCC	GTATTCCTCGATGACATCC	Rps12	31.7814	16.4445	yes
CCAAAC	ACCAAACACATTCTCTCCC	Rps14	102.834	56.0879	yes
AACCAG	AAACCAGTCTTTATTGGCC	Rps15	54.0486	51.6931	yes
TCATTA	GTCATTAACCACCTTATGC	Rps15a	81.1741	80.0432	yes
TAATAA	GTAATAAGCTACCAGGGCC	Rps16	71.6599	65.616	yes
CATAAC	GCATAACAGATTAAACAGC	Rps17	87.8543	91.2824	yes
AGTACT	GAGTACTCGCAAAATGTGC	Rps18	47.9757	39.9316	yes
CATCCT	GCATCCTTTGTTCTAATGC	Rps19	47.7733	28.9805	yes
ATTTTC	GATTTTCAGAACCTCATCC	Rps2	44.9393	51.1527	yes
ATCAAG	GATCAAGTCCGCACAAACC	Rps20	64.9798	62.7882	yes
AGAATA	GAGAATAGAATCATCTGAC	Rps21	75.5061	59.7622	yes
GAATTT	AGAATTTGGCTGTTTGGCC	Rps23	58.0972	26.9993	yes
GTCTTT	TGTCTTTGGTACTGTTGCC	Rps24	27.5304	22.7486	yes
TTCTTG	CTTCTTGATGGCCTTATCC	Rps26	29.7571	25.2882	yes
CAACAC	CCAACACACAAGACTACCG	Rps27	59.3117	43.4618	yes
GGAATT	AGGAATTCCTTCCTTATCC	Rps27a	52.834	37.3199	yes
AGTAAT	TAGTAATCTTGTAGCAACC	Rps27l	41.2955	53.098	yes
ATGAAT	CATGAATTCCACTCGCACC	Rps28	57.6923	57.3307	yes
CCAATC	ACCAATCTTACCACTTGGG	Rps3	60.5263	84.8523	yes
TTTTGG	ATTTTGGTTCCTTGAGTCC	Rps3a	40.8907	27.1434	yes
TCAATC	ATCAATCTGAATGGTGTCG	Rps4x	18.9879	13.9409	yes
ATATCG	AATATCGTTGATCTGCACG	Rps5	60.9312	39.7695	yes
GCTTAT	TGCTTATTTTTCGTACGGC	Rps7	33.8057	16.2104	yes
AGACAA	TAGACAACATCAATGATCC	Rps8	44.332	25.7745	yes
CTTTCT	TCTTTCTTGGCCTGAGTCC	Rrs1	59.7166	56.4301	yes
TCTTTT	GTCTTTTCATTATTGCTGG	Samd8	76.9231	71.3977	yes
CCCTCA	ACCCTCAATTTCTGAATGC	Sin3b	64.5749	70.4251	yes
AGTGAG	TAGTGAGTGACATTGGGCC	Sirt3	49.5951	26.7471	yes
GGATAT	GGGATATTTCTTTAGTACC	Sirt7	70.0405	64.4813	yes
TCATTT	GTCATTTCTTCTTCTTTCC	Srp19	71.0526	68.3718	yes
CATGAC	ACATGACTGTTGAACAAGG	Ssfa1	45.5466	73.0548	yes
CTTCTG	CCTTCTGATTTTTTTTTCC	Trp53bp2	77.3279	81.5202	yes
ATTCAA	TATTCAAGTCGATCACGGC	U2af1	61.7409	62.7702	yes
CGTTTT	CCGTTTTCGAGCTTCCTCT	U2af1-rs2	75.3036	64.1931	yes
ATCTCT	AATCTCTCCATACTTCTCC	U2af1l4	31.7814	56.6463	yes
CCACAG	ACCACAGCTTTATTTGACC	Uba52	77.5304	87.2659	yes
ATCTTG	GATCTTGGCCTTCACGTTC	Ubb	50.2024	74.1354	yes
CTGTCT	TCTGTCTTCCTGTTTGACC	Ubc	58.502	59.8883	yes
TCTTAG	TTCTTAGGGATCACAGAGG	Ubd	33.1984	45.1729	yes
TTTTCA	TTTTTCATCTGCTAGGGCC	Ubl4	80.9717	66.4445	yes
CTTTCT	CCTTTCTCCACATCTGACC	Ufd1l	16.498	12.536	yes
ACATTT	TACATTTGATTACACCACC	Vps24	40.2834	57.0245	yes
GAGAAA	AGAGAAAGCCAGTTTCTCC	Zp3	86.8421	110.519	yes
TATTTA	GTATTTACTAAGGTGATCG	0610042I15Rik	76.044	75.8395	yes
AGTACA	CAGTACATCCTCGATATCC	1110008L20Rik	42.9451	34.2257	yes
CTCATA	TCTCATACGCCGGTTTTGC	1110031B06Rik	93.6264	90.4993	yes
TCGCAC	GTCGCACTTGTTCAACACC	1700008P20Rik	86.5934	74.5445	yes
TTACAG	GTTACAGCTGTCTGATACC	1810030J14Rik	96.7033	72.7597	yes
TGCTAG	CTGCTAGGACTATTCAGCC	2010004J24Rik	112.527	100.643	yes
AGAGTG	AAGAGTGAGGCGGATATCC	2010204I15Rik	47.4725	39.7792	yes
GATCAT	CGATCATGTCCAACAGGGC	2310001N14Rik	64.1758	61.3788	yes
GAGAAA	GGAGAAAACTTTACTTTCC	2310075A12Rik	80.8791	83.3852	yes
GGCTGG	TGGCTGGTGAACATTGACC	2410080H04Rik	18.8132	62.2504	yes
TTTCGA	CTTTCGAGACTTTCAGTGC	2410137M14Rik	90.5495	65.0313	yes
TTGTAA	TTTGTAACTGGAATACACC	2610002M06Rik	56.2637	53.7999	yes
TAACCA	CTAACCAAATGCAGAGCTC	2610510H03Rik	64.1758	67.862	yes
TATCAG	GTATCAGGCTGGGAAATGC	2810003C17Rik	32	43.0831	yes
TCAGAA	ATCAGAAGTCTATTAAGGG	2810405I11Rik	127.912	34.4415	yes
CTGTAA	GCTGTAATCCAAGTCCGCC	4632411J06Rik	88.7912	73.2495	yes
CCTCCT	TCCTCCTACCAATTTGTCC	4732467B22	82.6374	79.7493	yes
AAGTGT	AAAGTGTCTAAGTAGTCGC	4732481H14Rik	59.3407	77.3752	yes
GAGTAT	TGAGTATATATAGGCTGCC	4921521K07Rik	123.516	81.3348	yes
ATCCCG	AATCCCGTATTTAAATGGG	4932441K18	89.6703	56.3068	yes
AGCTGA	AAGCTGAGTTTTTAAGAGC	4933408F15	113.846	90.657	yes
AACCAA	CAACCAAATCTTTAATCCC	5430404L10Rik	85.7143	78.2219	yes
TGAGAC	ATGAGACTTGACTTGCTCC	5832424M12	84.8352	76.379	yes
CTATGT	CCTATGTGTTATAAACTCC	5930437A14Rik	79.1209	75.5987	yes
AAGTTA	GAAGTTATCCGTGCACTGC	9430093N24Rik	34.8132	78.2136	yes
AAAGCC	CAAAGCCCTGTTAATTTGG	9630046K23Rik	76.4835	58.0086	yes
GCTTGG	TGCTTGGATTTTTATCTCC	A030009B12Rik	45.2747	28.5477	yes
TAGCTA	TTAGCTAAAAAGATACGGG	A630038E17Rik	52.3077	61.8022	yes
TATGTA	GTATGTAGAAGCTTGCTCG	AI182371	42.3736	31.0547	yes
AGGCAG	CAGGCAGGTCAGACTAACC	AI324046	116.484	56.5309	yes
TACATG	TTACATGGTAAGGCTTTGC	AU044919	37.1429	46.1462	yes
CAGTCA	TCAGTCAGATATGTGGACC	AY314008	67.2527	63.836	yes
AGTACC	CAGTACCACCTCCTTTTCC	Agc1	85.2747	52.3472	yes
TTATGC	ATTATGCATGAGATTTGCC	Ahsg	98.9011	65.5045	yes
CGAGTG	CCGAGTGTCATTGGCAACC	Als2cr3	98.9011	47.7151	yes
AAATCC	AAAATCCATTATTGGTACC	Ambn	91.4286	73.3408	yes
GATACG	GGATACGGCTGCCTTATCA	Amelx	54.0659	62.4248	yes
TGTCAT	CTGTCATGGGCACATCACC	Ap1m2	86.1538	48.5203	yes
AAGAGA	GAAGAGAGAGCTCACGTCC	Ap2b1	70.7692	75.524	yes
ACTTCA	GACTTCAATTAACATCTCC	Ap3b1	59.3407	72.162	yes
GAAGAA	GGAAGAAATCATCTAAACC	Ap3m1	72.5275	75.607	yes
AGCATC	CAGCATCTCTTCCAACACC	Ap3m2	107.692	77.9147	yes
CAAAAG	GCAAAAGCAAATAGTATGG	Apg5l	62.4176	71.4979	yes
TCAATT	TTCAATTAGGCCTCTTTGC	B2m	60.2198	53.7418	yes
TACGGA	TTACGGAAAGAGGAGACCC	B930037P14Rik	120.879	75.5406	yes
ATGTCT	GATGTCTCTGCTCTCTGCC	BC005662	58.4615	57.2697	yes
CTTGTA	GCTTGTACTCAAACCTGCG	BC020188	54.5055	69.68	yes
TTGTTA	CTTGTTATTGTTGCCGCCG	BC040774	47.033	58.7557	yes
CATGTC	TCATGTCTTGTATTCCAGG	BC065151	86.1538	66.8327	yes
CAGTAG	GCAGTAGACATTGAAGCGG	Bcan	59.3407	72.436	yes
TCTAAG	GTCTAAGTAACGGTTCTGG	Bet1l	67.2527	71.1493	yes
TAACAG	TTAACAGAAGCCAGATAGG	Bin1	90.5495	74.5113	yes
TGGGTC	CTGGGTCTCCTTTAAAACC	C1qa	83.0769	78.529	yes
ACGAGA	AACGAGATTCACACACAGG	C1qb	97.5824	57.2199	yes
TGACCA	GTGACCACAGAGTTGAACC	C1qg	66.3736	50.7201	yes
TAACCC	GTAACCCTCATGAGGGTTC	C1ql1	64.1758	68.8997	yes
GATATA	TGATATAGACTTCATCTCC	C1ql3	22.5055	45.7643	yes
TAGTTC	GTAGTTCTGATCCGCATCC	C1ql4	40.5275	38.4925	yes
CTCGTG	TCTCGTGTTTCTTCAGGCC	C1qtnf1	58.4615	73.1831	yes
AAGGCA	AAAGGCACCAAGCATTGGG	C1qtnf2	65.9341	61.412	yes
AATGCA	CAATGCAACACTTAAATGC	C1qtnf3	106.374	89.7771	yes
ACTAGA	CACTAGAAATGAAGAATCC	C1qtnf6	89.6703	63.7281	yes
GTTATT	GGTTATTGTATGCCATTCG	C1qtnf7	59.3407	43.2574	yes
TAACAT	ATAACATAGTCCTCTGGCC	C1sb	65.0549	74.1958	yes
TTATCT	CTTATCTGAGTTGAATTCC	C3	69.8901	70.6014	yes
TCATCT	TTCATCTATCAAGTCTTCC	C4	76.044	63.1055	yes
TGGTTT	CTGGTTTCTGACATAGAGC	C4bp	95.3846	59.6024	yes
ACGGTA	CACGGTATGGATTACTGGC	C6	79.5604	68.6008	yes
CGAAAG	CCGAAAGTATTTCTCATCC	C8a	67.2527	60.4823	yes
CACATC	TCACATCGTACTTGACTCC	C8b	72.0879	59.7186	yes
GTCCGA	TGTCCGAAGGCTAAAATGC	C9	76.044	68.0862	yes
TGTCTG	ATGTCTGGTTAACAAATCC	Cab39l	70.7692	60.2333	yes
ATTTCC	AATTTCCTCTATGTCCCGG	Cabp1	83.0769	70.5184	yes
TCTCCT	TTCTCCTTGAGAAAAGGCC	Cadps2	85.2747	51.3925	yes
TGGGTT	CTGGGTTGAAAGAATTGGG	Caln1	83.956	60.0838	yes
ATATAC	AATATACTCAGGTTCGTCG	Canx	49.2308	68.2688	yes
CGTCTC	TCGTCTCCAAGTGATGTCC	Capn10	114.725	70.4935	yes
GGACTG	GGGACTGACATGAAGAGGC	Capn12	99.7802	77.6989	yes
ATTAGA	TATTAGAGTAATGACTACG	Capns1	72.0879	74.4366	yes
TCATTC	GTCATTCTTATCTGTGACC	Cd96	76.044	70.4686	yes
ACAAAT	AACAAATGGTGCCAGTCCC	Cetn4	50.5495	59.8182	yes
TCACAG	ATCACAGGTATAAACAACC	Cfh	99.3407	81.6586	yes
ACAAAG	CACAAAGGCTCACTTCACC	Cfhl1	59.7802	44.5524	yes
TGGATG	TTGGATGTTACATGCTTTG	Cfhrb_4/2	73.8462	62.0097	yes
AACTCA	AAACTCACATATGTATCGC	Clecsf1	87.033	55.4684	yes
TATGAC	ATATGACTTTTGAAACAGC	Col11a1	63.7363	58.7557	yes
GAAGTC	AGAAGTCTTTGGGAAAGCC	Col11a2	57.5824	42.4854	yes
GACTCG	TGACTCGTCCCAAAATAGC	Col13a1	30.7253	57.7678	yes
GTAGCC	TGTAGCCACCAAATTTCCC	Col14a1	69.4505	45.2497	yes
GAAACA	TGAAACAGGTTTTATCACC	Col19a1	83.0769	47.6155	yes
GGTTCA	AGGTTCACCACTGTTACCC	Col1a1	138.462	89.0134	yes
ACAATG	AACAATGCCATTTTCACCC	Col1a2	88.7912	84.9458	yes
TTCTCC	TTTCTCCTGAACCATTGCC	Col25a1	128.352	46.4782	yes
GGACTA	GGGACTATATGTGTCCACC	Col27a1	93.1868	70.8006	yes
GGGTAA	TGGGTAACCTCTGTGACCC	Col2a1	108.571	72.8012	yes
ATCCAG	GATCCAGGGTTTCCATCCC	Col3a1	58.022	36.99	yes
GATTAC	AGATTACGCCGGGTATCCC	Col4a2	89.2308	63.23	yes
TCATCA	TTCATCATTCTCTTGTTCC	Col5a2	56.2637	61.4037	yes
GGAATT	TGGAATTAACAGCAGCTCC	Col5a3	123.077	50.0975	yes
AAGTAC	CAAGTACTGACCTTTGCCC	Col8a2	66.3736	70.9667	yes
TAGGTA	ATAGGTAAAGATTCGATCC	Col9a1	64.1758	67.6628	yes
GCACAA	GGCACAAGTGATGATGCCC	Crim2	192.527	107.55	yes
ATGGAC	TATGGACAGGTAGAAGTCC	Crtap	80.4396	84.4146	yes
CATTTC	CCATTTCTTCCTATAGACC	Csen	71.2088	79.6746	yes
GGAACT	AGGAACTGATTGTCCTTCC	D130067I03Rik	92.7473	46.2458	yes
AGGTTG	GAGGTTGTTCTCGAAATCC	Daf1	88.7912	75.9225	yes
TCTTGT	TTCTTGTCGTGGTATCAGG	Daf2	59.3407	47.217	yes
GCTTAT	GGCTTATCTGGTTTACAGG	Defb1	57.5824	64.1265	yes
GACAGT	TGACAGTTACTCATAAACC	Defb10	154.286	63.6533	yes
TGGCTT	TTGGCTTCTATGTGCTTCC	Defb11	36.2198	48.1302	yes
CGACCT	TCGACCTATTTGTTCTTCC	Defb14	87.9121	70.0286	yes
CTGCTT	TCTGCTTCGTATCCAATAC	Defb2	83.5165	68.5842	yes
ATTCCA	GATTCCAGCATCTGCCTCC	Defb3	112.967	86.2076	yes
TCAAGC	GTCAAGCATAGCAACTGGG	Defb37	116.484	72.8261	yes
TATCTT	TTATCTTACAGCATCTGAC	Defb4	77.3626	72.1205	yes
TGCCCT	TTGCCCTTGCACAGATACC	Defb5	95.3846	50.8861	yes
TCATGC	CTCATGCATGTTACTGGAC	Defb6	48.3516	34.5246	yes
TTCCCG	CTTCCCGATAGCAAGCTCG	Defb7	142.418	70.6346	yes
CCGATA	ACCGATACTGGCATATGCC	Defb8	93.1868	85.4771	yes
ATTGTC	CATTGTCAAAGAGACTCCC	Dscr3	99.7802	60.64	yes
CCCATC	TCCCATCGTCTCATGGTCC	Dysf	90.1099	83.1694	yes
ATATGC	CATATGCTTAAAATCGAGC	E130307J07Rik	68.1319	60.6234	yes
TCTACA	TTCTACAATTGTGAGTCCC	Efemp1	112.527	64.3838	yes
GTCTGA	AGTCTGATTCTTAAAACCC	Egfl3	60.2198	55.4186	yes
CAGAGG	ACAGAGGCAGGAAAAGCGG	Egfl9	102.418	34.4332	yes
CTTCTC	TCTTCTCACCAGGGTCTCC	Emid1	98.022	63.7613	yes
CTTCAT	GCTTCATCTTGAGATTGGC	Emid2	73.8462	76.6613	yes
ACTCAG	TACTCAGCCTTTATATAGC	Emilin3	64.1758	56.6472	yes
TGCATA	ATGCATAGTAAGGATTTCC	Enam	51.4286	61.1381	yes
TCTCGT	TTCTCGTCCTGATCACAGC	Epim	64.1758	61.1132	yes
TTCCTG	TTTCCTGGCACTGCTAGGC	Epn2	110.33	63.6782	yes
TTGCTT	CTTGCTTTTGGGAATGACC	Erp29	48.3516	60.557	yes
TTAATG	CTTAATGTATTTCTCCGGG	Exoc7	82.6374	43.5313	yes
TGGGTT	TTGGGTTTGGAGACCAGCC	F13b	125.275	75.6734	yes
AGGAGA	TAGGAGATGCAGCATTGCC	Fbln2	118.242	62.9976	yes
ACATAG	AACATAGAACTTTCTAGGC	Fcho1	52.3077	74.312	yes
AAGAAA	GAAGAAATCGATAGACCCG	Fcna	120.44	94.625	yes
TCTCCT	ATCTCCTTGATCTTCTTCC	Fer1l3	79.1209	51.0771	yes
GCATCT	TGCATCTTTTTCAAAGTCC	Fkbp7	134.066	65.3966	yes
GGTGAT	AGGTGATGCGTCCATTGCC	Fn1	76.044	59.8182	yes
CGGAAA	TCGGAAATTTACAAATTCC	Gbas	83.5165	73.7642	yes
ATGTCC	GATGTCCTGCTTCTTGTCC	Golga4	57.5824	66.1769	yes
TGAGTC	CTGAGTCTCCTTAACATGC	Golph3	120	53.6753	yes
AATTCG	AAATTCGTGTGTATAATCC	Gosr1	80.4396	64.8072	yes
TGTCTT	CTGTCTTCTATTCAAGGGC	Gosr2	99.3407	77.4001	yes
GTGTTC	AGTGTTCTGCGTATACAGG	Gpc1	88.7912	86.5148	yes
GACTTG	AGACTTGAAGGTGCTCACC	Gpc2	107.692	54.356	yes
TTGTTC	GTTGTTCCATGTTCAGCCG	Gpc3	117.802	68.3269	yes
CTTTGC	ACTTTGCTTACTACATCCC	Gpc4	57.5824	55.1529	yes
CCAAAT	GCCAAATGGACTAACATCC	Gpc5	49.2308	65.3385	yes
GTTGTC	AGTTGTCATAAGATTACCG	Gpc6	81.7582	54.4473	yes
ATACCA	TATACCATAGGTGCCTACG	H2-Aa	30.7253	26.9788	yes
GGTTGT	CGGTTGTAGATGTATCTGG	H2-Ab1	103.736	70.7342	yes
CACTAA	CCACTAATCAACCCTCAGC	H2-Bl	96.2637	87.735	yes
TGTCCA	ATGTCCACCAATGTTTGGC	H2-D1	100.659	63.5703	yes
CTCTTG	GCTCTTGGCGATCTGTATC	H2-D4	25.4945	19.2338	yes
TGATCA	GTGATCACCTAAGACACGG	H2-DMb1	68.1319	63.4541	yes
TAGTGC	CTAGTGCCGTCCTTCTGGG	H2-DMb2	13.1868	36.1101	yes
TGGATG	CTGGATGATGGTGTGTTCC	H2-Ea	82.1978	89.1794	yes
ACTGTC	GACTGTCCTTTCTGGTTCC	H2-Eb1	71.6484	97.5055	yes
AGTCTC	CAGTCTCATACATCCATGG	H2-M1	63.2967	27.5599	yes
AGAACT	CAGAACTCTTGATGTCTCC	H2-M10.1	95.3846	82.8871	yes
ACTTGT	GACTTGTGCTGTCTCCTTC	H2-M10.2	90.1099	83.1528	yes
GAGCAA	AGAGCAAATGCTGATTGGG	H2-M10.3	70.7692	88.7727	yes
GCTCCA	GGCTCCATTATTACAATCC	H2-M10.4	121.319	74.5777	yes
CCACCT	TCCACCTTTCTGCATCACC	H2-M10.5	65.4945	68.7254	yes
CTCACT	ACTCACTGGAAACCAAAGG	H2-M10.6	73.4066	66.318	yes
TGTAGA	TTGTAGATTTTGAGCATCC	H2-M11	72.967	56.863	yes
TTCGCA	TTTCGCAATGCGTGTCTGG	H2-M2	80	76.902	yes
TCCATC	TTCCATCCTCGGAATTTCC	H2-M3	47.9121	69.5804	yes
TTTTCT	TTTTTCTTTCAGGACATCC	H2-M9	72.967	75.1588	yes
CTCAGA	TCTCAGAAGAGAAGTTACC	H2-Oa	70.7692	77.674	yes
TCGAAG	GTCGAAGTGTAAATACTCC	H2-Ob	81.3187	79.9319	yes
CTTCTT	CCTTCTTTTGAAGTATACC	H2-Q1	83.956	79.0437	yes
CGGAGG	ACGGAGGTTTCGAAATACC	H2-Q10	129.231	67.2145	yes
AGCGTA	GAGCGTAGTCTCTTACTTT	H2-Q2	85.2747	96.4928	yes
TTGGCG	TTTGGCGATCTTTGTCTGC	H2-Q5	107.253	52.5132	yes
ACTCGG	CACTCGGAAACTCTCCTCA	H2-Q6	67.2527	46.2126	yes
CAACCA	TCAACCACAACAGCAATGG	H2-Q7	92.7473	74.6275	yes
AGTGTA	TAGTGTAGATGTCCATGTC	H2-Q8	43.5165	80.5462	yes
CGTGTA	ACGTGTAACTCTGCACCTT	H2-T10	77.3626	53.2437	yes
AGCGTG	CAGCGTGTGAGATTCGTCG	H2-T23	59.3407	64.6744	yes
ATCCGA	CATCCGATTGGTGAAAACC	H2-T24	62.4176	66.1188	yes
ATGCTG	CATGCTGCCATTTATTTCC	H2-T3	87.033	73.3325	yes
ACCCAT	CACCCATATCGAACGTAGC	H2-Tw3	79.5604	67.1398	yes
TCCAGC	TTCCAGCTTATTATTCTCC	Hap1	76.4835	62.956	yes
TCATAT	GTCATATCTGCTTTTATCC	Hapln1	59.3407	68.385	yes
CGAGAG	ACGAGAGTGAATGACCTCG	Hapln2	80	68.908	yes
ATTGCA	CATTGCACCAGTCTAGGCC	Hapln3	63.7363	48.9437	yes
GACAGG	GGACAGGTATTCTGTTACC	Hapln4	76.9231	54.7877	yes
GTGCTG	GGTGCTGAAATGACGTAGG	Hc	85.7143	99.5725	yes
TACATC	ATACATCATATTTGTCTCC	Hook1	30.4615	42.9004	yes
CTGTTT	TCTGTTTAGCCAATTATCG	Hook3	83.0769	66.5338	yes
AAGACG	GAAGACGTGTTCAGCGAAC	Hpcal1	79.5604	79.2014	yes
TCACTT	TTCACTTTCACTACTGTGC	Hspa14	59.7802	59.179	yes
AGCTTG	CAGCTTGGTAATGATAGGG	Hspa8	51.4286	21.1348	yes
GTCTTC	AGTCTTCTAAGCCTCGAGC	Hspb3	87.4725	65.0977	yes
GACTAC	TGACTACACTGTACTCTGG	Hspb6	30.6813	30.5815	yes
ATATTT	AATATTTAGAGGGAGATCC	Hspca	55.3846	72.9839	yes
CTCAAC	TCTCAACTATCAAAGATCC	Hspd1	82.6374	73.1582	yes
ATCTTC	GATCTTCCTGTATTCGGGC	Hspg2	118.681	85.3443	yes
TGGGTC	CTGGGTCATGTTGCCGTAC	Ii	144.615	89.7937	yes
TCATTG	TTCATTGCTGATACTCTCC	Impg2	69.8901	65.8282	yes
AGATGT	TAGATGTGAGTAATCTAGC	Ivl	61.5385	58.573	yes
CTCGAA	CCTCGAACTTTACAGAGCC	Kcnip1	94.9451	63.9522	yes
AGACCT	AAGACCTTTGATGAAATCC	Kcnip4	96.7033	72.8759	yes
ATTTTA	GATTTTAACCTGGAACACC	Kdelc1	61.0989	77.1427	yes
GAGTCT	TGAGTCTTTGCATACTGGC	LOC214403	81.7582	43.8136	yes
CACGCT	ACACGCTGACATTGGTGGG	LOC238447	163.077	60.9721	yes
TCCAAT	CTCCAATAATGGCCATAGC	LOC547343	70.3297	58.8636	yes
GTAGGC	GGTAGGCCTTGTATAGCTC	LOC547349	49.2308	32.8228	yes
ATAGGG	CATAGGGAACATCACACAC	LOC56628	54.5055	71.581	yes
GTAGCA	CGTAGCAAATGCACATGCC	Lama1	65.4945	61.1049	yes
TGTGAA	CTGTGAAGTAAAAGTTTCC	Lepre1	95.8242	71.2074	yes
TGTCAA	TTGTCAAAACTGGGTCTGC	Llglh	73.4066	77.7238	yes
TGAGCC	GTGAGCCAGAAGATTTTCG	Llglh2	51.8681	38.9657	yes
AGCGAA	TAGCGAATCACGAGGAAGG	Lman2l	74.2857	68.7918	yes
GTTAAC	TGTTAACCCGTTTATATCC	Ltbp1	72.5275	69.1238	yes
TACTTT	GTACTTTTACGCTGTCGCC	Lyst	54.0659	36.2844	yes
TCACTT	CTCACTTTATTTCTACACC	Mbl2	55.8242	60.8226	yes
ACCAAC	TACCAACTACGTAATAACC	Mcp	52.3077	60.117	yes
TATCGT	ATATCGTTTCACCTTCACC	Mfap1	72.5275	69.0076	yes
TCGCCA	GTCGCCATAGTGGTTGTAC	Mfap2	62.8571	64.3091	yes
AACCAA	AAACCAACCATTTTCCACC	Mfap3	66.8132	65.1974	yes
TTAGCA	TTTAGCAATCTCAAAAGCC	Mfap3l	59.3407	55.3273	yes
TTCACC	GTTCACCAGATTAGGGTCG	Mfap5	82.1978	48.1302	yes
TCATGT	ATCATGTCATGAGGACAGG	Mg29	107.692	86.3902	yes
TTGATA	ATTGATATTGTGGTTGCCG	Mill1	46.5934	64.5665	yes
GTCCAC	AGTCCACACATAGTCGCCC	Mmp19	118.681	84.2485	yes
TCTTTA	GTCTTTAAAGAATATCACC	Mmp1b	73.4066	73.3408	yes
CCTTGA	TCCTTGAGCTAGCACGTAG	Mmp28	88.7912	66.5505	yes
CTACAA	GCTACAAAGGTGACTAGCC	Mmrn2	69.4505	63.3296	yes
CATTCT	ACATTCTTGTTCTCATCCC	Moap1	55.3846	73.3159	yes
TGCATA	ATGCATACTGGAGAAACCC	Mr1	89.6703	55.2775	yes
TGAGTA	CTGAGTATGTGGGAGTCGC	Muc19	86.5934	54.8707	yes
GTTGTA	TGTTGTAGACCAGTTCACC	Muc2	15.956	32.7896	yes
ACTCAT	TACTCATGGCCGTCAAAGG	Muc6	85.2747	63.7779	yes
AAGTCT	GAAGTCTATCTTCACACTC	Myl4	61.5385	69.5306	yes
GGCACA	GGGCACAAGAGATAAAACC	Mylc2pl	77.3626	70.8671	yes
GTTTCC	TGTTTCCTCCGAACAACCC	Napb	67.2527	42.3692	yes
AGTTTA	GAGTTTATATGTCCTCAGC	Nipsnap1	68.5714	62.3833	yes
AACTCT	AAACTCTGTTCGTTCTGCC	Nipsnap3a	108.571	77.9563	yes
ACATCT	CACATCTGTAACTTCCTCC	Nog	69.8901	61.6113	yes
TAGTTC	ATAGTTCATTGCTTCTGCC	Npm1	50.1099	66.484	yes
CATAGC	TCATAGCATAGATGACAGG	Npnt	26.3297	43.5894	yes
GACAGA	AGACAGAGTGATGTTAACC	Ntng1	79.1209	62.2338	yes
TTGACC	TTTGACCTTGACATAATCC	Ntng2	64.6154	59.9261	yes
AAATCA	TAAATCATAGAGAGACACC	Otoa	84.3956	86.2823	yes
TCCCTA	GTCCCTATCAGCTTGTTGC	Otof	85.7143	77.7072	yes
AGAGTG	CAGAGTGATCAGCCGTTCC	Otop1	51.4286	42.7344	yes
CAGGAC	TCAGGACAGTACATAGACC	Otop2	184.176	87.2038	yes
AGAACG	TAGAACGCATAGTAGAGGG	Otop3	89.6703	71.4315	yes
ATCCTT	CATCCTTAAAGTCACTTGG	Pcolce	110.769	65.1891	yes
GGTTAG	TGGTTAGATTGTACCTTGG	Pcoln3	108.132	47.3166	yes
ATTACA	GATTACATCTTTTAACTCC	Pip5k3	82.1978	74.7105	yes
CATTTA	CCATTTAACTTAGTTGACC	Pnma2	79.1209	80.5794	yes
GCATAG	GGCATAGATGGAGATTGGG	Podxl	65.9341	64.9317	yes
GTAAGA	GGTAAGAAGCAGCCAGATC	Porcn	83.5165	47.6902	yes
ACCTTC	CACCTTCACTTCCAGAACC	Prg2	106.374	96.4928	yes
CAGAGC	TCAGAGCCAACTCTCTCCC	Prg3	88.3516	83.02	yes
CATATA	CCATATATAATGCCAAGGC	Prom1	80.4396	75.6485	yes
ACAATC	GACAATCTCAAGTCTCTCC	Ptx3	54.9451	54.4806	yes
CAAGCT	ACAAGCTTAGACTGCAACG	Rabac1	119.56	57.4275	yes
TATAGA	ATATAGAGATACCAGGTCC	Rasgrp4	24.3956	32.6402	yes
ATTTGT	TATTTGTATAGCCACTAGG	Rgn	61.5385	60.4076	yes
TCCAGC	ATCCAGCTCAATGTACTGG	Rya3	50.5495	63.7115	yes
GATACA	GGATACATGTTGTGGTAGG	S100a11	87.4725	66.9157	yes
ATTGAT	CATTGATGTTCAGGCTGCC	S100a13	84.3956	84.73	yes
TCTGTG	CTCTGTGATGTAGTATGGC	S100a15	72.967	58.4983	yes
CTTCTA	CCTTCTAGTCCCATAATGC	Scfd1	58.022	78.0808	yes
TTGCCA	CTTGCCACCCAAATAGTCG	Scin	76.4835	66.7497	yes
TCCTGC	TTCCTGCCGAAGAGTTAGC	Scospondin	72.0879	50.1639	yes
GCATTG	AGCATTGACGCAGATCTGC	Scube1	99.7802	69.1404	yes
TTCTGA	GTTCTGACGGAAATCTGGC	Scube3	105.055	45.2663	yes
TATACT	ATATACTCCTGAAGCTTCC	Sdc2	44.3956	44.5275	yes
TCCAGA	CTCCAGAGAAGTATCTGCC	Sdc4	67.2527	65.3136	yes
AATTCC	GAATTCCAGCATCGTTACC	Sdcbp	47.4725	37.845	yes
GACTCA	AGACTCAATATACATCACC	Sdcbp2	54.9451	49.0184	yes
CTATCG	CCTATCGAAAGGTAACTCC	Sec10l1	86.1538	81.036	yes
CTTCAC	TCTTCACTTCCCACTGGCC	Sec13l1	78.2418	83.3603	yes
ATCGCA	AATCGCATCCACAAAGCCC	Sec15l1	98.9011	84.3315	yes
CGAAAG	TCGAAAGAGTTGCTTAGCC	Sec22l1	104.615	89.4368	yes
CTGCAT	CCTGCATTCCAGAAACTCC	Sec22l3	78.2418	72.0624	yes
TCCCAT	GTCCCATGATGAGAAGGAC	Sec61g	91.4286	75.7315	yes
CTCCGA	ACTCCGAAAGGAAATACGC	Sec6l1	77.8022	76.4786	yes
ATGTGC	TATGTGCGAATGGCTGTGG	Sec8l1	95.8242	75.6568	yes
ATTTAT	TATTTATCTAAGAGTCAGC	Seh1l	72.5275	77.3337	yes
GTAAGC	AGTAAGCGATCTTAATGGC	Sepp1	52.3077	71.8383	yes
AAATCT	AAAATCTATGCAGAAAACC	Sgtb	66.8132	79.9983	yes
AAAGGT	CAAAGGTGCTGAAGTCTCC	Slp	83.5165	77.1095	yes
ACATGA	TACATGAGAGACAAGGACC	Snap29	25.7143	32.0923	yes
TATTCC	GTATTCCTGGTATTCCTCC	Sncb	102.857	66.841	yes
CTTGTT	TCTTGTTTTATCAAACAGC	Snx6	88.3516	71.1327	yes
AGCTTT	GAGCTTTAGTTGATTGTCC	Stab2	91.8681	86.9464	yes
TAGAAA	GTAGAAATGTATAGCATCC	Stip1	87.033	67.4304	yes
CTCTCT	GCTCTCTACCATCAAGACC	Strc	79.1209	65.3634	yes
TTTCTG	TTTTCTGATAGTAAGCAGC	Stx12	95.3846	58.847	yes
ACAGGA	GACAGGATCTATCATTCGC	Stx17	115.604	68.0115	yes
GTGTCA	GGTGTCAATGTTTAGCACG	Stx1b1	72.5275	75.8561	yes
CTCATC	ACTCATCCATAAAGTGGTC	Stx1b2	66.8132	76.4703	yes
ACGCAA	AACGCAATGTTGATTTCCG	Stxbp1	78.6813	71.4232	yes
AGTGAA	CAGTGAAGAAGATATGGGC	Stxbp2	60.2198	72.934	yes
AGTGAA	CAGTGAAGTATATATACGC	Stxbp3	52.3077	61.3456	yes
AATAGT	AAATAGTCTGAAGTCAGGC	Stxbp5l	83.5165	68.3103	yes
TTATAG	ATTATAGGGTGGAGCAGCC	Sugt1	74.2857	82.0404	yes
AATTCT	GAATTCTGCCTGTTCCACC	Syn2	101.978	53.1773	yes
TTGTTG	GTTGTTGAGGTAGCCCTCG	Syngr1	82.6374	54.3228	yes
ACCATC	AACCATCTCAAAAATGCCC	Syngr2	87.9121	61.9433	yes
TAGTTG	ATAGTTGTCTATACCTTCC	Syngr3	89.2308	57.1452	yes
TTACTT	TTTACTTATGTATACAGGC	Syngr4	61.978	66.5172	yes
TTCCAC	TTTCCACAGATAATCGCCC	Syt14l	65.4945	65.903	yes
CTCTGG	TCTCTGGTTTAACATAAGC	Syt8	109.89	54.7711	yes
TAACAT	TTAACATTATTCACCCAGC	Sytl2	67.6923	67.1979	yes
CCACCT	TCCACCTGATACTTCAAGG	Sytl3	58.9011	72.9506	yes
ACCCTA	CACCCTATCATTCAAAAGG	Tbcd	76.4835	72.685	yes
ACATAG	TACATAGTACCTTCGTGGC	Tbce	25.1429	67.5798	yes
ATTCTC	TATTCTCTTGGGCATGCCC	Tcp1	78.6813	50.4047	yes
ACTCTG	GACTCTGGTGTAAACTGGC	Tecta	70.3297	75.1422	yes
ATGATA	CATGATAGTCAGGAAGTCC	Tesc	69.4505	83.3686	yes
CTGTTA	TCTGTTAACTGAGTAAACC	Tgoln1	88.3516	80.953	yes
CCAGAG	CCCAGAGGTCACAGTCTTT	Tgoln2	77.8022	63.396	yes
TGTAAG	CTGTAAGGCCTGCTTCTCC	Tna	83.956	73.1499	yes
AAGATA	GAAGATAATGTTCTGCTCC	Tnn	91.8681	83.8252	yes
CAAGTC	ACAAGTCTGATTCTAAGCC	Tor3a	93.6264	75.3829	yes
AAAGAC	GAAAGACAGAAAGCCATCC	Trappc1	85.2747	73.9302	yes
TCTGAA	TTCTGAATGATGTAGTTCC	Tspyl1	104.176	59.4197	yes
TGATAA	CTGATAACATTCTTTAGCC	Ttc12	58.9011	71.4232	yes
CATCCT	CCATCCTGAATCAAGCTCC	Ttc3	99.7802	78.1223	yes
GCCGAG	TGCCGAGATAGTACTGTGC	Ttc4	100.22	68.4431	yes
GAAGTC	TGAAGTCACTTCTTTGCGC	Txln	50.989	37.8616	yes
GTTGGC	GGTTGGCACAGTGGATACC	Ush2a	83.0769	73.2495	yes
GAATTT	GGAATTTGTATTTTTCGCC	Vamp1	83.0769	69.6385	yes
AAAGTT	GAAAGTTTTCAGTCGAACC	Vamp2	87.9121	73.3491	yes
TGGTCT	CTGGTCTCTTTCTAACACC	Vamp3	92.7473	76.8522	yes
TCTCCT	CTCTCCTCTTTCAATTACC	Vamp4	110.33	59.9593	yes
ACATAA	CACATAATCCTGGATGCCC	Vamp5	45.7143	76.1632	yes
TCTTGA	GTCTTGAAGTGTTCAGACG	Vamp8	47.033	48.7444	yes
CTGGAC	ACTGGACTTATAAATAGCC	Vdp	50.1099	62.6157	yes
ACTTCA	CACTTCAATAACAGATGCC	Vit	83.0769	81.0443	yes
GCACAG	GGCACAGTAATACACAGCC	Vpreb1	82.1978	70.2279	yes
TCTCTC	CTCTCTCTCCATTCTCTTC	Vpreb2	56.2637	48.2547	yes
GAAAGA	TGAAAGACTGCCACAAAGG	Vpreb3	100.22	77.591	yes
TTCCTT	ATTCCTTGATGCTCTAGCC	Vps26	68.1319	56.5891	yes
TTATCC	TTTATCCATGAGAAGTACC	Vps45	82.6374	71.0497	yes
CTATTC	ACTATTCCCATGGTATCCC	Vps52	101.099	86.0416	yes
ATCTCT	CATCTCTTGGCCGATTTGC	Vti1a	90.5495	73.5483	yes
TGTAGT	CTGTAGTCGATTCAAATGC	Vti1b	79.1209	67.7375	yes
GCCATA	AGCCATACTCGGATGGTTC	Wdfy1	52.7473	53.858	yes
ACTCCA	CACTCCAGCCTTTATCACC	Wnt9a	78.2418	64.3672	yes
ACCCTG	TACCCTGTGAATATCTTCC	Wnt9b	123.077	82.497	yes
CCAAAT	CCCAAATTCATCCAGCACC	Zp1	109.451	81.4095	yes
TTTCCA	TTTTCCATGTCAAATCTGC	Zp2	66.3736	62.9311	yes
TGCCTT	ATGCCTTCTGGCTACTGCC	0610009J22Rik	46.4912	61.9701	yes
TACACC	CTACACCATATACAACTGG	0610025P10Rik	48.0117	51.4863	yes
TCCACT	GTCCACTGCTAGTTCAACG	1110018G07Rik	67.8363	68.638	yes
ATCGAA	AATCGAATGCTTTCGGTCC	1110049B09Rik	48.0117	56.7942	yes
TTATCA	CTTATCACTGATGATCACC	1700016F23Rik	55.5556	59.1179	yes
TAGTGA	GTAGTGATTTAGCATCTGG	1700019P01Rik	65.4971	62.8327	yes
AGCCTC	CAGCCTCCTCTTAACTAGC	1700021I09Rik	94.152	51.5485	yes
CCTTGT	ACCTTGTCATATGCAGCCC	1700025B16Rik	59.0643	54.3929	yes
TTCATC	CTTCATCTTCATGAGCTCC	1700051E09Rik	34.152	51.5562	yes
TAGTAA	ATAGTAACCACACGCAACC	1700056O17Rik	31.2281	41.4999	yes
GAGTAG	AGAGTAGCCTTTGTATAGC	1700064K09Rik	45.6725	41.7797	yes
TATTGA	TTATTGATGGCATAGTTGG	1700111A04Rik	35.3801	59.1335	yes
CCTTGT	ACCTTGTATACTACCTGGG	2010005A06Rik	51.6959	41.6864	yes
CTTCTC	TCTTCTCAGCTCCAGGTCC	2310042P20Rik	108.772	78.469	yes
TAAGGT	ATAAGGTGAATGAATGTCC	2610209A20Rik	69.5906	77.9328	yes
TTTTTT	CTTTTTTTCCTTTTGCGCC	2700075B01Rik	83.6257	64.6979	yes
TGGCTT	TTGGCTTGAGCCACAAAGC	2810451A06Rik	52.5731	64.0528	yes
TTCTAC	TTTCTACAGCTGTTCATCC	3230401I01Rik	180.702	61.9312	yes
AAGGCT	TAAGGCTGTGGTAGAGCGG	3732413I11Rik	69.0058	45.8908	yes
CCAAAC	TCCAAACGACACATAATCC	4732437J24Rik	86.5497	56.8331	yes
TTGAGA	GTTGAGACAAAGGCCCACC	4833441J24Rik	136.842	63.7653	yes
AGATAA	CAGATAAGATGTGATAGGC	4930503B20Rik	57.6608	55.7995	yes
CATTGT	TCATTGTACACAAAAACCC	4932418K24Rik	64.9123	49.2248	yes
TCATGA	ATCATGAATTGTTAGGGCC	5730469D23Rik	78.3626	72.3839	yes
TCCTGA	CTCCTGACTCTTCTGAACC	5730551F12Rik	16.7836	33.0833	yes
TCTATT	CTCTATTTCAAACGGAGGC	6330408A02Rik	78.9474	74.389	yes
TTGACA	GTTGACACTTACAGTGTCC	9130020G10Rik	41.7544	58.2942	yes
GTGCTA	GGTGCTAGAAAAAAAAGGG	9430022F06Rik	37.8363	52.007	yes
CATATT	CCATATTCTACATCTCTCC	9530046H09Rik	120.468	85.339	yes
CATTTG	TCATTTGGTTAAAATGCCC	9630025C22	63.7427	67.9619	yes
GCATAA	GGCATAATTGGAGCTTACC	A130030D10Rik	55.2632	76.6893	yes
AGAACC	AAGAACCTTGATCCATACC	A530015O12Rik	60.2339	54.5716	yes
ACCCTC	CACCCTCACTGAAATCACG	A530046H20Rik	71.345	66.1123	yes
TATTGC	TTATTGCACAATTCCAACC	A630050E13Rik	8.59649	19.8795	yes
TATCTA	TTATCTACACACACGATGC	AB030190	97.076	74.9097	yes
GGATGG	TGGATGGATTCACATCAGC	AL033326	71.9298	69.6406	yes
ATCAGT	GATCAGTCCTTTGGCCTCC	AU042671	71.345	66.3299	yes
GGCCTA	TGGCCTAGACATAGGCAGG	AW212607	91.8129	87.6161	yes
ATCCAC	GATCCACGATAATAGCACC	AW538196	66.6667	74.7231	yes
AACAAA	CAACAAATCGGATTGCACG	Acaca	73.6842	86.598	yes
AGAATG	TAGAATGTCGCTGGTGTGC	Aipl1	64.9123	79.5959	yes
AATAGT	TAATAGTTTCCAAATGGCC	Anapc11	59.0643	68.2572	yes
TCCATC	CTCCATCTGTTTACACCGC	Apg3l	58.4795	66.9749	yes
AATGTA	CAATGTACTTTCAAGAAGC	Appbp1	69.0058	76.8137	yes
TGGAAA	GTGGAAATATATATAGCCC	Asns	69.5906	67.7987	yes
TCTATG	CTCTATGTCTAAATGAGCG	Ass	49.8246	57.6569	yes
AAATCT	CAAATCTAGATTGATCTCC	Atpaf1	56.3743	64.8533	yes
TATTCA	GTATTCAGACACAACGACC	BC050188	30.2924	39.3861	yes
TAGTCA	GTAGTCAACTGTGAGGTCG	BC052066	25.3216	58.2087	yes
CTGGAT	GCTGGATATCTCCTTTTCC	Bag5	50.0585	64.0839	yes
TCAGAC	TTCAGACTGTGACAATGGC	Bhc80	152.632	76.2541	yes
AGCATA	CAGCATACAAATAGCCTGG	C030002J06Rik	77.7778	62.312	yes
TTTGTC	TTTTGTCATGTATGCCTCC	C80879	75.4386	75.2283	yes
CCCACG	ACCCACGCTTTATTAATGG	Cacybp	61.4035	81.9351	yes
TCTCCA	ATCTCCAACCTCTTCATCC	Cct3	83.0409	40.2642	yes
TTGGTC	GTTGGTCCTCAGAACATCC	Cct6a	50.4094	30.4022	yes
GATCTG	TGATCTGAGGGTGTAAACC	Cct7	80.7018	40.9792	yes
TTTGTG	GTTTGTGCCATCACCAACC	Cct8	57.193	50.0408	yes
GATTGT	TGATTGTGATTTATCTTCC	Cdc37l1	57.6023	62.0323	yes
GGGAGA	AGGGAGATACAACACACCC	Cdh26	88.8889	38.4768	yes
GGTCAT	CGGTCATCACATATGTACC	Cdh4	21.5789	11.4474	yes
GTGTAC	AGTGTACACTGTATCCACC	Cldn13	57.8363	46.2949	yes
CATCAG	TCATCAGGGCTCGTACAGC	Cldn18	107.602	28.5215	yes
CAAACA	TCAAACATCGTCTGTACCC	Cmya4	87.7193	68.7779	yes
AGGAAA	TAGGAAATCACTCTTTTCC	Csdufd1	89.4737	89.9709	yes
TTGGTA	CTTGGTAGTCGTCATTTCC	D10Bwg0791e	92.9825	45.4401	yes
GCTACT	CGCTACTGAAGTTCCGCTT	D11Bwg0280e	121.053	82.619	yes
GAGATC	AGAGATCTGAGTTGAATGC	D430038H04Rik	45.7895	52.2868	yes
TGATCT	TTGATCTGTAGCCACCTCG	DXBwg1396e	74.269	72.5937	yes
TCTGTC	GTCTGTCTGTCCTAAGAGC	Dnajb12	53.6257	52.0225	yes
TAATTA	TTAATTATTTCGGTGGAGG	Dnajb3	41.7544	48.3	yes
TCCACC	CTCCACCACCATTTAATCC	Dnajb6	57.9532	49.2947	yes
TGCTAC	GTGCTACTTTACGATAAGC	Dnajb7	58.3626	67.0216	yes
CACTGT	ACACTGTTAAATGCCCGCC	Dnajc2	76.6082	68.094	yes
CTTCTT	GCTTCTTTTGTTCCTGCCC	Dsc1	50.7018	52.1003	yes
GGTCTT	CGGTCTTTTATTTAGTACC	Dsc2	83.6257	81.7952	yes
TATCCA	ATATCCATTAGTCACTGGG	Dsg1b	52.0468	56.3824	yes
GATGGA	TGATGGATAGAGTCACAGG	Dsg1c	50.7602	44.3054	yes
GAAGAG	AGAAGAGTCCTCGATGGCC	Dyx1c1	100.585	65.5527	yes
AGATCG	AAGATCGAGTTCTGACACG	E130107N23Rik	53.7427	65.2963	yes
TCTAAT	CTCTAATATTTCCAAATCC	E330021D16Rik	58.0702	61.0142	no
TGCAGG	GTGCAGGTCTCATTATTGC	Edem1	94.7368	49.4502	yes
AGAGTA	CAGAGTACTCAGCTCTTGC	Eraf	64.9123	58.5739	yes
TTCCCG	CTTCCCGGCTTTTTCTTCC	Fbxo3	76.0234	55.3099	yes
CAAGAC	TCAAGACAAGTGCTGTCGG	Fbxo4	156.725	39.3239	yes
GCTCTT	CGCTCTTTTCACATCCAGC	Fts	51.1111	58.0999	yes
ATCTGT	GATCTGTGAGAGATCTCCC	Gja10	84.2105	64.729	yes
CAAACA	TCAAACACAATTGGCTAGC	Gjb3	67.2515	57.1828	yes
GTTTGT	AGTTTGTGCTTGTATATCC	Gje1	63.1579	52.6054	yes
CATGTC	ACATGTCGCTGTTGGAGCC	Glul	52.6316	38.4224	yes
AAGCTG	CAAGCTGTTAATGATTCCC	Hectd2	56.6667	67.4179	yes
ACTTGT	AACTTGTAATATGGTCTGC	Herc3	38.8304	42.6734	yes
AGGTCC	TAGGTCCTCTTGCAATCGC	Hr6bn	143.86	51.1988	yes
ACTATG	CACTATGAGACTGAAAAGC	Huwe1	110.526	45.8053	yes
AGCTCA	AAGCTCAATGGATGTCTCC	Kirrel1	75.4386	56.6	yes
TTCTCT	TTTCTCTTGATGCAGATGG	Kirrel2	74.8538	45.3079	yes
ATTCTC	CATTCTCCGAAACTTGTCC	Kirrel3	112.281	66.4076	yes
AAGCCT	AAAGCCTTATTCTTCTTCC	Kua	107.602	96.6777	yes
TGGAGC	GTGGAGCTTTGGATGTTCC	LOC209387	74.8538	61.4494	yes
AACCGG	CAACCGGACTATTTTTTGG	LOC238829	73.6842	68.7935	yes
GGCTGA	TGGCTGAACTAGCCGATGC	LOC330863	90.0585	32.5083	yes
CCCTTT	GCCCTTTACAATCTTCTCC	Lig3	70.7602	73.3709	yes
GATGAC	AGATGACACACTCCTCTCC	Lincr	7.1345	9.72217	yes
AACCAC	GAACCACCTCCTTTTATTA	MGC58426	72.5146	77.6763	yes
AGGCAA	AAGGCAAAAGTGTCAAACG	Mid1	61.4035	64.8455	yes
CATAAC	CCATAACTGTAGGTACACC	Mir	43.2749	75.1661	yes
ATAGAC	GATAGACTGGTTAATGGCC	Mucdhl	67.2515	64.8766	yes
ATCAGT	TATCAGTTCAAAAAATCCC	Nedd4	59.0643	67.5345	yes
TGCACC	ATGCACCTACAGAATGGGC	Nrg4	90.0585	41.8885	yes
TCTCGA	TTCTCGAAGCTCCACCGCG	Nrtn	64.9123	78.6633	yes
AGTCTT	GAGTCTTCCGGCAAACTCC	Ntf3	60.2339	65.6616	yes
GGATGG	AGGATGGCCATGATCTACC	Ntf5	57.9532	44.865	yes
TTTACG	GTTTACGCTCTAAACAGGC	Numb	81.2865	66.734	yes
ACAGTT	TACAGTTCAATCTCGAAGG	Numbl	92.9825	74.3579	yes
TTCCCA	TTTCCCACCATTTGTTAGG	Nxph1	68.4211	65.6305	yes
TTCTCC	TTTCTCCCTTTACACATGG	Nxph2	132.749	83.1008	yes
GCTGAT	GGCTGATGGAGATGTTACC	Nxph3	77.193	72.8813	yes
GCCATT	AGCCATTAATACTGCGGCG	Nxph4	60.2339	65.6849	yes
TTTGAC	ATTTGACACAGTTGCTCCC	Ocsp	80.7018	60.0816	yes
TTGCTG	CTTGCTGGCCAAAAGTTCC	Opa1	50.5848	30.8607	yes
CTGATT	TCTGATTTTGCGGGATCCC	Osm	75.4386	75.3604	yes
ATAGTA	AATAGTATAGACACACTCC	Otor	52.2807	73.9382	yes
GGAAGC	AGGAAGCGCGCTAAAGGTA	Oxt	40.8772	65.5838	yes
GAGTCT	GGAGTCTTCACCTTGAACC	Pap	71.9298	49.6134	yes
CTGAAC	ACTGAACGAGTACACGACC	Pcdh10	70.1754	76.1997	yes
CTCAAC	TCTCAACTGGTTCACTTCC	Pcdh7	76.0234	73.9538	yes
TATCCT	ATATCCTTTGCTCTGCGCC	Pcdha1	61.4035	44.795	yes
TAACAC	TTAACACTAGTTGGAGTGG	Pcdha10	70.1754	62.3198	yes
CTAGGG	TCTAGGGTAAATAAATGCC	Pcdha11	57.2515	87.9192	yes
AGGGAA	CAGGGAAGTAATCGTGACC	Pcdha12	104.678	88.5254	yes
AGAGAT	CAGAGATTGGCTTAGTTCG	Pcdha2	89.4737	81.6009	yes
AATGTC	CAATGTCCTTATTTACTCC	Pcdha3	69.0058	79.4327	yes
ACCAAG	AACCAAGTGTCAAGTGGCC	Pcdha4	89.4737	61.3406	yes
CAACAA	ACAACAACTCAATAGTTCC	Pcdha5	83.6257	78.2825	yes
GAATTC	TGAATTCGTCCCTTCATCC	Pcdha6	106.433	46.6213	yes
AACCCT	GAACCCTTTATCACGTGCC	Pcdha7	71.9298	69.2209	yes
CATCCA	TCATCCAAAGACCTTGTGG	Pcdha8	66.0819	70.7597	yes
TCATAA	TTCATAATTGTTACTCTCC	Pcdha9	73.0994	73.5341	yes
AGCTAG	TAGCTAGACTAAAAGCACC	Pcdhac1	76.6082	58.3796	yes
TTATAA	GTTATAATACGGAGTTGCC	Pcdhb10	65.4971	82.4092	yes
TTATAA	GTTATAATGGCTAATTCCC	Pcdhb11	82.4561	80.5751	yes
CGTCAT	ACGTCATAATCGTCCTGCG	Pcdhb12	71.345	82.5102	yes
TCACGG	CTCACGGTCTAATTTTTCC	Pcdhb4	85.9649	79.9922	yes
TGTGAT	CTGTGATGGATTCGAGCCC	Pcdhb6	37.4854	33.9304	yes
TTTTCT	GTTTTCTGAGGGTCTTAGG	Pcdhb7	86.5497	55.0767	yes
AGATAC	AAGATACAGTTAGAACAGG	Pcdhb9	77.7778	71.0472	yes
TGCTGA	TTGCTGAGAAAATATTTCC	Pcdhga1	51.7544	60.7033	yes
TCTACT	TTCTACTGTAATCAGCACC	Pcdhga10	94.152	57.4937	yes
ATATTG	AATATTGTAGCTCTCCACC	Pcdhga11	32.924	54.1908	yes
TTGAAA	CTTGAAAACTTTCGCTGCC	Pcdhga12	74.8538	76.2697	yes
TCGTTT	ATCGTTTGCATCCAAGACC	Pcdhga2	80.7018	66.2366	yes
TTTTAA	GTTTTAAGTGGGAATCGGG	Pcdhga3	0	75.5625	yes
GCTCTT	TGCTCTTGTTGTTAGTAGG	Pcdhga5	70.1754	51.8516	yes
GCATGG	TGCATGGATTCCTTCATCC	Pcdhga6	84.2105	44.3909	yes
TTGCTC	ATTGCTCATAATCTAGACC	Pcdhga7	30.117	51.1677	yes
TCAGAA	ATCAGAATCCTCTGGTACC	Pcdhga8	59.6491	72.7725	yes
GTAACC	AGTAACCTTAGCATTCTCC	Pcdhga9	60.8187	63.1125	yes
GTGCAC	AGTGCACACTCAGATTTCC	Pcdhgb1	103.509	64.7756	yes
CCAATG	TCCAATGTTTAAATCAACC	Pcdhgb2	49.2398	63.6876	yes
TTTCAG	TTTTCAGGAAGGCTCACCC	Pcdhgb4	67.2515	35.9355	yes
TCTAGT	GTCTAGTCGACAATTAACC	Pcdhgb5	49.9415	53.8178	yes
TATGAT	CTATGATGATTTTACACCG	Pcdhgb6	4.92982	8.19895	yes
GCGAGT	GGCGAGTTACAATATCTCC	Pcdhgb7	97.076	71.5757	yes
TTTCTT	GTTTCTTGTCAGTAAGTCC	Pcdhgb8	59.6491	64.4881	yes
TCATTT	GTCATTTACGTCTACAACC	Pcdhgc3	53.2749	64.6823	yes
AAGTGT	GAAGTGTCTTTGGTTCACC	Pcdhgc4	63.1579	64.4181	yes
ACTAGC	TACTAGCTGATGTCTTGCC	Pcdhgc5	34.8538	33.6351	yes
GTATCT	GGTATCTCGTAAATGACCG	Pdgfa	81.8713	70.6042	yes
TTACAA	ATTACAACCTTGCTCACCC	Pdgfb	102.339	78.096	yes
ATGTTG	CATGTTGGCTTGTAGAGGC	Pdgfc	51.9883	75.951	yes
AGAATA	GAGAATATAGTTAGGATCC	Pdyn	43.9181	73.2155	yes
TTTCGA	CTTTCGAGTAATTTTCGCC	Penk1	67.2515	76.9924	yes
CATTCA	GCATTCACAGAGCACATCC	Pgf	53.3333	67.8842	yes
CATATT	TCATATTCCTATCGAAACC	Pkp1	80.7018	70.8762	yes
CTCGAA	CCTCGAAGTTGATTGACCC	Pkp2	70.1754	75.5081	yes
AGTAAG	TAGTAAGTCATCTAGCTCG	Pkp4	52.4561	70.0214	yes
AAATGC	TAAATGCTTCAAGTAAGCC	Plcb4	91.2281	65.2186	yes
ATGATG	TATGATGTACTCTAGAAGG	Plfr	62.5731	70.34	yes
CACAGG	ACACAGGGTAGGTGTTCCC	Plpcd	76.0234	65.9258	yes
GGCAGT	TGGCAGTTGCTGGAGTTCC	Plpi	74.269	49.1004	yes
CATATC	ACATATCTTAACCAGGTCC	Pmch	57.9532	76.2541	yes
TAGTCT	ATAGTCTTCGGAGGGTTCC	Pml	36.8421	57.5481	yes
GGCCAT	GGGCCATTAAAATGTTAGC	Pnoc	92.9825	91.564	yes
TCCAGC	TTCCAGCTCCCTCTTGAAC	Pomc1	47.1345	53.7012	yes
AGTCCA	AAGTCCACCTGTGTTCTCC	Ppy	60.2339	63.0969	yes
CCAAAG	CCCAAAGGTTGTGTAGTCG	Prlpa	47.4854	56.802	yes
ACTAGA	TACTAGAGTCAATCTTACG	Prlpb	85.3801	54.9291	yes
CTGACA	TCTGACAACAGTCTTATCC	Prlpc1	66.0819	73.775	yes
TCAGCT	CTCAGCTGTAGGATAGACC	Prlpc2	35.5556	40.2098	yes
TGTACG	CTGTACGAAGGGTTTCAGC	Prlpc3	51.2281	70.9384	yes
TTCTTA	GTTCTTAGTCAGTAACTCC	Prlpe	39.4152	42.2771	yes
GGTGTA	CGGTGTATTCCACATTTCC	Prlpf	112.865	43.6293	yes
ACTAAG	TACTAAGTAAAGCTTTTGC	Prlpi	71.345	87.2275	yes
TCATTG	GTCATTGTATCTCTTTCCC	Prlpk	56.7251	53.8566	yes
AGAATG	GAGAATGCTCTTAACTCCC	Prlpm	67.8363	89.9087	yes
GTTACA	TGTTACATAAAGGGATAGC	Prlpn	67.8363	66.1745	yes
ATTATG	CATTATGTTCATGCATACC	Prlpo	48.4795	71.8321	yes
ATCTAT	TATCTATCTCCCACAATCC	Psip1	74.8538	79.4638	yes
CTTCTC	TCTTCTCTTTGATCTTGCC	Psmc3ip	77.7778	79.0985	yes
CGGACA	ACGGACATGGTTGTTACCC	Pspn	85.3801	72.8347	yes
TTCTCA	CTTCTCAGCCATTGCATCC	Pth	69.0058	64.6357	yes
TCTTGG	GTCTTGGATGGACTTGCCC	Pthlh	135.673	65.7315	yes
AACTTC	GAACTTCTCTTTGGACTCC	Pwwp1	84.2105	67.9386	yes
CGGTGT	TCGGTGTAGTTAACACATC	Pyy	74.269	76.1453	yes
TTTAGA	TTTTAGAGGACTAAAGAGG	Rab15	84.7953	78.3758	yes
TTGCGG	GTTGCGGGCAATTAACTCC	Rab19	66.6667	69.4307	yes
TCTTCT	CTCTTCTAAACTGCGCAGC	Rab24	70.1754	64.9699	yes
TTTACT	TTTTACTGTTCGCATATGC	Rab28	58.4211	54.9369	yes
CTCGGT	TCTCGGTAATAAGCATGGG	Rab37	86.5497	75.5391	yes
AAACTG	TAAACTGTGGTATCGCTCC	Rab5b	77.7778	76.9769	yes
ATATCC	CATATCCTTTAATGTAAGC	Rab5c	35.731	54.2374	yes
GTTTCT	TGTTTCTGCACTATCAGGC	Rabl2a	58.1871	27.6666	yes
AAGCAA	AAAGCAAATTAAGAACACG	Rac1	69.0058	99.5221	yes
CACTGT	GCACTGTTGGCAATCTACC	Rap1a	105.263	70.4255	yes
GTAAAC	AGTAAACCAGAGCGAAGCC	Rap1b	40	56.0793	yes
AAGTGG	TAAGTGGTTTCTCAATAGC	Rasef	65.4971	57.5481	yes
TCCTTT	CTCCTTTAGCTAAATAAGG	Rasl2-9	64.9123	55.2943	yes
CTAGAT	TCTAGATTACAAACAATGG	Rbed1	69.5906	79.4094	yes
CAAGAA	ACAAGAAATTAACTCTGCG	Rchy1	59.0643	63.0969	yes
TGGCAA	CTGGCAAAAGAGATCAGCC	Reg2	59.0643	60.6956	yes
CTTCTG	CCTTCTGGAAGTCTTCACC	Reg3a	74.269	58.1387	yes
CACAGA	GCACAGACACAAGATGTCC	Reg3g	68.4211	56.7787	yes
TGTTAA	CTGTTAAGACCAGGAGAGG	Rem2	31.8713	58.0455	yes
AGTTAC	CAGTTACTGGAAAGCTCCC	Rfng	69.5906	67.0138	yes
AATAGA	GAATAGACCTTTTTTGCCC	Rfpl4	69.5906	90.4527	yes
TTTTCT	CTTTTCTCATCTATGGTCC	Rfrp	53.5673	54.6182	yes
TGAGAG	ATGAGAGGAATCCATCGGC	Rhot1	164.327	62.0012	yes
AGCTAA	AAGCTAACAACAGAATCGC	Rln1	71.9298	68.4982	yes
ATGAAA	CATGAAATACATACACAGC	Rnf128	69.5906	72.0264	yes
ACATAC	CACATACATCTGTGACAGG	Rnf149	46.5497	58.0144	yes
TCACTT	CTCACTTTCCAAATTCTCC	Rnf150	43.9766	42.0517	yes
ATGAGG	CATGAGGTGCTGTTCAGCC	Rnf30	92.3977	52.7608	yes
ACACTA	GACACTACCCTTTAGATCC	Rnf35	71.345	72.0342	yes
TTCAGG	TTTCAGGTTCTCTCCATGC	Rnf36	129.24	57.96	yes
GACATA	TGACATATATCAATGCTCC	Rragc	76.0234	71.7078	yes
AACCAC	GAACCACTTTGCTAAAGGC	Rragd	63.7427	70.682	yes
CAGTTC	TCAGTTCCGCTACATTTGG	Rsu1	47.076	37.3033	yes
GGATCA	TGGATCACCATATGTACGG	Rtn1	77.193	61.4494	yes
CTCTCA	CCTCTCATTCGGCTTTGGC	Rtn2	52.924	58.3175	yes
TCCACA	GTCCACATCCAAGTAGGCC	Rtn3	88.3041	71.6068	yes
ATAGCT	GATAGCTTGGATCACACCC	Rtn4	31.2865	47.4995	yes
CAGTTG	CCAGTTGTAAGTTCCATCC	SIRP-beta	76.0234	63.1669	yes
CAAACA	CCAAACATCTCTCGTAACC	Sara2	48.4211	59.048	yes
TTCAAG	TTTCAAGGTAGGACACGCC	Scg3	41.7544	60.1282	yes
TGCCAC	ATGCCACATAACCAGACTC	Scgb1a1	39.2398	30.0369	yes
GGGATA	TGGGATATTTTCTGTGTCC	Sct	66.6667	40.816	yes
AGTTGT	AAGTTGTCTAAAGTAGACC	Sdc1	44.2105	45.4012	yes
GAATCG	CGAATCGATGGCATTGTCG	Sdc3	76.6082	60.6178	yes
TTATAA	ATTATAAGCCTCCAGGACC	Sema3a	33.5673	47.5461	yes
TAGAGG	TTAGAGGAGATTTGCATGC	Sema3b	71.345	37.9328	yes
ATCATG	GATCATGAATACCTGGTCC	Sema3c	58.4795	50.7325	yes
TATTAC	TTATTACAATCCACTTGCG	Sema3e	21.6959	26.019	yes
CTAAGT	TCTAAGTTCTGGATAATGC	Sema3f	73.0994	71.4902	yes
ATAGAG	GATAGAGCGTGTCCTTAGC	Sema5b	60.8187	67.4335	yes
CTCTGG	TCTCTGGATGTTGAGGTCC	Sema6b	78.9474	59.3355	yes
TCAGCT	ATCAGCTGAAAGTCCAGCC	Sema6d	61.4035	51.121	yes
CCACAG	TCCACAGTATAAAAAGTCC	Sept2	62.5731	64.2394	yes
CTTCAT	GCTTCATTTTGACACCACC	Sept3	66.0819	64.7834	yes
TCCTCA	CTCCTCACGTATTCTGTCC	Sept5	73.0994	63.8586	yes
ATTAAA	GATTAAAACTTTGGATTGC	Sept7	57.4854	63.2679	yes
TCGACT	ATCGACTTGATTTCGATCG	Sept9	122.807	59.1568	yes
GCAGTT	TGCAGTTCTTTACAATCCG	Sfrp1	72.5146	60.7266	yes
TCCATG	TTCCATGATGTCGTTGTCG	Sfrp2	77.193	68.3505	yes
CCGTAG	ACCGTAGTAGTCGTACTCC	Sfrp5	89.4737	92.279	yes
TCTACC	CTCTACCTCTCCTACAACC	Sh3kbp1	75.4386	68.1407	yes
CCCTGG	TCCCTGGTAATAAGTTTGC	Shc3	116.959	78.3913	yes
TTTTCT	TTTTTCTAGTGCCGGGTGC	Shoc2	71.345	62.7783	yes
GCCCAT	GGCCCATCATTAATGACCC	Si	82.4561	73.7051	yes
CCTTTC	CCCTTTCTAAGAGTCAGCC	Siah1a	29.0058	17.6336	yes
CTATGA	GCTATGACACGTAGATGGC	Siah1b	56.4912	62.7861	yes
GTGCAC	GGTGCACCACTGAATGACC	Skp1a	66.6667	51.6884	yes
ATGGTT	AATGGTTATAGCGTGATGC	Slc22a17	67.8363	65.6538	yes
CTCCAC	ACTCCACACATAACCATCC	Socs4	81.2865	69.8115	yes
CCTCTG	ACCTCTGTGGCATCATTCC	Sost	55.731	52.8385	yes
CGTGTT	CCGTGTTCTAAGGAGTAGC	Spry1	58.4211	68.4982	yes
TGCTGC	CTGCTGCTGGTACTTGTCC	Spry2	45.5556	32.5393	yes
CCCTAC	GCCCTACAGATTGCTCAGC	Spry3	113.45	90.7869	yes
AAGTAC	GAAGTACTTGGCCAGTTCC	Sst	66.6667	75.4381	yes
TTGATG	CTTGATGAATGACTTTCCC	Stc2	84.7953	67.1459	yes
CTATGT	ACTATGTTCTGTTTTATCG	Stxbp4	59.6491	51.5329	yes
AAGACA	GAAGACAAGGACAAAGGCC	Syvn1	76.0234	71.327	yes
CAGAGT	TCAGAGTCCTTACTGAGCC	Tac2	83.6257	66.804	yes
ACAGAT	GACAGATACCTGAAACAGC	Tcam1	58.4795	69.7338	yes
CATGTT	ACATGTTTCTTCCTGGGCC	Tff1	78.9474	82.0439	yes
GGAAGC	GGGAAGCCACAGTTCTTTC	Tff2	85.9649	53.0639	yes
AGACAG	GAGACAGGCCAACGTAATC	Tff3	49.9415	35.0185	yes
TCGATT	GTCGATTTTATAAACCTCC	Tgfb2	77.7778	71.3892	yes
TAGTAA	ATAGTAACCCTTAGGTTCG	Tgfb3	41.1696	47.9114	yes
CCAACA	TCCAACAATCCAGAAGTCC	Thpo	95.3216	56.701	yes
CATTAT	ACATTATTCAGGTAGTCCC	Tm4sf12	67.2515	77.3033	yes
TTAAAT	GTTAAATACAGTGAATACC	Tm4sf3	76.0234	79.1374	yes
AAGGTG	TAAGGTGGCAAAGTTTCCC	Tm4sf7	106.433	67.4101	yes
TATACA	TTATACACTTTCTGAATGC	Tm4sf8	64.3275	51.09	yes
ATTAAC	CATTAACCTCATTTTCTCC	Tm4sf9	46.9006	69.9359	yes
AATGGC	TAATGGCGATCTGTACTGC	Tmeff1	81.8713	69.7649	yes
TTACAA	GTTACAATGTACTCTTAGC	Tmeff2	59.0643	65.4439	yes
CATCTT	TCATCTTTATCTTCTAGCC	Tmpo	100.585	60.2681	yes
AAGCTC	AAAGCTCCGAAATAGGACC	Tnfsf14	66.6667	69.5629	yes
GTAGAT	AGTAGATGAAATAGTCTCC	Tnfsf15	64.3275	57.0663	yes
AAATCT	TAAATCTAGTGAGTACTGG	Tnfsf18	60.8187	63.7109	yes
ACAATC	GACAATCCTTCGACCATCG	Tnfsf4	57.076	56.9264	yes
TTTACT	GTTTACTTCCTCTTCGACC	Tnfsf5	49.4737	43.5904	yes
CATTCA	TCATTCAAGACAATATTCC	Tnfsf6	46.2573	66.2444	yes
TAGGTT	ATAGGTTTTCTTGGATACC	Tnmd	48.3041	81.7641	yes
CCACAT	GCCACATTTCGATTAGGCC	Trim12	66.0819	73.1455	yes
CAGATC	ACAGATCCCACAAATCAGC	Trim13	65.4971	48.4632	yes
CGTAGA	CCGTAGATATTTTATGTCC	Trim17	52.8655	73.4175	yes
CTGTTC	GCTGTTCCTGATTTGGCTC	Trim29	59.0643	68.5448	yes
AATGAC	AAATGACGTGTAATATAGG	Trim30	48.3041	49.3336	yes
TTTGTC	CTTTGTCCCAATGTCAGGC	Trim34	46.4912	61.6514	yes
TGAATT	GTGAATTACGCTTCCAGCC	Trim36	104.678	59.8718	yes
CGACGA	TCGACGAAGTTTGGCTACC	Trim37	57.8947	68.366	yes
TAAAAG	GTAAAAGTTACCAGATGCC	Trim59	66.6667	65.1953	yes
TGGTTG	CTGGTTGATTGAAGTCTTC	Trim6	56.1404	52.2091	yes
CACTGT	TCACTGTTTTTTTTCCTCC	Trim7	95.9064	73.3864	yes
CACATG	ACACATGACCGTGGCTTCC	Trim9	88.8889	75.1428	yes
CTCTAT	TCTCTATTATTGGATATGG	Trip12	67.8363	52.0225	yes
ATCCTG	CATCCTGGTATTTCCACCG	Tshb	62.5731	67.9697	yes
GACTGA	AGACTGAGATCACGTACGC	Ttll1	65.4971	54.8125	yes
GGTGAT	GGGTGATTGCATAGTGTCC	Ubce7ip1	40.9357	64.9777	yes
ACATCA	AACATCAAAAGTAAGTGGG	Ube1x	67.8363	59.3899	yes
TGGGAT	TTGGGATATCTCAGCTCGG	Ube1y1	69.0058	57.8279	yes
CAAATA	ACAAATAGAGAGCAAAACC	Ube2e3	66.6667	73.5885	yes
AAACTT	CAAACTTCTTCGCTTGTGC	Ube2i	97.076	60.9132	yes
GAAACC	GGAAACCGATTTCAACACC	Ube2v1	63.1579	55.1078	yes
GTAAGC	GGTAAGCTGAGCTTGCTCC	Ube3a	66.6667	71.2493	yes
AGAGAA	AAGAGAAGCCTTTTCTTCC	Ube3c	60.8187	51.2687	yes
GGTAGA	AGGTAGACATTATGTGTCC	Unc93a	64.3275	58.0921	yes
ATGTTG	CATGTTGCCATACTTCACC	Unc93b	56.7251	64.558	yes
TAGTCT	TTAGTCTTACTACTGTAGC	Usp53	16.1988	37.8473	yes
TTTTGC	ATTTTGCCCAGCGAAAGCC	Uts2	84.7953	64.5658	yes
GGACTG	AGGACTGTTCTGTCAACGG	Vegfa	76.6082	51.6573	yes
GGTGAG	AGGTGAGACATGAGGTTCC	Vegfb	53.2749	66.2444	yes
CAGGAT	ACAGGATCTTCCGAGATGC	Vip	109.357	51.7816	yes
AATCCG	GAATCCGTCAACAGGTTCG	Wnt1	106.433	57.7035	yes
TCTGGT	GTCTGGTGATTGTAGACCC	Wnt10a	101.754	65.6771	yes
TTGCAC	TTTGCACTTCCGCTTCAGG	Wnt10b	52.5731	56.3668	yes
GATCCT	GGATCCTGTTTTTTTCACC	Wnt11	44.7368	67.7288	yes
TAAACT	ATAAACTTACACTCACACC	Wnt16	78.3626	79.5259	yes
CATTGT	ACATTGTCACACATCACCC	Wnt2	69.5906	46.2172	yes
TTCACA	TTTCACACCCATCTGTTCC	Wnt2b	80.117	57.1284	yes
TCTATC	ATCTATCTAATCCAGATCC	Wnt3	39.8246	65.5217	yes
CTTGAA	CCTTGAAGTACGTGTAACG	Wnt3a	43.5673	56.0948	yes
ATGTGT	CATGTGTGTCAAGATGGCC	Wnt4	44.9123	52.7142	yes
TTAGCT	ATTAGCTTCTATAACAACC	Wnt5a	84.2105	45.137	yes
CACTTA	TCACTTACAGACATACTGG	Wnt5b	65.4971	61.9157	yes
GCTGGA	TGCTGGAATCTAATAGTCC	Wnt6	53.2164	43.1786	yes
CAGCGA	GCAGCGATAATCGCATAGG	Wnt7a	59.0643	63.6487	yes
GCTGCG	CGCTGCGTTGTACTTCTCC	Wnt7b	69.5906	81.2357	yes
CCTTTA	TCCTTTAACTTCTCTTCCC	Wnt8a	69.5906	77.2411	yes
TTAGGA	CTTAGGAGTTCTTTCCCGG	Wnt8b	70.1754	54.1908	yes
TTTTTA	ATTTTTAGTCCTCGTTTGG	Xcl1	85.9649	63.299	yes
TACACT	GTACACTACCTTCGTTAGC	0610037H22Rik	84.9558	45.5298	yes
TCACTA	TTCACTAACATTTTAAGCC	1110014F12Rik	70.7965	73.9742	yes
TTCTCA	CTTCTCAGTATTAAAGCCC	1110036H21Rik	69.0265	61.3138	yes
CCTCGT	TCCTCGTCCATAAAACTCC	1110060M21Rik	60.6195	47.106	yes
GCAGAT	CGCAGATTTGATGTACCGC	1110067D22Rik	96.4602	65.7532	yes
CTGCGT	TCTGCGTGCTTCATTAGCC	1300010A20Rik	120.796	73.6922	yes
CTCCTT	GCTCCTTTTTTCTTAAACC	1810048P08Rik	66.3717	66.0786	yes
CTTTAA	GCTTTAACATAATCGAAAC	2210403B10Rik	80.531	81.3203	yes
GTAGTA	CGTAGTAATTCTCGATTCC	2700063A19Rik	78.3186	78.5655	yes
CTGGAC	GCTGGACAGTGGAAATACC	2900075G08Rik	83.1858	76.0132	yes
TATGTT	GTATGTTTCGATCTCGAGC	4432412D15Rik	53.0973	62.4995	yes
GTTGTC	GGTTGTCGGAATCATAGGG	4831417L10	84.5133	70.9085	yes
TAAACG	CTAAACGACAAAGTTACCG	4930544G11Rik	87.1681	67.0547	yes
TCCTCT	CTCCTCTTGTAGATACTGC	4933413B09Rik	77.8761	67.0402	yes
AAAACA	TAAAACAGTACCTCGTTGC	5430435G22Rik	84.0708	65.8906	yes
GGCGAC	AGGCGACTTATTGCTTCCC	6230417E10Rik	107.965	67.756	yes
TCCTAG	ATCCTAGAGGAGCATTTCC	6330579B17Rik	75.2212	63.172	yes
AGAGTT	AAGAGTTATGAAGAAACCC	6530401P13	87.6106	72.8824	yes
CTACAA	TCTACAAGCTCTGAGAACC	6720455I24Rik	71.2389	66.6209	yes
TATAGG	TTATAGGTTCCAAAATGCC	9030418M05Rik	74.7788	74.6466	yes
ATAAAA	TATAAAAACCCGGGCAGGG	9430079M16Rik	78.7611	62.8466	yes
TCTAGA	ATCTAGATTTGTCCTGCCG	9830134C10Rik	37.6106	57.8576	yes
TAGGTG	ATAGGTGTCAAAAATTCGC	9830169G11Rik	87.6106	84.9861	yes
GAATCA	TGAATCAGCTCTGAATGCC	A930039G15Rik	95.1327	41.5242	yes
GAAATC	AGAAATCTTAATACACTCC	AA407526	72.5664	76.165	yes
TAGGTG	CTAGGTGCGACTACAGAGG	Agrp	30.4425	28.2058	yes
TTAGCA	GTTAGCACCAAATAGCGGG	Amh	59.7345	53.3169	yes
CCCATA	TCCCATAGCACTTCGAAGG	Apbb1	62.3894	58.4867	yes
CTTCTG	GCTTCTGGAAAAAAAATCC	Apln	85.3982	72.275	yes
AAACTT	TAAACTTGCTCCAGTAGCC	Apoc3	63.2743	73.5042	yes
AATGCA	CAATGCAGGTTTTGGTCCC	App	70.7965	66.2521	yes
TAGAAT	ATAGAATTGTTGTCTTCCC	Arf1	51.7699	74.6538	yes
AAAGCA	TAAAGCACTACAAGTGAGC	Arf2	160.619	72.651	yes
GTCCTC	TGTCCTCATTGAACTGTCC	Arl10b	64.1593	44.3079	yes
TTAGGA	TTTAGGAAGGACCATGTCC	Arl10c	86.7257	78.4209	yes
TTATCG	TTTATCGGAATCTCCTTCG	Arl12	72.5664	72.4703	yes
ATAAGC	TATAAGCACAGGGACTCCC	Arl4	62.3894	50.8803	yes
TATTTA	CTATTTATAGGATGTTACC	Arl5	58.8496	69.1804	yes
TAATCG	GTAATCGTTTGTGATCAGC	Arl9	79.2035	69.889	yes
CATTGG	ACATTGGGTCCAGGGAAGC	Artn	39.5575	65.6086	yes
TATTCT	TTATTCTATTTGGCTGTCC	Atrn	45.1327	48.6823	yes
ATGTCA	CATGTCAGAGATGGCCCTC	Avp	92.0354	70.4747	yes
AATTCC	GAATTCCTTGTAATAGGCC	BC020354	61.9469	64.0396	yes
TGATTA	CTGATTATAGAGTTTGCCC	BC023105	44.6903	33.8455	yes
AATTGC	TAATTGCTAAGAGTGCGGG	BC034507	88.4956	65.3917	yes
CCACGT	TCCACGTCAGCAATCATCC	Bax	82.7434	77.1339	yes
TTCTTT	GTTCTTTCCAACTTCCTTC	Bcl2a1c	43.0531	32.0523	yes
TGCATG	TTGCATGTAGTGGTTCTCC	Bcl2l1	64.6018	40.5408	yes
CACGTG	ACACGTGCCGAACGAATGC	Bcl2l14	46.9027	57.3515	yes
AGGTAA	CAGGTAATTTTTGTATTCC	Bdnf	58.8496	58.9494	yes
GGAATA	AGGAATATTATACACTCGC	Blnk	70.7965	58.9277	yes
ACAGTT	AACAGTTCGTTCTTGAAGC	Bmp10	67.6991	58.559	yes
TTAGAC	TTTAGACATGGGAGAAGGC	Bmp15	78.3186	54.0472	yes
GCCTCA	AGCCTCAACTCAAATTCGC	Bmp2	73.8938	58.5951	yes
TTTTGT	GTTTTGTTTGGTGGAAACC	Bmp3	65.9292	49.9042	yes
CTTCGT	TCTTCGTGATGGAAACTCC	Bmp4	63.2743	64.9868	yes
AAATAG	AAAATAGACAGAATTTCCC	Bmp5	59.292	73.6416	yes
TTTTCT	GTTTTCTTTGGCTGCCTCC	Bmp8a	77.8761	70.5108	yes
TCATCA	ATCATCAAGGATTCCTAGG	Bmp8b	60.177	63.9673	yes
GGATTG	AGGATTGAAGTCAGGCTCG	Bsf3	79.2035	45.0598	yes
GTTTCT	AGTTTCTGAATAGTTCTCC	Btbd11	56.6372	52.0661	yes
TTTTCC	GTTTTCCTGAGACATGTCC	Btc	29.3805	26.4199	yes
ATGAAT	AATGAATACACCTCTGAGC	C330012H03Rik	74.3363	64.1842	yes
AGGATT	TAGGATTGGGAATAATTCC	Cbln1	62.8319	67.3078	yes
CTGAAG	GCTGAAGCTATAAATTCCC	Cbln2	85.3982	67.1053	yes
GTCTAG	TGTCTAGAGGTTCCGTAGC	Cbln3	48.6726	62.3622	yes
TGATGC	ATGATGCGAGTCTTGTTGC	Cbln4	31.6814	37.974	yes
TTTCCT	GTTTCCTCATTCCACCTCC	Cck	64.1593	68.8045	yes
TGGAGA	TTGGAGACCGTAAGCATGC	Ccl1	92.0354	56.05	yes
TCCATA	GTCCATATAAACTATTCCC	Ccl20	61.0619	68.4068	yes
AGATAC	CAGATACTTGGTGTGCAGG	Ccl6	89.823	60.6196	yes
TTGTAA	CTTGTAACATCTCTCTGCC	Ccl8	29.646	34.8577	yes
GTAGTC	TGTAGTCATTGAGGTCAGC	Ccl9	43.4513	58.9494	yes
GTGTCC	GGTGTCCTTCAGATTCTCC	Cd151	66.3717	58.8699	yes
GCATAG	TGCATAGTCCCAACTCTCC	Cd37	45.5752	57.9227	yes
TGGTAC	ATGGTACATTAACAGAACC	Cd53	134.513	48.0388	yes
CAGCGG	ACAGCGGTTCATTCACTGC	Cd59a	60.6195	53.4109	yes
AAACCG	GAAACCGGGTCTAAACAGT	Cd59b	94.2478	77.1845	yes
GTCTGT	AGTCTGTGTAGTTAGAAGC	Cd63	68.5841	67.4958	yes
TTTCCC	ATTTCCCATTACTGTGGCC	Cga	62.8319	45.2623	yes
GGTTTC	TGGTTTCTCTTATACTCCC	Chgb	89.823	72.2461	yes
ATGAAA	GATGAAATTCTTTCTCTCC	Chordc1	78.7611	81.2263	yes
GATCTG	GGATCTGTGAAACGAACCC	Chrd	111.504	49.3619	yes
CATGAC	GCATGACTTGCTGGTCACC	Chrdl1	62.8319	60.3594	yes
AACCAA	GAACCAAGTGGTAGATTCC	Chrdl2	62.3894	60.1207	yes
GTTGCA	TGTTGCATTTTTCTCCACC	Clnk	78.3186	44.5103	yes
TTGTAG	CTTGTAGTCGGTCTTCAGC	Cnih	81.4159	79.2307	yes
AGTTTG	GAGTTTGCACCAGGACTCC	Cnil	75.6637	50.5043	yes
AAGCTT	AAAGCTTGGTTAACATCCC	Cntf	62.8319	64.5891	yes
ACTTGC	TACTTGCACGAGGAGAAGG	Cort	38.6726	42.9702	yes
AATAGC	TAATAGCTACTCGATCAGC	Cse1l	62.3894	39.6587	yes
CCTTGG	TCCTTGGCAATACTCCTGC	Csf1	94.6903	61.9067	yes
GTCTGC	GGTCTGCACACATGTTAGC	Csf2	69.469	72.1377	yes
TAGAGC	TTAGAGCTCCATTTTCTCG	Csf3	87.1681	64.1987	yes
AGTTTC	TAGTTTCGTGGACTTCCTC	Csh1	94.2478	73.5259	yes
GTTGTC	TGTTGTCTGGTGGACTTGC	Csh2	94.2478	75.4275	yes
AGTTGA	AAGTTGAAATTGCCTCAGC	Ctla4	70.354	84.0172	yes
TCTTTT	TTCTTTTCGCACAACACCC	Cxcl1	90.708	46.6433	yes
CATACA	ACATACATTTTCAGGTTCC	Cxcl10	79.646	72.9185	yes
GCCTGT	TGCCTGTTCTCAAATAGCC	Cxcl13	29.6018	53.7146	yes
TATAGA	ATATAGAGGCTTTTCATGC	Cxcl15	27.9646	50.7212	yes
AGGTCA	CAGGTCAGTTAGCCTTGCC	Cxcl2	67.6991	54.134	yes
AAGATC	TAAGATCTCCATCGCTTTC	Cxcl4	76.9912	68.5803	yes
TCTCTT	GTCTCTTATGTAGTCTTCC	Cxcl9	98.2301	72.2461	yes
TTTCTC	GTTTCTCGTTAACTCCACC	Cyr61	69.469	87.7987	yes
CTGATG	ACTGATGAAATCAGAAACC	D13Wsu14e	84.0708	76.2373	yes
CCACAA	GCCACAATGTAGATGTTCC	D14Ertd226e	67.2566	75.0587	yes
ATTCCA	TATTCCACGTGGCGACAGG	D530030D03Rik	69.0265	61.9428	yes
CTTCCA	TCTTCCACTGACATCAACC	Dab2ip	84.5133	65.5074	yes
AGAGGG	AAGAGGGTTTGGAAGATCG	Dhh	117.257	71.4942	yes
TGGTGC	TTGGTGCACTGTCTAACCG	Dnm1	135.841	43.2089	yes
ATCTGA	GATCTGAAGCTCGATGTCC	Dnm1l	80.0885	73.591	yes
TAATAT	TTAATATGGCCAAAGGAGC	Dnm2	62.8319	56.6718	yes
CTAAGA	ACTAAGATATGCTCTTGGC	Dscr1	74.3363	84.4944	yes
GTCAGT	TGTCAGTTGATCTTAGGCC	Dtprp	21.7699	42.681	yes
AACAGG	TAACAGGACCATCTGCTCC	Eda	131.416	59.9761	yes
CACTGA	GCACTGACATCTAACTGCC	Edn1	41.9912	69.3395	yes
GCTGAG	GGCTGAGATATCCCTCAGC	Edn2	70.354	87.2564	yes
TCTCCT	ATCTCCTGTTTTCTTTTCC	Edn3	67.6991	64.8711	yes
TTCAAG	CTTCAAGCACTGGGATTCC	Efna1	112.832	45.3635	yes
GGTGAA	TGGTGAAAGCGAGTCAGCC	Efna2	115.044	67.0113	yes
TGTGAT	ATGTGATGACCCGCTCTCC	Efna4	29.5575	31.2136	yes
TTCCCA	ATTCCCATCTCTTGAACCC	Efna5	58.8496	57.0623	yes
TAGAGA	CTAGAGATCTTTGAAAACC	Efnb2	85.3982	64.3939	yes
GCAATT	GGCAATTATGTAGTAATCG	Efnb3	49.5575	54.3437	yes
CCGCTA	TCCGCTAATGTCGAACTCC	Ehf	86.7257	73.2222	yes
GCCTCA	TGCCTCAATGAACTCCTCC	Elf5	71.2389	57.7926	yes
ATCGGG	AATCGGGCGAGACTGGAAA	Elmo1	53.5398	78.0594	yes
TACTAG	ATACTAGATGACTGGGTCC	Elmo2	63.2743	65.9918	yes
CGAACC	CCGAACCACTTGCATCACC	Elmo3	60.177	54.0255	yes
AATTGA	AAATTGATACCAAATTCCC	Epgn	51.3274	58.1758	yes
CCATCT	TCCATCTTGATGGTGACCC	Erg	118.142	56.4043	yes
TGAAAC	GTGAAACCACTAAAGTAGC	Ets1	52.6549	70.7784	yes
CAGTAT	GCAGTATGTCAGGCTTGCG	Etv3	101.327	57.3949	yes
TTTACA	GTTTACATGGCAAGTCAGG	F830045P16Rik	39.4248	72.1304	yes
TGGTCT	TTGGTCTCGGATCCAATCC	Fbxo23	76.9912	67.6187	yes
TTCCCA	TTTCCCATCCTTTCTTCCC	Fev	56.6372	45.2334	yes
ATTCAT	GATTCATTACATTAGAGCC	Fgf10	68.1416	64.5096	yes
TTCTCA	ATTCTCAAAGACGCACTCC	Fgf11	75.6637	65.3122	yes
AATTTC	CAATTTCGTGTAGTGATGG	Fgf12	55.3097	51.7479	yes
CATAAG	CCATAAGAACACGGTTACC	Fgf13	50.4425	76.071	yes
CCTAAA	GCCTAAACAGTCCATTTCC	Fgf15	89.3805	69.0937	yes
CGTTTA	TCGTTTAGTCCTGTATCCC	Fgf16	65.4867	79.5488	yes
ATCAGA	GATCAGAAACTTCATGCCC	Fgf17	66.3717	66.845	yes
AATTCT	GAATTCTGTCTCCTTGCCC	Fgf18	78.3186	47.2651	yes
CCAGTG	TCCAGTGTACATCAGTAGG	Fgf20	40	76.259	yes
TACACA	GTACACATTGTAACCGTCC	Fgf21	43.8053	67.691	yes
ATCTCC	GATCTCCACTATACTGTCC	Fgf22	33.7168	43.5125	yes
CTTCGT	GCTTCGTGTCTAGTTTACC	Fgf23	54.8673	63.1214	yes
TATGTA	ATATGTATTGTAGCCCAGC	Fgf3	73.4513	57.807	yes
GGAAGG	AGGAAGGAAGTGGGTTACC	Fgf4	73.0088	48.0388	yes
AAGCGA	AAAGCGAAACAAAATGACC	Fgf5	69.9115	67.1125	yes
GCATAG	TGCATAGGTGTTATAATGG	Fgf7	36.4159	53.4037	yes
CTCTGT	TCTCTGTTCCTTAGATCCC	Fgf8	95.1327	64.806	yes
ATGCAA	AATGCAACATAGTATCTCC	Fgf9	61.0619	73.9886	yes
TTTTGA	ATTTTGAGTAAGTACCACC	Fgg	91.1504	81.6095	yes
AACTCA	TAACTCATGAGCATTGCCC	Figf	76.1062	67.0475	yes
ATGTTT	AATGTTTACCAGTGATGCC	Frzb	52.6549	42.9702	yes
GCACTC	GGCACTCTTCCTTCTCTAC	Fshb	100.442	57.4383	yes
CAACAC	TCAACACTTCCTGGTCTCC	Gal	80.531	61.1185	yes
TGTTGC	GTGTTGCTAGTCCTACTGG	Gast	66.8142	59.7231	yes
CCAGGT	TCCAGGTTTACCACTACGG	Gcg	143.363	49.0944	yes
CTTCAT	CCTTCATCGGGCATTAACC	Gdap1	59.7345	61.8994	yes
TGGATA	GTGGATAATGACTGGGACC	Gdap1l	89.3805	59.9617	yes
TAAGCT	GTAAGCTCTGTCTAGCACC	Gdf10	34.115	35.0023	yes
GGTTCT	TGGTTCTGAGTTCGAGTCC	Gdf15	94.6903	55.045	yes
CCAACT	ACCAACTAAACACCAATGC	Gdf2	35.7965	59.1591	yes
TAAGAC	TTAAGACGCGAGGCACAGG	Gdf3	78.3186	71.8629	yes
GCTAGT	AGCTAGTGATCGTATTAGC	Gdf6	70.354	77.2712	yes
ATACGT	GATACGTCGAACAGGAAGC	Gdf7	72.5664	82.5494	yes
CAGACA	ACAGACAGGTGAATGCTCC	Gdf9	88.9381	74.2128	yes
CAGTCT	TCAGTCTTTTAATGGTGGC	Gdnf	72.1239	64.2782	yes
TGTTGG	CTGTTGGTGAAAATCCTGC	Gh	32.3451	35.3856	yes
GTCCAC	TGTCCACATGCTGTCTTCC	Ghrh	102.655	60.9595	yes
TCTGCT	TTCTGCTTGTCCTCTGTCC	Ghrl	81.4159	46.8457	yes
TGGGAT	ATGGGATCGGAACTCAACC	Gip	58.4071	42.775	yes
ATACTC	GATACTCAGTGATGTTGCC	Glg1	59.7345	52.818	yes
GATTAT	AGATTATAACTTAGACTCC	Gm169	53.0973	51.1117	yes
GATTTA	TGATTTAGAATGCAGGTCC	Gm1960	34.469	37.9307	yes
AAAAAT	CAAAAATTAGATGGGTGGG	Gm266	79.2035	65.6375	yes
CTGTTT	ACTGTTTAAAACTCAGACC	Gmfb	71.6814	62.702	yes
TGATGG	ATGATGGCGGCATTGTTGG	Gmfg	61.9469	50.1139	yes
TCCTCT	TTCCTCTTCAATCAGACTT	Gnrh2	61.9469	72.4847	yes
TATATC	GTATATCCTTCAGGGCAGC	Grn	37.3009	56.4477	yes
GGTCCA	TGGTCCAGTAGAGTTGACG	Grp	98.2301	73.9453	yes
ACACGC	CACACGCTTCTGGATTTCC	Gtpbp3	89.823	55.3559	yes
TGCCAT	TTGCCATTTACCAAGAGAC	Hcrt	64.6018	56.8526	yes
AAATAT	GAAATATCTGACTACAGGC	Hdgf	88.9381	71.9641	yes
GGCTTT	GGGCTTTCCGTACTTGTCC	Hdgfrp2	81.4159	65.8906	yes
CCCAGT	ACCCAGTAAATTTCACTCC	Hdgfrp3	69.0265	50.2874	yes
TGTCGG	CTGTCGGTATTTACTCTCC	Homer2	100	75.601	yes
TATGTA	ATATGTATTCGATCCCACG	Iapp	69.0265	50.9671	yes
TAGCCA	TTAGCCAAATCTGAACCGG	Icam4	67.6991	52.3264	yes
CTCAAG	ACTCAAGCCTTCTCTTCAC	Ifna11	88.4956	73.3524	yes
AGGGTC	GAGGGTCAGTGTCCTAGTC	Ifna12	63.7168	48.4437	yes
TAGAGT	GTAGAGTTCAGAAGAGTCC	Ifna13	56.1947	60.8944	yes
TCTCTT	TTCTCTTCTTTCAGGCTGG	Ifna14	93.3628	65.652	yes
TCTTGG	GTCTTGGCAGCAAGTTGAC	Ifna2	78.7611	46.7301	yes
TCTGCT	ATCTGCTGGGTAAGATCTC	Ifna4	53.9823	53.7435	yes
CTGTTG	CCTGTTGCATCACACAGGC	Ifna5	84.0708	58.6747	yes
GAGAGT	TGAGAGTTGTAAAGGGAGC	Ifna6	108.407	86.3815	yes
TGGCTT	ATGGCTTTCTCTTTCTGGA	Ifna6T	86.2832	81.1829	yes
CATAGC	TCATAGCCAGCTGGGAGTC	Ifna9	43.8496	46.5276	yes
GGACCA	AGGACCATTAGGAAAGTGC	Ifnab	140.708	83.1351	yes
ATTTTC	GATTTTCATGTCACCATCC	Ifng	78.3186	72.6583	yes
AAGTCC	AAAGTCCCGATCTGATACG	Ifnk	64.1593	47.2145	yes
GTTTCA	GGTTTCAGTAGTTGTAGGC	Ifnt1	67.6991	64.6253	yes
TTCTCC	CTTCTCCTTTGCAGCTTCG	Igf1	99.5575	44.0837	yes
CATGTT	TCATGTTCTGTTCTTCTCC	Igf2	121.239	65.9051	yes
TCCTGA	ATCCTGAGTCTCGATGACC	Ihh	32.3894	54.3003	yes
CCCAAG	ACCCAAGAATTTGGACTCC	Ik	80.531	56.6285	yes
TTAAAA	ATTAAAATCACTCTTCACC	Il10	76.1062	82.1156	yes
ACCATG	CACCATGTCATCTGTGGTC	Il12a	59.292	89.1725	yes
GACCAA	GGACCAAATTCCATTTTCC	Il12b	83.6283	83.3882	yes
AGGAGC	AAGGAGCTGATTCTCTGCC	Il16	138.938	35.2265	yes
TAAGTT	GTAAGTTTGCTGAGAAACG	Il17	60.177	58.0022	yes
TCCATT	TTCCATTCGAGCGTAGGGC	Il17b	68.1416	56.4405	yes
GAGGTC	AGAGGTCCTTCATGCTGTC	Il17c	90.708	54.4015	yes
ATTATC	CATTATCACCTTAGTAAGC	Il17d	53.0973	71.1905	yes
TTCACC	TTTCACCTCAGAACCATCC	Il17e	143.805	57.5973	yes
ACTCTC	AACTCTCACAGTGTTATCC	Il17f	82.7434	67.5608	yes
TCTATA	CTCTATAAATCATGCAGCC	Il18	79.2035	73.2439	yes
CTCGTG	TCTCGTGGAAACTCTTTTC	Il19	47.7876	75.3263	yes
CCTCCC	ACCTCCCTTGTATAGGTCC	Il1f10	84.0708	68.8695	yes
TTAATG	TTTAATGACCTTCTCTGCG	Il1f5	69.9115	51.2635	yes
GAGGCT	AGAGGCTTTTACAGGTTCC	Il1f6	45.5752	38.6175	yes
ATGGCA	AATGGCAATCCCTTTGTCC	Il1f9	101.77	51.9649	yes
CAAGCT	ACAAGCTTTTCTGAGATGG	Il1rl1l	95.5752	47.5977	yes
AAGTGA	GAAGTGATAAAATGAATGG	Il1rn	53.5398	76.2301	yes
TTCATC	TTTCATCTATAGCATCTCC	Il20	57.5221	62.9478	yes
AGTTCG	CAGTTCGTATTGGTAGTCC	Il23a	61.5044	66.6209	yes
TTGATA	CTTGATAACGTATCTGTCC	Il3	65.4867	64.5964	yes
ACATAG	GACATAGGGAAATGTTGGG	Ingaprp	43.0088	62.8177	yes
CTACGT	GCTACGTTTCAGGTCCACC	Inhbb	74.3363	72.275	yes
GAAGTT	AGAAGTTCATGGCATAGCC	Inhbc	56.6372	68.2116	yes
CCCTTG	TCCCTTGAAAGGCAACGGC	Inhbe	95.1327	77.1194	yes
CTGATT	TCTGATTATAGCTGGTCAC	Ins1	47.3451	52.095	yes
TATGAA	GTATGAAAACACTCTTGCC	Insl6	61.9469	54.5172	yes
AACGAT	TAACGATAGTAGTGTTCGC	Ipo11	65.9292	63.9456	yes
ATTCAG	AATTCAGAGACTTGTGTGC	Ipo7	55.3097	71.2628	yes
AAAGTT	GAAAGTTCCCAATGCAACC	Kai1	42.8319	54.9438	yes
ATTGTG	CATTGTGATTATGGCTGCC	LOC435285	103.097	73.7284	yes
CAGCTC	GCAGCTCTTGTCGGTGAAC	LOC541307	100.442	72.5932	yes
CCAGAC	CCCAGACTCAATGAATCGG	Lfng	93.8053	71.4652	yes
GTAGGC	TGTAGGCACAGGTTGTTGC	Lgals1	92.0354	38.9646	yes
CATAGA	ACATAGACTGAATAATCCC	Lgals12	41.0177	63.1069	yes
ATCATT	CATCATTGTGGATCTTGCC	Lgals2	63.7168	70.0192	yes
AGCTTA	CAGCTTACTTACAACCACC	Lgals3	93.3628	60.945	yes
AGCTGG	AAGCTGGAATAGTCATGGC	Lgals4	59.7345	56.7875	yes
AAAGGC	GAAAGGCATGCTCTTCTCC	Lgals6	74.3363	54.0111	yes
ATTCGC	TATTCGCCATCCAAAACCC	Lgals7	84.0708	63.5986	yes
CTAGGT	ACTAGGTCAACATTAAAGC	Lgals8	52.6549	61.0679	yes
ACCACA	AACCACATACCCTCCTTCC	Lgals9	62.8319	62.2393	yes
GGTGAA	TGGTGAAGGTGATGCAGAC	Lhb	73.4513	32.2476	yes
TCATTG	TTCATTGATTAGTGTGCCC	Lilrb4	106.637	73.4681	yes
CGGTGT	TCGGTGTGATGTTAGTTCC	Lmtn	91.5929	64.7193	yes
AGGACA	AAGGACATAATACATTTGC	MGC54654	74.3363	82.9833	yes
CCGTCT	TCCGTCTTCATCCTTCTCC	Map1lc3a	139.381	71.5014	yes
TCGGCT	TTCGGCTTTTAAGCCATGG	Mapt	69.9115	83.3954	yes
CCTGAC	TCCTGACTTAGTCCTTTCC	Mdk	28.3186	74.2273	yes
CAGGTC	CCAGGTCTCCATAGTAACC	Mia	69.469	80.1562	yes
TATAAG	ATATAAGTCAGGTTCTGGC	Mia2	35.3097	52.8108	yes
TCCAGG	ATCCAGGTTGATGTAGTCC	Mlf2	123.451	56.6574	yes
TCTTCT	CTCTTCTGTGTCTCCTTCC	Mlp	31.0177	35.8845	yes
ATGTGC	TATGTGCCTGGCTTGTTCC	Mrpplf4	52.2124	39.1381	yes
GGAGTG	GGGAGTGTTAAGGAAATGC	Msmb	54.8673	71.8991	yes
CAAAGA	CCAAAGAACCAAACTTCCC	Msn	96.0177	77.1917	yes
CTTGGT	TCTTGGTGGTCTTTTTTCC	Mtif2	109.292	60.8149	yes
TATTCA	TTATTCAGCTATGTTTGGG	Muc1	53.0973	75.6661	yes
TGGAAC	ATGGAACTTGGAGTATCCC	Muc4	89.823	67.4741	yes
CTCCTT	TCTCCTTCTTTCAGCTTCC	Mx1	75.6637	70.0698	yes
ATTTCG	CATTTCGATCAGTTCTGGC	Myh2	92.9204	89.1291	yes
CCATAG	CCCATAGATGTTCAGCACC	Myo1d	86.7257	78.4715	yes
CCATAC	CCCATACAATGGCAGTTCC	Myo1g	54.8673	58.4939	yes
TTTCTT	CTTTCTTGGTATGAATTCG	Myo3a	75.6637	77.9871	yes
ACATCT	CACATCTTTTTTGCTGTCC	Myo6	98.6726	84.5956	yes
GATCAT	GGATCATGTCATCCACTCC	Myo7b	76.5487	66.6498	yes
GTTGTA	TGTTGTATTATGTAGGACC	Myohd1	83.6283	68.9924	yes
GATGCT	TGATGCTTGACTGAAGGCC	Myom1	32.3009	46.4191	yes
TGTTTC	TTGTTTCCGTAGAAATTCC	Myom2	80.9735	93.4456	yes
TTCTTG	CTTCTTGTCCAGCTCCACC	Nef3	111.062	70.5036	yes
CTACAG	GCTACAGACATTTCAAGGC	Nkiras1	66.3717	72.0075	yes
AGAGCA	TAGAGCATGAGCACATTGG	Nodal	134.513	79.0138	yes
GATTGT	AGATTGTAAATTAGGTGGC	Nov	59.7345	72.8535	yes
TCTGGA	GTCTGGAATGTGGGCATAC	Npff	79.2035	43.2956	yes
ATTTGC	GATTTGCTCCAATATGGCC	Nppa	36.8142	46.8891	yes
TCTTGT	ATCTTGTGCCCAAAGCAGC	Nppb	82.3009	55.3125	yes
GTCTTG	AGTCTTGTCACCCTTTTTC	Nppc	96.9027	58.1541	yes
GTTCCC	TGTTCCCTTCTGCATACCC	Nrap	150	68.2333	yes
ACACAG	CACACAGAAAGTTTTCTCC	Nrg1	79.2035	82.7736	yes
GTGGTG	TGTGGTGGTTTCCATAGCC	Nrg3	67.6991	36.528	yes
TCACTG	GTCACTGGTAACCAAGCGG	Nudc	92.9204	52.912	yes
CCCTGG	TCCCTGGTCTTCTTCTTCC	Parvb	169.027	55.1029	yes
TGCTTC	TTGCTTCCTGGAGTGATCC	Pdlim3	30.9292	34.2504	yes
TTGTCA	TTTGTCAGAGGTCTGCACC	Pdlim7	30.5752	57.0551	yes
TCCTAC	GTCCTACTAAGAGCACTGC	Pfn3	55.3097	68.3779	yes
ACAACC	TACAACCCTTCCCTTCGCG	Pfn4	51.3274	23.788	yes
TGGTGG	CTGGTGGTCAATGAGACCC	Plec1	62.8319	42.3123	yes
TAATAG	ATAATAGTGTGTGTCATCC	Plek2	63.7168	59.4845	yes
ATATAC	TATATACATCTACAGTTGG	Pmp22	54.4248	80.3803	yes
TACGGT	ATACGGTTGATATGGCTGG	Prosapip1	133.186	83.8075	yes
AAGAGG	GAAGAGGCTGTGGTAGTCC	Pxn	90.2655	73.6416	yes
CTCTTG	ACTCTTGCTGAATCAGAGC	Rshl1	61.9469	74.1333	yes
ATATAG	GATATAGACAATGTCACCC	Sh3d4	47.7876	67.5247	yes
TATTCC	CTATTCCTATTTCAAATCC	Sh3yl1	75.2212	62.1886	yes
TTACTA	ATTACTACTCACAGAGGGC	Shrm	34.1593	48.3063	yes
TCATGC	TTCATGCTTCGGAGATTCC	Sorbs1	46.0177	38.9501	yes
ACTTTC	TACTTTCTACCTTGTCTCG	Spire1	23.4071	33.8166	yes
TTCAGC	CTTCAGCATCTCTTTGGCC	Spire2	64.6018	60.3087	yes
TTGAAG	ATTGAAGGCCAGGCCATCC	Spnb1	65.4867	49.7741	yes
CACAGC	CCACAGCAGCAATGCATCC	Spnb2	60.177	47.7568	yes
CAGCTT	ACAGCTTTGAGCAAATAGC	Spnb3	83.1858	82.5133	yes
CGCTCA	TCGCTCATCTGCTAAAGCC	Spnb4	92.0354	59.9544	yes
GTAGCT	AGTAGCTGTGTTCAGGTCC	Stoml1	70.7965	79.4042	yes
ATTGTC	CATTGTCAAGAGTTACGGC	Stoml2	58.8496	63.8661	yes
GAATGT	GGAATGTTACAAGTAACCG	Stoml3	56.1947	84.8342	yes
TCAGTC	CTCAGTCACATCTGGGTCC	Svil	69.469	77.1122	yes
CTTCAT	TCTTCATCGCGTTTTTGCC	Sync	59.292	67.7127	yes
AACTTT	GAACTTTCGCTCACAGAGC	Synpo2	54.4248	61.7114	yes
CCATAA	TCCATAATCTTCAGCTGCC	Tagln	58.4071	78.6233	yes
AGTGGT	CAGTGGTGACAAGATAGGC	Tagln2	56.6372	40.7071	yes
ATTTCT	CATTTCTGAAAATGGGCCC	Tagln3	53.5398	52.6879	yes
TAAGCA	CTAAGCATGGAGTGTACCC	Tcap	76.5487	81.8987	yes
TAGACT	ATAGACTGTTCCACTATGC	Tcte1l	87.1681	88.5073	yes
ACTTGA	GACTTGAGTTTTTAGCACC	Tctex1	75.2212	73.1716	yes
GGTAGA	GGGTAGAGTACTGCGTTGC	Tenc1	92.0354	71.9208	yes
AGATCA	CAGATCAGCAGTTTTTGCC	Tex9	88.0531	63.5696	yes
GTCCTT	GGTCCTTAAATTCCTTCGC	Tmod1	75.2212	74.8129	yes
TCCAAC	TTCCAACTGTTTCAGTTCC	Tmod2	60.6195	71.4291	yes
AGATTT	AAGATTTCCAGTCTTTCCC	Tmod3	41.5929	47.1856	yes
TGTTGG	TTGTTGGTAAAAGGAAGGG	Tmod4	35.8407	47.294	yes
TAGCCT	ATAGCCTCCACATTCTTCC	Tnni1	79.646	55.9199	yes
TCTCCT	TTCTCCTCAATATTCTTCC	Tnni2	87.1681	53.035	yes
GCAATG	TGCAATGAGCTCTTCCTCC	Tnnt1	60.6195	64.0324	yes
TCTTCA	TTCTTCATCAGGACCAACC	Tnnt2	36.1062	47.8508	yes
TGGAGC	TTGGAGCTCCATGAGGTCC	Tnnt3	69.9115	77.8208	yes
GGCTTT	TGGCTTTCAAACCCTTGGC	Tpm1	92.0354	30.2954	yes
GTAACA	GGTAACAATTTTCAGCTCC	Tpm2	75.2212	72.5281	yes
AGCTTC	CAGCTTCTCCTGAGCATCC	Tpm3	43.7611	45.3563	yes
CAATAA	ACAATAAGAGTAGCAGAGG	Ttn	86.2832	64.4084	yes
AGCTGA	AAGCTGAGTGATTAGGTCG	Tubgcp2	88.0531	80.3875	yes
AACACT	AAACACTTTGTCCAGGACC	Tubgcp5	55.7522	60.7426	yes
TTGATA	GTTGATACTAAAAGCTGGC	Unc84a	67.2566	68.9057	yes
GTACCT	CGTACCTCCTTCAGTTTCC	Ush1c	76.1062	84.0678	yes
ATAGAC	CATAGACTCAATTTTATCC	Was	70.354	79.3391	yes
CTGACT	TCTGACTAAGACCCTCTCC	Wasf1	62.8319	78.3847	yes
TTGGTC	TTTGGTCATGAATATCAGG	Wasf2	119.469	73.2005	yes
ATGTAG	GATGTAGAAGTTGTTAGCC	Wasf3	85.8407	73.1065	yes
ACTCAG	TACTCAGAGTGGATTAGCC	Wasl	74.7788	70.6337	yes
GTGTGG	TGTGTGGTATCCCAGATCC	Wdr1	68.1416	50.5549	yes
CCATCA	TCCATCATCTAGCCGACCA	Wdr34	83.1858	53.9388	yes
CCTTTT	GCCTTTTTCTTGGAAGACC	a	84.9558	81.1034	yes
TATAGC	GTATAGCTGATTCTCACCC	0610011B16Rik	30.6215	68.1635	yes
GCACTT	AGCACTTGCCAATTCTTCC	0610012D17Rik	50.7345	50.9015	yes
AGAGGC	CAGAGGCATGTTGAAATCC	1110001A05Rik	108.475	62.3736	yes
AGGGAT	CAGGGATAATTTAAATTCC	1110033F04Rik	64.4068	90.2926	yes
ATATAT	CATATATATCCAACCTAGC	1110056A04Rik	44.1808	60.5436	yes
GGGCTT	AGGGCTTCTTTTCATAGCC	1200007O21Rik	133.898	81.85	yes
CTTCTC	CCTTCTCATGGACCAGTCC	1200014P03Rik	87.5706	72.0926	yes
GTACAG	AGTACAGCCTTAGCTTTCC	1700010H15Rik	77.4011	70.3241	yes
TTTATT	TTTTATTAAAGGGCAAGCC	1700011A15Rik	74.5763	57.3373	yes
AACAGA	TAACAGATGTATCTGAGCC	1700024K14Rik	89.2655	65.1186	yes
GTCCGT	AGTCCGTCCATCAGGAAGC	1700029I08Rik	50	54.6154	yes
GAATGA	AGAATGAGCCTCTTGGGAC	2300006N05Rik	87.0056	44.3735	yes
CAGAAG	CCAGAAGGCTTTCAACAGC	2310040M23Rik	80.226	43.1202	yes
ACAATT	AACAATTTGGTGGTCAGCC	2310043L02Rik	52.8814	44.7042	yes
CTTAAC	CCTTAACGGAGCCAGAAGT	2410039E07Rik	54.9718	48.6486	yes
GCACAT	CGCACATTGAAGAATCGGC	2610028I09Rik	84.1808	69.1554	yes
ATTGGT	TATTGGTTAAAATCCCTGC	2610204M08Rik	42.3164	40.8673	yes
CACCCG	CCACCCGTTTTAGCTTTGG	2700055K07Rik	59.322	69.7474	yes
GCCAGT	GGCCAGTATGGTATGATCC	2900041A09Rik	37.7401	45.4577	yes
TGTAAG	TTGTAAGTATCCTCGTAGG	3000004C01Rik	58.7571	79.6355	yes
TGTCAA	ATGTCAAACATACTCGTGC	3732412D22Rik	67.2316	78.2515	yes
TAGTGG	CTAGTGGTCAGTATCTTGC	4631426H08Rik	23.7853	26.558	yes
TGGGCT	ATGGGCTCTAGATTGGTCC	4732456N10Rik	149.153	33.2859	yes
CTTTCT	TCTTTCTGTTTTAAGCACC	4732465J09Rik	41.0734	50.3864	yes
TCACGA	ATCACGATACCTGTAGTCC	4732495G21Rik	81.3559	73.4151	yes
AGATGT	GAGATGTAAAGATCCTGCC	4733401H21Rik	67.2316	82.0038	yes
CCACGT	ACCACGTTGCACACGAGTT	4833401D15Rik	85.3107	79.7509	yes
AAGTGT	AAAGTGTCAGATCTTACAC	4833428E21Rik	75.7062	100.773	yes
TGTAGC	GTGTAGCATTGCACAAAGG	4921517D21Rik	32.0339	76.0909	yes
AAGCAA	TAAGCAACTGATGACACCG	4930432B04Rik	80.226	75.9371	yes
CCCATT	GCCCATTTTGTCTGCGTGC	4931433A13Rik	75.7062	79.1896	yes
ATATCA	AATATCATGGAAGACTTCC	4933400A11Rik	61.5819	67.5483	yes
TTTAGA	ATTTAGAAGCCAGCTGTCC	4933403M22Rik	59.322	72.0311	yes
ACTGAC	AACTGACTGGAATAAGGGC	4933421H10Rik	47.5141	79.674	yes
TTAACT	TTTAACTTTAGAGATGTCG	4933424A10Rik	43.8983	63.4808	yes
TGGCAA	GTGGCAAGGGAATTTCTCC	4933428M03Rik	81.9209	78.29	yes
TTCCAC	TTTCCACTTGTGTCTTTCC	5330421F07Rik	66.1017	78.9897	yes
ACATCA	CACATCATCAAAGGCATCC	5430425K04Rik	52.4294	72.9538	yes
GTTCAT	GGTTCATCAGAGATGGTCC	6330505N24Rik	105.085	76.0601	yes
TCTCTG	GTCTCTGTTCACTACTGCC	6330509G02Rik	79.661	60.7743	yes
ATTGTC	CATTGTCTTGTACCAGTCC	9430041O17Rik	89.2655	69.7935	yes
GTGGAC	AGTGGACACACAGAAATCC	9630020C08Rik	97.7401	75.1605	yes
TCTCTG	CTCTCTGAATTTCCATTCC	9830123M21Rik	73.4463	69.5783	yes
AGTTGT	CAGTTGTACTCGCATCTCC	A330104H05Rik	75.7062	52.8699	yes
TCATGA	GTCATGAAATAGGAACAGC	A430065P19Rik	77.4011	79.2818	yes
TCTGTC	ATCTGTCAAGGAGTCCACC	AI507495	75.1412	56.8221	yes
TTCGCT	CTTCGCTTGCTATTCATGC	AW545966	117.514	91.6228	yes
TCGGTA	TTCGGTAAATGTTGATCCC	Ablim1	68.3616	94.8291	yes
TTGCTG	CTTGCTGTGATAATCAGCC	Ablim2	99.435	58.7982	yes
CATGAG	TCATGAGGCTAGCATGAGG	Actg	96.6102	51.755	yes
GGTCAC	TGGTCACAAAGGAATAGCC	Actg2	104.52	63.1963	yes
AAGTAA	TAAGTAAAGCTGTTTAAGC	Actr2	87.0056	72.3617	yes
GTAGAA	TGTAGAATCATAGACACCC	Add1	68.3616	88.947	yes
CCTGTT	TCCTGTTCTAGCTTCTTCC	Add2	103.955	88.6548	yes
GATCAG	AGATCAGGAGACATGTTCC	Add3	12.5989	18.6306	yes
ACTGGC	TACTGGCTAATCCCTCTCC	Ank3	69.4915	86.5788	yes
TGCTAT	CTGCTATGTAAGAGCACCG	Appbp2	106.78	71.885	yes
TTCCTT	CTTCCTTTTGGAGAATCCC	Arhgap6	83.0508	73.7688	yes
AAGTGA	CAAGTGACAATACGGTCGC	Arpc1a	66.1017	78.536	yes
TATAGG	ATATAGGCAGAGAAGATCC	Arpc1b	49.0395	77.3365	yes
GCAGTT	AGCAGTTCTTTGCTACTCC	Arpc4	96.6102	49.9404	yes
TATATA	TTATATAGAGCAAGACTCC	Arpc5	48.8136	58.9443	yes
TCACAG	TTCACAGCTTGATTCTTGG	Arpc5l	48.9266	35.8771	yes
TCCGAG	TTCCGAGTCTTGGTGATGC	B230369L08Rik	70.6215	71.9003	yes
AAGCTT	CAAGCTTGTGTCTCTCTCC	BC019977	68.3616	67.8328	yes
AAGTGT	TAAGTGTCTTAATAGTGAC	BC024322	54.8588	88.7394	yes
GATAGT	CGATAGTAGTACCTTCTGC	BC025872	27.2881	59.0058	yes
TCTAGT	CTCTAGTAGTGACTCCGCG	BC027373	68.3616	59.8593	yes
TTGATG	TTTGATGGGTTAATAAAGC	BC028975	128.814	88.501	yes
TGGTAG	GTGGTAGGATGCCACATCC	Bfsp2	45.3107	71.8235	yes
TTAAGC	CTTAAGCACGGGATCTAGC	Bpy2ip1	103.39	72.7615	yes
CTTCAC	CCTTCACTTCTGTAAATCC	Cald1	66.6667	84.6488	yes
TAACCT	TTAACCTGGTAGAGCTTCC	Capg	28.3051	78.1516	yes
AGCTAT	CAGCTATTTATTCGTCTGC	Capza1	57.0621	82.8573	yes
TAAGCT	CTAAGCTAGCTAAATAACC	Capza2	51.6384	71.1084	yes
CGTGAC	CCGTGACTTTGGATATCCC	Capza3	74.0113	80.4352	yes
TCACAC	GTCACACAAAAGGTAATCC	Capzb	92.0904	66.6257	yes
AAACAA	AAAACAAGTACTCTTCCCG	Cfl1	99.435	81.727	yes
GGCCTA	GGGCCTAGTCTCAAAGAGC	Cmya1	99.435	91.9303	yes
TTCAAA	TTTCAAATAACCACTTTGC	Cmya3	68.9266	82.665	yes
CACATT	CCACATTGACTTTGTTTCC	Cnn1	84.7458	75.2758	yes
GAGAGA	GGAGAGATTTTCTAGCTGG	Cnn2	126.554	79.205	yes
TCGCAC	TTCGCACAATATGATGCCG	Cnn3	91.5254	73.2613	yes
ACCATG	TACCATGACAGTGCAGTCC	Coro1b	59.322	77.7287	yes
TGATTT	GTGATTTCTCAAGTCTTCC	Coro1c	78.5311	58.7674	yes
AACAGA	CAACAGACATGGACTCAGC	Coro2a	135.028	66.2104	yes
GGTTCA	GGGTTCAATCACACGCAGC	Coro2b	107.91	89.8312	yes
CTCGAG	CCTCGAGTGTGATGACAGG	Coro6	74.0113	66.8871	yes
GTTTCC	CGTTTCCAGCTCCTTCTCC	Cttn	79.096	54.4154	yes
AGCTTT	TAGCTTTGGCTACTTCGGC	Cyln2	66.6667	66.1259	yes
TGGACT	CTGGACTTCAATGAACACC	D11Ertd603e	61.0169	59.1288	yes
CTTTAT	TCTTTATACACAAGTAGGC	D15Wsu169e	64.9718	81.9884	yes
TGATAC	ATGATACTCAATCGTCAGG	D2Ertd435e	44.8588	66.3489	yes
CTATTG	ACTATTGGCAGTGACGGCC	D330014H01Rik	85.3107	83.0033	yes
AAATGT	CAAATGTTTGAATGGTTGC	D630047F21Rik	80.226	83.1956	yes
GAGTTG	AGAGTTGTTCATTAGTGCC	Daam1	75.7062	77.0366	yes
TTATGT	ATTATGTCGGGCTACCAGC	Daam2	78.5311	72.5693	yes
TAGACT	ATAGACTGCTCCTTTAACC	Dbn1	72.3164	71.2698	yes
GATGTC	GGATGTCATTGCTGTTGCC	Dbnl	76.2712	73.1152	yes
TGTGTT	ATGTGTTCCACGCTTGTGC	Dctn2	30.113	94.3678	yes
CATTCC	ACATTCCAGCGATCGAAGC	Dctn4	59.322	63.1963	yes
ATTTTT	AATTTTTTGAACGGTGGCC	Dctn5	87.0056	89.539	yes
AAACGT	GAAACGTACCTTCTTGGCC	Dcx	80.791	83.4493	yes
TTAAGG	CTTAAGGAACGCGATCTCC	Des	71.7514	91.0769	yes
CTAGAG	CCTAGAGCTCTCTTTCTGG	Diap1	80.226	69.0323	yes
GAATGT	AGAATGTTGAATAACAGGC	Diap2	63.8418	96.3823	yes
GCTACT	GGCTACTTCTAAGACTTCC	Diap3	57.6271	71.3237	yes
CTTGGT	TCTTGGTGAAAACAAATCC	Dmd	114.124	81.0734	yes
GCATTA	TGCATTATGGTACCAAGGC	Dmn	54.1808	69.9935	yes
ATACTC	GATACTCATGCTTTATACC	Dstn	79.661	71.0007	yes
ATGAAG	CATGAAGGCTTGCACTGCC	Emp1	50.7345	78.4745	yes
TACGCA	ATACGCAAACTAAAGTTCC	Emp2	89.8305	74.5685	yes
GGATGT	TGGATGTAGACAATGCCGC	Emp3	37.8531	51.0015	yes
TCTGAA	CTCTGAATGTGTTGTTGCC	Enah	85.3107	57.2219	yes
GAAGTA	GGAAGTAACCTTACTGAGC	Epb4.9	70.0565	77.2135	yes
CAAGAT	TCAAGATGATGTAAAAACC	Epb7.2	83.6158	75.3912	yes
GTGTCC	TGTGTCCTCAGAATAATGC	FHOS2	89.8305	53.339	yes
GCCCTT	TGCCCTTGTATGAAAATCC	Fmn	90.9605	71.9465	yes
ATAGGT	AATAGGTTTCTTTCTCTCC	Fmn2	48.5876	77.4595	yes
AGGACT	TAGGACTTTAGTGGACTCC	Fmnl3	95.4802	68.8247	yes
CCAATA	TCCAATAATAATAGCAACC	Fnbp4	80.226	81.4117	yes
CTTGAT	TCTTGATAAAAGCTTGGGC	Frmd4b	66.6667	77.5518	yes
CTAGCG	ACTAGCGGATGCGTTCACC	Fscn1	61.0169	83.0879	yes
GGCTGA	TGGCTGAGACATTGATTCC	Fscn2	75.1412	49.9558	yes
AACAGG	TAACAGGAAACCACATTCC	Fscn3	103.39	69.4475	yes
CTTTTA	TCTTTTAACTTGCTATACC	Hip1	79.661	78.3976	yes
TTGCTG	TTTGCTGATACTGATGGCC	Hip1r	56.4972	43.1971	yes
CTTCGT	TCTTCGTAGATATTACCGC	Ina	85.8757	79.8893	yes
ATCCTC	AATCCTCAAATAGAGTCTC	Kb14	122.034	94.0525	yes
ATGTCA	AATGTCAACCCTAGAATCC	Kb36	47.1751	58.506	yes
CACAGC	TCACAGCGGATCCTCTGGA	Kb37	83.6158	45.9882	yes
CTTGAA	GCTTGAAATGACCCTATGC	Kif23	34.0113	69.2476	yes
GCTATC	AGCTATCTGTACCACATGC	Kif24	74.5763	61.0357	yes
TTGGCA	TTTGGCAGTTATCTGGTCC	Kif5c	81.9209	52.2856	yes
CTTCAC	ACTTCACTTCTTATTAGCC	Kifc1	64.4068	67.433	yes
TCAGGA	CTCAGGACCTTTCTTTTCC	Klc3	129.379	84.4335	yes
CGTCAT	ACGTCATGTTTGACCCAGC	Klhl17	105.085	79.8201	yes
ACTCCT	TACTCCTTCTATTTTGACC	Klhl4	84.1808	80.0431	yes
AGAAGA	GAGAAGATGTGTCACTCGC	Klhl7	100.565	81.0888	yes
TATACT	TTATACTTGTTCTGATCCC	Kns2	65.5367	58.5906	yes
GGAGAT	AGGAGATATTACGGCCTCC	Krt1-13	114.124	75.0836	yes
CTCTGC	GCTCTGCTCCGTCTCAAAC	Krt1-14	138.418	100.488	yes
GTCAGC	GGTCAGCTCATCTAGCACC	Krt1-16	55.1977	76.2908	yes
GCTCTC	AGCTCTCAACTTTTATTGG	Krt1-18	90.9605	79.8201	yes
CATACC	ACATACCGCTGTAACTCCC	Krt1-9	53.2203	72.131	yes
GCCTTA	TGCCTTAACACAAGAGCCC	Krt1-c29	91.5254	75.3143	yes
AGGCAC	CAGGCACTTAATCTGCTCC	Krt2-20	120.339	56.0455	yes
GGGTAT	AGGGTATCCTTGTAGTCGC	Krt2-6g	175.141	80.1968	yes
GCCAAT	TGCCAATCTGTCGTTCAGG	Krt20	116.949	76.3754	yes
CGAACT	GCGAACTCTAAACCTGAGG	Krtap12-1	110.169	81.6501	yes
GAACTA	AGAACTATTGAAGTCAACC	Krtap4-7	101.13	82.073	yes
GACTGA	AGACTGACAACAGCAGGGC	Krtap5-1	61.0169	75.3681	yes
AGCAGG	CAGCAGGGTTTACAGCAAC	Krtap5-4	170.056	59.8132	yes
AAGGAG	AAAGGAGTTCATAGCTCCC	Krtap5-5	80.226	70.0242	yes
AACAGC	CAACAGCTGGTCACACAGC	Krtap9-1	88.1356	61.7277	yes
ACAACT	TACAACTATACGGCTTTCC	LOC244556	42.7119	85.5792	yes
AGACCT	CAGACCTTCATATCAGCCA	LOC432602	93.7853	65.6415	yes
CCTGAG	ACCTGAGCTGTAAAAAGGC	LOC434179	75.1412	81.6578	yes
TTAGTA	TTTAGTAAGGCTTGTGCGC	LOC434377	78.5311	84.5565	yes
TAGGAG	GTAGGAGATTACTGTGACT	LOC435366	95.4802	60.6205	yes
AATGCA	GAATGCATCAAACACCTGG	LOC436240	98.8701	64.0729	yes
CTTGTC	ACTTGTCCTAAGAATTGCC	LOC545471	62.7119	66.5334	yes
AATGTA	TAATGTATTCTGGATCCGG	Laf4	64.9718	90.5232	yes
AATCCA	AAATCCACAGACTTTAACC	Laf4l	77.9661	80.812	yes
ATGCTT	TATGCTTTTTATGACGCGC	Lhx6	66.1017	66.4181	yes
CCACAC	ACCACACCTGTATGACACG	Lhx8	75.7062	93.8603	yes
CCTGTA	CCCTGTAAAACTCTTTTGG	Lhx9	88.1356	91.7766	yes
TGAGCA	ATGAGCAGGCAGGAAACCC	Litaf	100.565	42.8895	yes
CTTTAG	CCTTTAGGGTGAACTTCGG	Lmna	49.322	57.0143	yes
GTTTGT	TGTTTGTCCGTTTGATTCC	Lmod1	39.0395	32.2787	yes
TCTGTG	CTCTGTGAAAATTAGTTCC	Lmod2	96.6102	83.2648	yes
CCTAGA	CCCTAGATATCTAGTTTGC	Lmx1a	90.9605	92.1303	yes
TGATGG	ATGATGGAAGCATAATTCC	Lmyc1	88.7006	83.5416	yes
TGATGA	CTGATGATTGCTAATCACC	MGC107415	76.8362	76.8137	yes
CTCCGT	TCTCCGTAGTCACAACTCC	MGC67168	80.791	82.0807	yes
ATTCGG	TATTCGGAGATTACTATGC	MGC67181	102.26	83.5108	yes
TCCAAA	TTCCAAACCTGTCAAATCC	MGC79224	93.7853	84.9871	yes
AGTTTC	GAGTTTCTCGCACTTGACC	Mafb	76.8362	59.3518	yes
GTTCCA	CGTTCCAAAGACTCTTAGC	Maff	62.7119	77.9055	yes
ACGTAC	AACGTACGAAACACAGGCG	Mafg	54.0678	67.5099	yes
GGTCAT	TGGTCATTTTCTTATGTCC	Mbtd1	83.0508	81.3656	yes
TCAATG	GTCAATGCTGTTCAGAGCC	Mdfi	62.1469	66.741	yes
ATTCCA	AATTCCAACAGATGAAACC	Meis1	53.7288	79.0665	yes
ACTGCT	TACTGCTTTACCTGGTGCC	Mitf	83.6158	74.6377	yes
TGTGCA	GTGTGCAATTGAGGATAGC	Mjd	66.1017	84.8026	yes
TGCTTT	CTGCTTTGCTTTCTCGTCC	Mllt10	38.1356	39.837	yes
GATCGA	TGATCGACCTTAAAGGACC	Mllt3	44.3503	63.5577	yes
ATAGAA	GATAGAATCCTACTTATGG	Mrg1	45.8192	75.0529	yes
TAGGTA	ATAGGTAATGCCACTCTCC	Mrg2	59.887	69.4168	yes
TAAAAA	TTAAAAACCTCTGTTCTCG	Mxi1	57.0621	86.4327	yes
TTTCAT	CTTTCATACAGTTTCTTCC	Mycs	70.6215	83.5108	yes
ATAACC	GATAACCCAAAAGTATAGC	Mynn	46.8927	77.3903	yes
AACAGC	GAACAGCTCTTGTAATGGC	Myt1l	60.452	48.9178	yes
GTATTC	GGTATTCATTAATTCTTCC	Ncoa1	115.819	85.8714	yes
CAGCTG	ACAGCTGTAGCGTGAGAGG	Nfatc1	74.5763	93.076	yes
AAGGAT	TAAGGATCCTCTCATCTGC	Nfatc2	82.4859	91.3075	yes
GATGCA	GGATGCACAATCATCTGGC	Nfatc3	57.0621	82.0268	yes
AGTGAA	CAGTGAATGCTCACGAGCC	Nfrkb	64.9718	75.9217	yes
CTAGGT	CCTAGGTAGATAGAGACGG	Npas3	91.5254	71.1699	yes
GTGGCA	TGTGGCAGCATAGTCAGCC	Npdc1	62.7119	45.0809	yes
TTGGTT	TTTGGTTAGTGGTACTACC	Nrl	57.6271	55.4535	yes
TGAAAC	ATGAAACCGTATCCGTTCC	Nsep1	39.8305	44.5273	yes
ATATCG	CATATCGATAATAGTGGGC	Nspc1	73.4463	81.2964	yes
AGGCTT	GAGGCTTGGTCTTAAGTGC	Odd1	63.2768	45.573	yes
CTCATA	GCTCATACTAGGCATCTCC	Onecut2	116.949	89.1238	yes
GAGCAA	GGAGCAAGCAGTTTTCAGC	Onecut3	79.661	75.9602	yes
CTTTGG	TCTTTGGAATGGATATACC	Osr2	0	56.4915	yes
CAGCAC	GCAGCACTCCTACTGAAGG	Peg3	59.887	75.8448	yes
CTCCCT	CCTCCCTGAAATGAAACGG	Phf1	76.8362	71.8773	yes
GTAGTC	TGTAGTCGGGCATTGATCC	Phf14	56.3277	63.8268	yes
TTTGTC	ATTTGTCCTTTAAGTCTCC	Phf17	72.8814	79.7663	yes
CCAAGG	GCCAAGGTAATATAGCCCG	Phf19	83.6158	69.732	yes
TTCTTG	GTTCTTGGACTTCTTATCC	Pknox2	115.254	93.5373	yes
ATACTT	TATACTTGGAGACGAAGGC	Plagl1	64.9718	83.1341	yes
TGTCCA	ATGTCCAATTTCTCAAACC	Pou6f1	87.5706	64.6034	yes
TTCTTT	TTTCTTTATCTGGCCGGCC	Ptrf	76.8362	76.1293	yes
ATGAGT	GATGAGTTATGAGAGAAGG	Rbak	83.0508	80.1892	yes
ATTCTA	AATTCTAAAATGGGTTCCC	Repin1	65.5367	91.9688	yes
TTTCGG	CTTTCGGTTATGCCCATGC	Rex2	103.955	95.5903	yes
GGGTAG	TGGGTAGACATGTTGGACC	Rfx3	25.2542	34.5315	yes
ATGGTA	CATGGTATACAGAGTCTGC	Rfx4	96.6102	76.2139	yes
CTTATA	CCTTATATTATAAAGAGGC	Rnf134	75.7062	81.3963	yes
TCTGAT	CTCTGATGGATCACGATCC	Rnf3	66.1017	40.6751	yes
ATAGGC	AATAGGCATCCCACTCTCC	Rsl1	49.1525	57.6833	yes
CATCAG	CCATCAGGCATTCCAGTTC	Rslcan24	151.977	53.5389	yes
GCCGAG	TGCCGAGTAGTTTTCATCG	Runx1	106.78	62.3044	yes
CTTAAA	CCTTAAATGACTCGGTTGG	Runx2	93.2203	84.6257	yes
ATCGAA	AATCGAAGGTCGTTGAACC	Runx3	77.9661	89.0777	yes
TGAGGT	ATGAGGTGAAGCAATCAGC	Sall2	133.898	51.7396	yes
TCCATC	GTCCATCTCCTCTAGTAGC	Sart1	74.0113	74.184	yes
TTCACT	CTTCACTAGTGGCATCACC	Scx	58.1921	64.9725	yes
TTCTCC	GTTCTCCAGTCTCTTCACC	Sdpr	146.328	34.6084	yes
ATGACA	AATGACATGAGGTAGTCCC	Smad1	119.774	84.1413	yes
TATAAC	ATATAACATGTGGCAACCC	Smad2	79.661	60.9665	yes
TTCTCC	CTTCTCCTCTTCATCTCCC	Smad9	148.588	39.6371	yes
CATTTT	GCATTTTAATAGGCACTGG	Sox30	75.7062	62.0199	yes
TTAAAA	CTTAAAATTTACTGGAGGG	Sox6	63.2768	74.7914	yes
CGGACT	TCGGACTTTGGAATCCTCC	Sp5	89.2655	79.9354	yes
TGTGTG	GTGTGTGTAGTTTTGAACC	Sp9	68.3616	38.3684	yes
CCATGG	ACCATGGCTATAACAGAGC	Spib	101.13	39.0143	yes
TTTACT	GTTTACTCCAGTGATCTGC	Spz1	71.1864	66.9409	yes
AGAAGC	TAGAAGCAGCAAGATGTCC	Srebf1	116.384	68.1635	yes
TTCAAT	CTTCAATCTCTGTGCCTCC	Sry	79.096	66.0797	yes
CAATGT	CCAATGTCAGCTTCATTCG	Ssx9	103.39	87.4938	yes
TGTTGT	GTGTTGTAAAAGCATATGC	Suhw3	62.1469	83.8953	yes
TATACC	GTATACCATTCTTTATTCC	Suhw4	90.9605	77.744	yes
AGAAAC	GAGAAACTTAACTGTCGGC	Supt3h	79.661	84.618	yes
AAAGTA	TAAAGTACTTACATTTCCG	Taf13	83.0508	78.1746	yes
CTGTGA	TCTGTGAGAGTCTCAGGCC	Taf5l	75.7062	73.6227	yes
TCACTC	GTCACTCAGGTCCACTTCC	Taf6	64.9718	87.3784	yes
ACTTGA	TACTTGAACAACCGCATGG	Taf7l	76.2712	87.0709	yes
TCACTG	CTCACTGTCTTTTCGAGGG	Tbx1	64.4068	73.3997	yes
TTCCGA	GTTCCGATATCATGGAACC	Tbx15	85.3107	79.9047	yes
AATTTG	GAATTTGTCCCAGAGCTCC	Tbx20	84.7458	62.4044	yes
TCGTTT	GTCGTTTGAACCAAGTCCC	Tbx3	81.9209	72.6846	yes
ATACGG	AATACGGTCTTCGAACTGG	Tceal1	79.096	75.1605	yes
GACTGA	TGACTGAACCATGTCAACC	Tcf23	37.8531	63.773	yes
TTCTCT	TTTCTCTTAAAGATCTCCC	Tcfap2a	70.0565	64.7495	yes
TTTTCA	TTTTTCAGCACTTGTACCC	Tcfcp2l2	118.079	61.8738	yes
AGATAT	CAGATATGACTTCCAGGCC	Tcfcp2l3	71.1864	79.6894	yes
CACCAA	TCACCAAATTTGTTAGTCG	Tcfec	66.1017	71.2468	yes
CATGTT	ACATGTTATAAAACCTACG	Tead3	92.0904	76.4523	yes
TCTTCC	GTCTTCCTCCAGCTTTTCC	Tef	72.3164	67.6175	yes
AAGGGT	AAAGGGTGAGCAGGTTCGC	Tfcp2l4	54.1243	87.7321	yes
GAACTT	AGAACTTCCACTTCCTCCC	Tgfb1i4	62.7119	54.4616	yes
ATGAAC	GATGAACCAGTTACAGACC	Tgif	59.322	80.4275	yes
TGCAGT	ATGCAGTCAGATTTGACCC	Tieg1	73.4463	75.8756	yes
GAGTTG	CGAGTTGTTCTCATTTAGC	Trappc2	68.9266	71.8542	yes
ATGAGT	CATGAGTTTCATTCGATGG	Trim24	97.7401	85.633	yes
ATAGAA	AATAGAAAACACGGCTAGC	Twist2	68.3616	73.1383	yes
GGATGG	AGGATGGCTTCGGTTAGCC	Wbp5	81.3559	63.7038	yes
GGTCTG	TGGTCTGAGCGAGAAAACC	Wt1	80.791	69.2553	yes
GAGGAG	GGAGGAGTTCTTGAAGGCC	Zec	86.4407	92.5762	yes
GTCCTC	AGTCCTCAATTATATACGC	Zfhx4	54.4068	47.8029	yes
CCATGA	TCCATGAACCTGAAATGCC	Zfp101	77.4011	77.3365	yes
AGGCTC	AAGGCTCCAGGTGAAATGC	Zfp108	149.718	72.1387	yes
CTTGTT	TCTTGTTTGGAACTTGGCC	Zfp109	75.7062	77.2981	yes
[truncated: 48,171 more rows]

## Sheet: SuppTab5
Seed-sequence	Number of siRNAs	Deviation between median fluorescence intensity of seed-group from median fluorescence intensity of primary screen	Deviation between median luminescence intensity of seed-group from median luminescence intensity of primary screen
AAAAAA	43	-1.48829	5.7142
AAAAAC	31	2.72521	12.6027
AAAAAG	37	2.51655	0.95779
AAAAAT	33	1.87053	7.54126
AAAACA	52	4.312	5.93539
AAAACC	20	-0.406885	-0.649643
AAAACG	3	-6.40915	-15.3754
AAAACT	33	2.62765	8.41737
AAAAGA	41	5.87599	5.24437
AAAAGC	19	9.53202	3.06291
AAAAGG	26	4.1162	5.60873
AAAAGT	26	-4.94345	-1.67359
AAAATA	29	-7.83072	7.61555
AAAATC	32	7.66511	-0.652645
AAAATG	44	-2.48579	2.80535
AAAATT	32	-0.536381	4.9848
AAACAA	45	11.1351	7.49678
AAACAC	22	-5.89076	2.24658
AAACAG	26	0.0651814	5.41528
AAACAT	35	-0.512925	6.15352
AAACCA	20	-13.4731	5.68932
AAACCC	2	-10.0333	-13.0967
AAACCG	7	17.0053	14.1377
AAACCT	15	-13.7205	4.18483
AAACGA	3	8.22048	0.119466
AAACGG	3	-9.86785	6.79871
AAACGT	7	34.2865	25.536
AAACTA	17	6.31916	12.7413
AAACTC	24	7.70958	4.73358
AAACTG	28	10.6118	3.17958
AAACTT	21	9.39118	11.8507
AAAGAA	36	1.37947	3.71616
AAAGAC	32	21.4459	6.77511
AAAGAG	27	5.20486	0.96623
AAAGAT	32	7.10125	15.3402
AAAGCA	20	37.4803	11.3242
AAAGCC	16	0.183872	8.42808
AAAGCG	4	35.793	13.0305
AAAGCT	14	10.8986	7.93365
AAAGGA	25	-0.175818	2.67845
AAAGGC	12	2.1375	-5.44337
AAAGGG	4	7.65603	26.1031
AAAGGT	21	13.5445	5.69166
AAAGTA	20	-4.22108	3.60817
AAAGTC	19	-20.7658	-5.05502
AAAGTG	23	7.29589	7.76011
AAAGTT	29	-4.86153	3.10663
AAATAA	38	-3.42579	6.15337
AAATAC	31	-15.0867	0.108248
AAATAG	37	-6.00131	3.98116
AAATAT	25	-1.51271	2.91335
AAATCA	35	2.45676	0.63155
AAATCC	21	-4.84248	-6.48648
AAATCG	9	5.94491	6.73619
AAATCT	40	-10.3047	0.34125
AAATGA	32	-7.39104	1.36717
AAATGC	18	13.4153	-7.01937
AAATGG	19	14.7575	20.1709
AAATGT	30	-0.942178	2.78949
AAATTA	21	0.0702908	10.8423
AAATTC	35	1.61338	6.19635
AAATTG	22	6.54907	12.9166
AAATTT	31	0.996882	5.18089
AACAAA	38	13.7752	14.903
AACAAC	20	-0.661446	7.2433
AACAAG	37	9.63997	5.23491
AACAAT	37	9.92953	11.8633
AACACA	16	11.0838	8.46448
AACACC	17	-29.0349	-27.2973
AACACG	7	13.3472	-0.743679
AACACT	25	-2.82934	-11.2841
AACAGA	33	10.2959	2.27448
AACAGC	16	-11.036	-15.9557
AACAGG	23	29.9487	-1.0584
AACAGT	13	15.0483	12.7658
AACATA	23	-10.2049	7.63104
AACATC	19	2.38165	-4.36478
AACATG	21	-3.29389	11.762
AACATT	34	-9.08512	4.76916
AACCAA	18	0.575335	5.23713
AACCAC	11	13.7416	23.5281
AACCAG	13	-9.32025	0.152673
AACCAT	22	-10.7696	1.69854
AACCCA	7	2.48725	-17.8273
AACCCG	1	-3.43104	16.0672
AACCCT	5	-12.1128	-7.03269
AACCGG	3	-2.45988	-0.503283
AACCGT	2	10.8347	34.4159
AACCTA	11	9.13491	4.74517
AACCTC	11	7.20196	15.352
AACCTG	8	-12.8608	19.108
AACCTT	24	-13.5826	0.288788
AACGAA	9	4.50656	12.2638
AACGAC	6	12.2776	9.47598
AACGAG	3	12.1125	19.278
AACGAT	5	-11.3133	3.63627
AACGCA	2	-14.3688	-13.2808
AACGGA	2	-0.314981	-9.0693
AACGGC	1	-28.2244	-14.189
AACGGT	2	7.22984	-2.10001
AACGTA	6	33.8088	7.67339
AACGTG	5	13.4175	15.0059
AACTAA	15	-7.0384	0.509762
AACTAC	6	-17.6545	-12.2977
AACTAG	7	-5.12937	1.65692
AACTAT	14	-24.528	-12.718
AACTCA	43	8.28164	-8.16327
AACTCC	10	8.04638	5.48219
AACTCG	5	-0.699275	0.0913449
AACTCT	15	7.84842	2.74552
AACTGA	20	10.8988	6.86533
AACTGC	8	-12.9262	-20.2821
AACTGG	16	-4.97263	-6.08685
AACTGT	27	2.39277	-1.32509
AACTTA	21	-0.592738	0.759204
AACTTC	45	-3.7265	-8.26471
AACTTG	41	0.355901	16.5912
AACTTT	42	-3.85842	4.70813
AAGAAA	44	7.35751	10.8851
AAGAAC	27	4.79551	13.3041
AAGAAG	38	-5.41511	4.73754
AAGAAT	31	2.31796	10.6596
AAGACA	35	14.8613	6.44321
AAGACC	9	75.7426	12.6922
AAGACG	5	15.4036	20.1053
AAGACT	14	1.15663	-11.0237
AAGAGA	23	2.25437	0.919242
AAGAGC	10	10.7864	18.0751
AAGAGG	16	12.9213	16.7783
AAGAGT	21	-20.4508	-9.43529
AAGATA	35	6.12385	9.08346
AAGATC	33	11.0594	4.0283
AAGATG	36	0.510455	7.75962
AAGATT	25	7.72484	1.46032
AAGCAA	37	-3.8828	10.4233
AAGCAC	12	19.7993	14.6216
AAGCAG	10	28.0831	16.0003
AAGCAT	17	2.14527	9.1901
AAGCCA	10	-4.48555	1.90263
AAGCCC	3	-7.77208	-16.3133
AAGCCG	3	24.0619	7.84144
AAGCCT	6	4.41318	7.40764
AAGCGA	2	12.493	-5.42141
AAGCGC	1	28.6916	-9.59069
AAGCGG	1	20.8836	25.1282
AAGCGT	1	11.1606	13.4127
AAGCTA	17	-0.0602487	0.686864
AAGCTC	13	3.90831	1.77642
AAGCTG	20	4.2319	3.83654
AAGCTT	37	0.557383	-0.664058
AAGGAA	22	6.21307	3.78678
AAGGAC	17	-0.874165	11.7394
AAGGAG	25	-7.65267	-6.61235
AAGGAT	18	0.511574	16.0861
AAGGCA	10	-8.32032	-11.8496
AAGGCC	4	-16.9098	-20.9165
AAGGCT	16	-7.67667	-28.5406
AAGGGA	2	-7.04955	-3.59139
AAGGGC	5	-49.1256	-47.6398
AAGGGT	14	-6.54255	13.0926
AAGGTA	13	-2.00884	3.35708
AAGGTC	30	11.3489	16.3662
AAGGTG	16	16.0409	17.5468
AAGGTT	20	8.35014	11.8868
AAGTAA	32	8.79174	6.54015
AAGTAC	28	-3.68094	0.522773
AAGTAG	47	-5.54437	13.3057
AAGTAT	24	0.834115	3.27681
AAGTCA	27	1.10338	7.02475
AAGTCC	19	-14.4237	-8.90036
AAGTCG	7	6.34798	2.2213
AAGTCT	23	-9.50849	-4.84153
AAGTGA	26	-12.1758	2.1723
AAGTGC	17	-4.4149	2.46511
AAGTGG	13	5.72571	-2.77061
AAGTGT	21	-17.2193	14.33
AAGTTA	23	-14.7425	3.0702
AAGTTC	35	-13.0595	-5.66499
AAGTTG	27	-11.2282	3.59678
AAGTTT	50	9.85426	13.4445
AATAAA	28	-5.17842	6.20084
AATAAC	27	1.98126	3.08384
AATAAG	24	-1.6746	4.33703
AATAAT	33	-0.203589	-3.72992
AATACA	27	-14.5152	11.6446
AATACC	18	-21.9482	-12.6581
AATACG	7	-0.353596	-1.63136
AATACT	15	-12.7771	-4.94848
AATAGA	20	-9.5637	3.62129
AATAGC	13	-3.92462	-35.552
AATAGG	18	9.90063	3.66281
AATAGT	20	-22.6162	-13.6135
AATATA	13	-8.06738	-2.77147
AATATC	19	-10.1571	-11.1349
AATATG	22	-9.70869	0.351134
AATATT	33	-7.71757	1.23796
AATCAA	20	9.08083	0.427253
AATCAC	18	-13.6841	-12.9136
AATCAG	18	-3.69906	-18.9571
AATCAT	19	-2.76202	5.49572
AATCCA	15	4.31489	5.74531
AATCCC	2	-10.6657	-31.6721
AATCCG	4	23.0253	-7.3681
AATCCT	13	35.4025	7.32383
AATCGA	5	22.7575	12.8091
AATCGC	5	12.9405	-7.10806
AATCGG	1	46.8189	38.0671
AATCGT	10	19.7973	9.75251
AATCTA	14	-0.33044	16.7681
AATCTC	28	-1.45022	-3.21401
AATCTG	27	3.96401	7.51438
AATCTT	37	-2.32253	7.28824
AATGAA	30	5.16245	2.13802
AATGAC	19	-19.7253	-15.6128
AATGAG	19	28.3476	1.642
AATGAT	23	-18.763	-19.2121
AATGCA	12	-4.04777	-9.55368
AATGCC	6	-20.2687	-10.9045
AATGCG	2	15.4384	9.36173
AATGCT	12	-5.96002	-19.1319
AATGGA	15	18.218	5.10523
AATGGC	6	9.0787	-7.55198
AATGGG	2	-21.6634	-38.4828
AATGGT	16	1.99354	12.6244
AATGTA	28	-7.53153	13.5257
AATGTC	20	14.8983	8.27259
AATGTG	26	-8.1823	-1.03053
AATGTT	34	1.86367	-3.40148
AATTAA	14	-0.806276	2.17438
AATTAC	17	7.69085	7.50233
AATTAG	7	-25.5444	-7.10828
AATTAT	12	-20.9456	-6.6392
AATTCA	30	6.92339	-4.83938
AATTCC	25	-18.8053	-14.0924
AATTCG	5	3.09698	-10.4035
AATTCT	42	-0.276593	-15.2214
AATTGA	13	-1.26846	-0.712897
AATTGC	11	7.38153	-13.3039
AATTGG	12	-2.03747	-1.62967
AATTGT	23	-8.80189	-16.0081
AATTTA	26	-10.6708	-9.81912
AATTTC	48	-6.67347	-7.47512
AATTTG	25	-10.0684	-13.1179
AATTTT	40	-1.434	5.01908
ACAAAA	42	15.8913	15.2451
ACAAAC	30	38.6956	1.14234
ACAAAG	42	-17.2608	-12.6499
ACAAAT	33	-1.7672	1.29676
ACAACA	13	0.715752	15.5706
ACAACC	6	-26.6566	-35.0652
ACAACG	3	30.5274	25.6395
ACAACT	14	30.3262	15.2476
ACAAGA	13	19.75	11.2419
ACAAGC	6	7.5576	-4.63769
ACAAGG	8	-33.8255	-20.1204
ACAAGT	10	-5.6557	11.9285
ACAATA	23	-3.92195	0.967308
ACAATC	27	-17.6181	-14.517
ACAATG	36	11.9329	9.72794
ACAATT	35	-10.6778	-21.5666
ACACAA	21	-8.33057	-2.53078
ACACAC	9	17.6434	0.0977335
ACACAG	14	-4.23412	-14.6719
ACACAT	17	2.91625	-3.2841
ACACCA	8	-30.2425	-9.12691
ACACCC	1	-8.46778	-29.3587
ACACCG	2	-1.84781	-11.953
ACACCT	2	-8.64	-9.58331
ACACGA	6	1.14645	6.26806
ACACGC	1	12.5805	-19.8548
ACACGT	7	22.0749	13.6167
ACACTA	18	8.75638	10.8308
ACACTC	6	-20.4267	-10.4009
ACACTG	11	7.66318	7.86637
ACACTT	14	-0.173028	6.16105
ACAGAA	33	6.24661	-0.206845
ACAGAC	12	-2.81003	-20.5283
ACAGAG	15	-7.85473	8.09947
ACAGAT	20	-13.7327	-3.96482
ACAGCA	11	-5.80445	-6.51152
ACAGCC	7	-57.0833	-51.6455
ACAGCG	1	23.9222	5.45482
ACAGCT	8	24.2889	-3.57344
ACAGGA	9	38.3619	-16.4786
ACAGGC	6	-18.6678	-22.2704
ACAGGG	8	36.8095	2.24453
ACAGGT	7	18.0225	-9.59652
ACAGTA	21	43.0545	9.13635
ACAGTC	15	13.6666	5.64082
ACAGTG	16	-18.76	7.21042
ACAGTT	18	1.58696	-5.70797
ACATAA	35	-7.37947	14.1538
ACATAC	15	-14.1857	-8.52168
ACATAG	25	-30.8139	-5.79157
ACATAT	18	-13.8599	-0.0413634
ACATCA	27	-20.2521	0.493125
ACATCC	9	-0.807643	3.33951
ACATCG	5	9.35092	-9.05438
ACATCT	23	5.41951	-12.5226
ACATGA	12	-19.8643	-17.8262
ACATGC	4	53.0022	19.858
ACATGG	7	16.0908	29.0531
ACATGT	8	-26.9319	-8.37913
ACATTA	20	-3.21891	6.47152
ACATTC	33	-22.3997	-7.91624
ACATTG	21	-18.0265	-16.5339
ACATTT	26	-22.1285	-1.91786
ACCAAA	39	6.90507	-1.2313
ACCAAC	9	-17.7735	-11.2107
ACCAAG	18	-8.8095	-10.0246
ACCAAT	19	-5.52237	-6.11749
ACCACA	19	15.1083	16.3834
ACCACC	3	-34.1734	-24.2655
ACCACG	2	14.3975	21.3564
ACCACT	11	9.42418	5.53591
ACCAGA	7	2.45061	14.4718
ACCAGC	7	-9.79199	-17.9879
ACCAGG	7	0.108292	-6.91474
ACCAGT	9	-15.6606	-10.9456
ACCATA	10	8.1369	15.4555
ACCATC	12	2.22979	-1.86857
ACCATG	20	-17.1467	-2.79056
ACCATT	31	6.20579	3.32848
ACCCAA	7	15.642	0.490306
ACCCAC	6	1.22152	-3.23094
ACCCAG	13	8.9664	-14.713
ACCCAT	7	8.98839	1.98735
ACCCTA	4	1.62666	-6.55235
ACCCTC	4	-11.57	-13.0715
ACCCTG	6	10.9466	2.32743
ACCCTT	9	-13.1046	-5.02656
ACCGAA	3	22.3527	15.8893
ACCGAC	1	28.8445	-0.814348
ACCGAG	2	13.4188	8.87582
ACCGAT	4	20.3809	-2.13171
ACCGCA	1	-28.8691	-1.76653
ACCGGA	2	0.803312	9.80275
ACCGTA	4	31.339	33.3977
ACCGTC	2	-6.03177	-3.37378
ACCGTG	4	37.9392	21.5292
ACCGTT	6	22.6319	41.6274
ACCTAA	4	-10.1833	-5.15913
ACCTAC	4	11.9861	10.0314
ACCTAG	1	31.1225	20.1271
ACCTAT	4	11.8051	17.7344
ACCTCA	7	11.0151	7.16965
ACCTCC	7	1.69174	-0.849729
ACCTCG	2	13.7739	18.4132
ACCTCT	8	10.1669	16.4278
ACCTGA	5	6.36075	16.0942
ACCTGC	3	48.7738	37.7077
ACCTGG	6	28.7026	20.1183
ACCTGT	10	-8.42235	30.3064
ACCTTA	12	-11.6334	5.95633
ACCTTC	16	1.73726	17.6887
ACCTTG	16	-9.10913	-0.324858
ACCTTT	21	-25.6137	-11.0113
ACGAAA	14	4.44742	3.89817
ACGAAC	5	11.0862	-5.85748
ACGAAG	7	38.1691	6.92235
ACGAAT	7	19.4416	-3.99168
ACGACA	6	35.132	9.22013
ACGACC	1	-17.2011	-8.68369
ACGACT	4	26.6914	-2.91528
ACGAGA	5	7.41917	-1.94809
ACGAGC	4	9.46706	-7.17832
ACGAGG	3	-1.41551	14.7567
ACGAGT	3	22.0512	6.14905
ACGATA	4	10.5946	17.2583
ACGATC	6	-5.33399	-13.201
ACGATG	16	15.9213	14.7355
ACGATT	6	7.41274	12.597
ACGCAA	5	8.08175	13.1476
ACGCAC	3	10.749	3.79378
ACGCAG	5	9.14249	8.94236
ACGCCT	1	66.264	48.5297
ACGCTA	2	21.6332	29.2667
ACGCTC	2	19.2049	8.12312
ACGCTG	2	48.016	5.96247
ACGCTT	3	4.14901	13.5745
ACGGAA	3	18.7352	8.87582
ACGGAC	1	32.2289	-10.9296
ACGGAG	4	58.7793	-8.03567
ACGGAT	3	55.3542	32.7086
ACGGCA	4	30.925	11.5251
ACGGCC	1	-34.1216	-4.37268
ACGGCT	2	-26.1411	-31.7057
ACGGGA	1	-15.1213	-25.4328
ACGGGT	1	47.5282	19.5762
ACGGTA	7	61.277	18.4164
ACGGTC	3	70.3804	56.9688
ACGGTG	3	1.94029	14.5818
ACGGTT	2	36.0851	19.0715
ACGTAA	5	-6.32164	-0.735595
ACGTAC	4	23.6563	2.346
ACGTAG	7	32.7343	-4.80519
ACGTAT	4	19.0549	-7.64375
ACGTCA	1	41.1925	4.9207
ACGTCC	1	39.6229	55.6284
ACGTCG	1	-5.35569	8.72997
ACGTCT	3	44.2157	13.9616
ACGTGA	2	9.01819	-22.2751
ACGTGC	2	2.1636	14.1615
ACGTGG	4	5.1654	5.47805
ACGTGT	4	34.2789	11.6961
ACGTTA	1	1.04985	-2.39261
ACGTTC	3	-14.1334	-18.751
ACGTTG	5	-0.660909	0.5101
ACGTTT	4	17.9013	24.8325
ACTAAA	20	-0.271741	5.51033
ACTAAC	10	4.47276	-2.24717
ACTAAG	26	8.67092	13.6885
ACTAAT	20	-4.43731	11.6153
ACTACA	9	-30.3092	-16.9826
ACTACC	2	-15.8143	-23.4712
ACTACG	3	-9.4585	-5.22845
ACTACT	6	-43.1619	-32.6773
ACTAGA	16	12.2735	-9.03078
ACTAGC	3	-42.3887	-41.5756
ACTAGG	5	-11.8728	-5.88796
ACTAGT	2	-29.5301	-24.9532
ACTATA	12	10.8758	8.2804
ACTATC	9	-13.8154	-16.5981
ACTATG	23	-4.51521	-19.66
ACTATT	23	-7.85922	-6.45453
ACTCAA	11	13.5138	2.73239
ACTCAC	4	-23.1611	-37.3472
ACTCAG	11	-2.46372	-15.1911
ACTCAT	19	7.24731	8.74661
ACTCCA	8	-14.6802	-12.113
ACTCCC	1	-4.38866	-24.5722
ACTCCG	1	-4.0409	-12.988
ACTCCT	9	-11.8872	-2.40876
ACTCGA	5	-14.7425	-1.70158
ACTCGG	4	16.9153	-16.3701
ACTCGT	1	-10.2545	-9.60177
ACTCTA	7	-3.53878	-3.22725
ACTCTC	18	3.99015	-6.17291
ACTCTG	17	-2.7501	-20.4012
ACTCTT	16	0.192136	-3.45359
ACTGAA	27	-4.03987	13.5594
ACTGAC	12	-16.2879	4.36545
ACTGAG	20	8.70884	-3.34239
ACTGAT	17	4.73697	6.59041
ACTGCA	2	-20.0514	-32.1831
ACTGCC	6	-37.8637	-34.3845
ACTGCG	1	14.206	-26.9539
ACTGCT	6	-5.3761	-11.5009
ACTGGA	10	-6.3637	-1.54432
ACTGGC	5	-7.75096	-1.32
ACTGGG	4	10.5129	-28.3479
ACTGGT	7	20.5038	-16.4508
ACTGTA	17	23.3648	11.2945
ACTGTC	20	-2.91853	23.3125
ACTGTG	14	16.3571	-1.65525
ACTGTT	21	43.2417	14.5767
ACTTAA	18	-14.3962	6.91285
ACTTAC	5	3.92814	-0.607831
ACTTAG	20	-14.0311	-15.1655
ACTTAT	14	-9.26321	10.641
ACTTCA	16	4.04033	13.3603
ACTTCC	10	-13.1735	-13.7754
ACTTCG	3	11.9402	16.5503
ACTTCT	27	0.561254	-9.92194
ACTTGA	24	-1.00593	12.185
ACTTGC	3	-38.5699	-32.2405
ACTTGG	11	-20.5321	-2.40363
ACTTGT	18	-6.90478	-15.0557
ACTTTA	27	-6.51688	6.40168
ACTTTC	50	-27.8354	-16.1613
ACTTTG	29	-30.1613	-17.8101
ACTTTT	37	-11.0847	-0.766892
AGAAAA	44	5.98373	6.94403
AGAAAC	34	18.8207	12.4379
AGAAAG	38	4.15609	14.1239
AGAAAT	42	-10.7211	1.87651
AGAACA	26	-9.00509	8.8983
AGAACC	7	8.4273	-8.76524
AGAACG	6	14.0435	14.7781
AGAACT	18	29.7837	2.50296
AGAAGA	19	-2.92908	-3.15519
AGAAGC	13	28.4819	-3.54308
AGAAGG	9	-5.34924	21.5155
AGAAGT	22	-11.9824	-8.622
AGAATA	21	11.0334	13.3514
AGAATC	24	-11.4474	-3.42161
AGAATG	32	-6.27201	6.42072
AGAATT	44	8.55677	3.72131
AGACAA	17	-5.08953	-6.12934
AGACAC	11	19.4491	-1.7465
AGACAG	18	4.55614	-4.62789
AGACAT	22	35.392	4.20886
AGACCA	4	7.82777	5.76839
AGACCT	10	18.0018	1.28192
AGACGA	2	35.0896	25.4946
AGACGC	1	2.99624	8.1226
AGACGG	3	17.5587	26.5036
AGACGT	2	-5.74104	27.7779
AGACTA	7	-7.18453	3.85447
AGACTC	17	5.92859	0.503991
AGACTG	15	-11.0433	-2.02341
AGACTT	18	-13.6972	-0.801782
AGAGAA	33	6.51279	9.39432
AGAGAC	15	6.85646	2.81304
AGAGAG	14	5.89746	16.7807
AGAGAT	19	9.70196	3.80825
AGAGCA	11	7.83517	8.29844
AGAGCC	4	15.1006	-13.7618
AGAGCT	8	42.1842	7.03562
AGAGGA	9	22.1302	4.27714
AGAGGC	6	21.5403	-18.0717
AGAGGG	7	24.0093	8.46707
AGAGGT	8	21.0363	2.09936
AGAGTA	11	-12.3302	2.82075
AGAGTC	11	-1.62672	0.0054494
AGAGTG	11	-27.4511	-30.2863
AGAGTT	19	15.8792	13.2449
AGATAA	22	-2.45719	9.89541
AGATAC	26	2.72845	5.216
AGATAG	28	-0.650966	8.43313
AGATAT	26	-10.0024	0.260361
AGATCA	16	1.25523	-10.6657
AGATCC	18	4.32709	-10.8695
AGATCG	3	4.04549	-8.98502
AGATCT	20	28.3477	13.5004
AGATGA	28	-4.85037	8.02978
AGATGC	7	-14.2451	-12.5412
AGATGG	14	-29.1326	-0.274461
AGATGT	20	-9.92776	-2.78291
AGATTA	15	-10.9125	-3.47783
AGATTC	24	7.99824	-3.35639
AGATTG	24	4.10368	7.03307
AGATTT	29	0.140391	3.98189
AGCAAA	35	5.94248	8.19235
AGCAAC	11	5.25604	26.1034
AGCAAG	24	-12.5818	0.191643
AGCAAT	23	-13.0915	-0.559812
AGCACA	18	10.1666	-0.977729
AGCACC	13	-19.8512	2.51866
AGCACG	4	17.5823	2.95655
AGCACT	8	-50.6716	-33.5538
AGCAGA	13	17.3471	1.73152
AGCAGC	7	-19.2256	-26.2613
AGCAGG	10	75.921	14.1536
AGCAGT	8	-5.44921	-1.45484
AGCATA	21	0.535293	8.35626
AGCATC	27	27.789	2.6938
AGCATG	23	10.6288	0.654128
AGCATT	30	2.02668	1.58754
AGCCAA	16	-6.56879	-10.0803
AGCCAC	16	10.3886	-6.07229
AGCCAG	12	-8.05015	-15.2749
AGCCAT	17	0.0199589	-4.44399
AGCCCA	5	16.493	-5.49461
AGCCCG	1	35.5343	53.4866
AGCCCT	6	3.73367	-7.72672
AGCCGC	1	22.0908	19.834
AGCCGG	1	48.1408	29.2491
AGCCGT	3	9.84303	17.2875
AGCCTA	7	-21.3445	-10.2541
AGCCTC	13	31.1887	-9.44839
AGCCTG	11	-40.7119	-9.21129
AGCCTT	19	-18.7183	-12.8896
AGCGAA	10	8.31604	17.8548
AGCGAC	2	25.0458	5.97493
AGCGAG	5	0.481874	5.8268
AGCGAT	4	12.8378	8.67754
AGCGGT	1	22.8639	-6.87125
AGCGTA	3	1.81843	21.282
AGCGTG	3	-17.9018	4.99514
AGCTAA	7	-5.31266	-6.71258
AGCTAC	6	-6.89619	-1.84402
AGCTAG	5	-0.634297	-24.9737
AGCTAT	8	10.5533	19.7318
AGCTCA	11	-1.89037	-18.6108
AGCTCC	10	18.2863	-14.4667
AGCTCG	3	-2.61937	-10.3619
AGCTCT	12	-29.0532	-16.6869
AGCTGA	16	13.3249	11.3831
AGCTGC	7	21.5773	-11.2054
AGCTGG	12	2.22203	-17.7772
AGCTGT	17	27.0529	20.6286
AGCTTA	19	-3.20402	-5.61658
AGCTTC	37	12.7748	6.43875
AGCTTG	30	-13.0428	-17.9177
AGCTTT	45	0.116006	3.04542
AGGAAA	53	16.0437	12.38
AGGAAC	19	-13.7179	-4.62551
AGGAAG	29	13.0173	11.2078
AGGAAT	27	3.56053	-0.0479004
AGGACA	18	4.44079	7.84907
AGGACC	3	75.0787	-7.14949
AGGACG	3	12.5422	0.839903
AGGACT	6	20.3877	-8.2893
AGGAGA	16	0.27518	-21.2897
AGGAGC	4	17.3224	-20.0622
AGGAGG	17	9.4973	-20.1922
AGGAGT	7	6.34798	-12.4089
AGGATA	15	-18.2814	-6.30485
AGGATC	20	-0.792372	3.62319
AGGATG	27	-5.68771	5.12587
AGGATT	21	-0.168115	9.38141
AGGCAA	15	0.598425	-2.12234
AGGCAC	6	2.1543	-20.1412
AGGCAG	11	54.7372	-9.52299
AGGCAT	21	33.75	8.88789
AGGCCA	5	-9.94689	-19.2582
AGGCCG	1	34.0935	-4.77918
AGGCCT	6	11.0345	-3.75601
AGGCGG	2	52.8758	-5.35962
AGGCGT	1	-34.0333	-20.9018
AGGCTA	11	6.90507	-4.12287
AGGCTC	12	3.86944	-18.5202
AGGCTG	11	-3.84416	-7.7655
AGGCTT	16	-21.615	-24.0737
AGGGAA	24	13.2468	-3.57738
AGGGAC	15	64.9532	28.9244
AGGGAG	9	15.4574	13.5306
AGGGAT	12	4.90334	7.30098
AGGGCA	8	-0.384034	6.54482
AGGGCC	1	24.584	-19.247
AGGGCG	3	-40.5758	-25.0693
AGGGCT	6	-7.64713	-15.6447
AGGGTA	8	23.9312	32.4367
AGGGTC	6	30.1167	15.223
AGGGTG	9	-11.372	4.64627
AGGGTT	9	7.62472	22.0357
AGGTAA	22	-16.9398	-13.1282
AGGTAC	11	13.6486	-7.5334
AGGTAG	14	26.6755	8.76183
AGGTAT	19	-4.13904	1.33029
AGGTCA	27	-9.51521	-6.38252
AGGTCC	10	28.4107	-9.66708
AGGTCG	3	-27.2425	-7.90642
AGGTCT	14	-4.84338	7.49867
AGGTGA	11	28.8157	-7.1955
AGGTGC	11	-11.1555	-4.3951
AGGTGG	10	-4.53923	-14.7129
AGGTGT	15	13.2809	-2.88846
AGGTTA	11	6.07358	20.1151
AGGTTC	30	29.782	15.5025
AGGTTG	18	5.76017	7.45953
AGGTTT	31	7.68902	22.2286
AGTAAA	22	-7.91378	14.457
AGTAAC	23	-5.60787	-2.00142
AGTAAG	25	-10.1864	4.03477
AGTAAT	30	-6.42152	-8.9635
AGTACA	13	-17.7695	-31.0008
AGTACC	6	-4.83834	-17.4097
AGTACG	2	8.98663	4.4228
AGTACT	12	-11.8338	-6.64443
AGTAGA	9	-26.0001	-11.6271
AGTAGC	14	-45.4548	-33.8521
AGTAGG	12	14.3724	2.17504
AGTAGT	10	-32.613	-26.8341
AGTATA	13	0.304685	1.77084
AGTATC	22	23.8815	9.70107
AGTATG	23	-20.1157	-10.4898
AGTATT	29	-4.7534	-3.36049
AGTCAA	12	8.81225	18.4446
AGTCAC	12	5.66807	11.6041
AGTCAG	16	-19.1125	-13.6338
AGTCAT	22	-6.22479	-1.36896
AGTCCA	9	-27.0867	-7.83981
AGTCCC	3	-32.1843	-50.3224
AGTCCG	3	-5.60983	-36.8706
AGTCCT	9	-16.8651	-6.89911
AGTCGA	7	29.5244	12.5513
AGTCGC	2	7.58619	2.68685
AGTCGG	1	56.4234	10.2434
AGTCGT	5	8.37534	3.69804
AGTCTA	9	-16.2159	2.73523
AGTCTC	13	-8.8487	-32.7316
AGTCTG	25	-23.3141	-24.1737
AGTCTT	30	-10.416	0.293042
AGTGAA	26	-14.9196	0.894818
AGTGAC	11	-5.24846	31.3577
AGTGAG	21	-9.87406	-26.9233
AGTGAT	12	-7.03602	7.4248
AGTGCA	6	-35.3444	-31.0052
AGTGCC	2	-53.4101	-45.434
AGTGCT	4	-3.5433	-1.46944
AGTGGA	9	-10.8041	6.84872
AGTGGC	4	-17.8278	-16.0458
AGTGGG	3	72.0788	-2.88254
AGTGGT	8	0.12892	-9.49601
AGTGTA	12	11.8525	12.6718
AGTGTC	10	-20.6176	1.86838
AGTGTG	13	-16.5137	-19.4179
AGTGTT	22	-26.8211	21.7984
AGTTAA	22	-6.12218	-0.700222
AGTTAC	21	-25.3757	-8.14887
AGTTAG	12	12.8878	3.78857
AGTTAT	24	-9.39447	-9.71229
AGTTCA	33	-9.87248	14.1316
AGTTCC	10	-18.9721	-20.5944
AGTTCG	4	-16.1957	-2.01034
AGTTCT	27	-14.6224	-19.7191
AGTTGA	24	6.13895	-0.287994
AGTTGC	6	-12.789	13.694
AGTTGG	12	-22.9871	-18.5684
AGTTGT	23	-16.8464	-16.5281
AGTTTA	43	-3.30631	10.7079
AGTTTC	45	7.56884	0.504317
AGTTTG	30	-17.6977	-19.6834
AGTTTT	48	-7.41883	0.361739
ATAAAA	30	8.64377	9.42078
ATAAAC	35	-2.08721	5.67553
ATAAAG	36	2.59609	0.667106
ATAAAT	31	-4.22252	4.06706
ATAACA	21	-0.0905185	11.1492
ATAACC	13	-25.2872	0.394338
ATAACG	1	27.1053	21.3377
ATAACT	21	-5.16032	-8.26329
ATAAGA	40	1.91923	3.93335
ATAAGC	9	-26.8807	-24.1439
ATAAGG	11	-16.8054	-3.57816
ATAAGT	15	-13.9372	-1.17046
ATAATA	20	1.90439	6.45445
ATAATC	27	-3.89223	5.34214
ATAATG	27	-6.86125	3.31751
ATAATT	26	-9.78656	3.07925
ATACAA	18	-4.30262	11.5459
ATACAC	16	-6.56363	3.55832
ATACAG	19	-6.07924	1.47303
ATACAT	27	-3.72897	11.5043
ATACCA	6	-11.3406	-12.0441
ATACCG	3	11.4919	29.6937
ATACCT	6	-11.5318	-2.91329
ATACGC	4	-5.58464	-7.67107
ATACGG	6	1.35536	9.42986
ATACGT	6	-3.76163	6.68881
ATACTA	9	5.55138	12.7112
ATACTC	20	17.2725	-4.09716
ATACTG	22	22.0019	12.3662
ATACTT	25	-9.31796	11.6528
ATAGAA	36	-5.24339	5.06279
ATAGAC	27	-9.99102	-0.741769
ATAGAG	12	-5.01967	-0.997547
ATAGAT	21	-31.7003	-13.9446
ATAGCA	15	-18.635	-11.7454
ATAGCC	2	-39.5989	-40.5075
ATAGCG	4	6.45533	4.60364
ATAGCT	11	-16.836	-4.45428
ATAGGA	19	2.05488	-4.94108
ATAGGC	9	-26.1984	4.34683
ATAGGG	5	-13.3796	15.9315
ATAGGT	11	-34.1486	-1.67828
ATAGTA	16	-17.1373	-1.5904
ATAGTC	16	-5.03622	-1.23509
ATAGTG	20	23.4482	24.8337
ATAGTT	21	-9.94019	8.33121
ATATAA	27	0.512618	6.26256
ATATAC	15	-10.6926	4.20975
ATATAG	22	-18.3119	5.75177
ATATAT	23	-13.6563	-1.17758
ATATCA	27	-10.7652	-7.66239
ATATCC	13	-32.5754	-23.9975
ATATCG	10	18.3942	11.56
ATATCT	33	-1.38883	-6.4498
ATATGA	14	-2.50351	12.2795
ATATGC	14	-33.7613	-18.8512
ATATGG	9	-10.4815	-18.779
ATATGT	21	-17.7743	-9.63004
ATATTA	20	-3.9033	3.04584
ATATTC	31	10.4272	15.7991
ATATTG	27	-6.78497	-8.62642
ATATTT	30	-16.8236	-0.860319
ATCAAA	40	5.70219	2.13946
ATCAAC	30	5.83037	2.29817
ATCAAG	19	6.15641	8.36203
ATCAAT	34	-8.90672	-2.51124
ATCACA	25	-3.49617	-2.4741
ATCACC	4	-32.0994	-31.4483
ATCACG	7	6.96804	1.32211
ATCACT	12	-18.9471	-9.17708
ATCAGA	26	8.22436	8.36396
ATCAGC	14	-10.817	-1.79575
ATCAGG	17	12.7748	-25.279
ATCAGT	20	0.922584	4.90123
ATCATA	13	5.09794	4.13308
ATCATC	43	5.82016	-3.43913
ATCATG	33	-0.040412	5.43201
ATCATT	33	-1.61971	4.69371
ATCCAA	23	5.2972	-0.394612
ATCCAC	21	-6.02784	9.42858
ATCCAG	16	-16.357	-31.6031
ATCCAT	27	-4.9304	-1.36795
ATCCCA	4	15.6448	0.541343
ATCCCG	5	-9.66823	-14.4518
ATCCCT	4	48.6371	3.19434
ATCCGA	4	-0.945575	-2.50855
ATCCGC	4	-10.7279	-31.2365
ATCCGG	1	30.4088	23.3016
ATCCGT	3	7.4621	-11.6429
ATCCTA	11	8.43319	1.24787
ATCCTC	22	43.8673	23.2537
ATCCTG	15	-3.61285	-8.35296
ATCCTT	23	13.2365	-11.7637
ATCGAA	10	3.59577	4.03925
ATCGAC	2	-9.53371	-11.9398
ATCGAG	3	-13.2683	0.0819512
ATCGAT	11	10.3512	7.69022
ATCGCA	1	21.6586	9.12082
ATCGCG	1	-24.7397	3.73945
ATCGCT	1	-10.4926	-20.3443
ATCGGA	4	26.7691	-1.01858
ATCGGG	2	5.13332	33.8127
ATCGGT	1	-14.6285	3.97382
ATCGTA	10	1.88583	8.90225
ATCGTC	7	-5.55299	5.40448
ATCGTG	6	12.7215	4.23149
ATCGTT	7	-1.96225	-0.37661
ATCTAA	16	-0.945089	3.71794
ATCTAC	15	-6.02587	-7.60069
ATCTAG	8	-0.785022	13.776
ATCTAT	17	-2.38868	6.10689
ATCTCA	33	-11.9817	-7.96951
ATCTCC	13	-18.1155	-15.4158
ATCTCG	7	-2.36673	1.16203
ATCTCT	29	8.68344	-2.90279
ATCTGA	28	-11.9573	-2.65252
ATCTGC	16	10.5269	-5.47719
ATCTGG	17	4.03437	-14.9815
ATCTGT	26	13.8556	-0.768571
ATCTTA	21	0.441923	10.1244
ATCTTC	79	2.34301	0.335689
ATCTTG	52	5.49785	8.639
ATCTTT	43	-7.64327	0.429625
ATGAAA	41	8.22161	14.626
ATGAAC	29	-1.15202	2.03193
ATGAAG	46	6.00302	5.15346
ATGAAT	32	10.2754	2.57415
ATGACA	20	3.22698	5.76346
ATGACC	11	-9.27788	-2.54081
ATGACG	4	20.3181	32.1232
ATGACT	11	-24.7222	7.98852
ATGAGA	17	4.72099	8.22129
ATGAGC	8	-22.1147	-12.0097
ATGAGG	25	3.29085	-11.5946
ATGAGT	14	-7.7097	-9.95639
ATGATA	26	-6.58801	1.41091
ATGATC	27	-27.2919	6.12566
ATGATG	53	-14.6694	-1.8115
ATGATT	33	-14.0701	-8.11267
ATGCAA	13	4.42805	-5.80902
ATGCAC	12	3.80246	-0.109142
ATGCAG	13	-15.6784	0.034271
ATGCAT	14	1.1237	6.33848
ATGCCA	5	-13.8761	-14.5095
ATGCCC	1	-26.0124	-22.6527
ATGCCT	6	0.314018	2.20115
ATGCGA	1	36.6619	-21.3918
ATGCGC	1	-21.2215	27.2899
ATGCGG	1	11.6324	12.6656
ATGCGT	1	5.31979	20.3994
ATGCTA	10	0.656846	-1.34708
ATGCTC	11	-14.601	-6.52812
ATGCTG	13	15.3645	21.0831
ATGCTT	14	0.16709	4.68439
ATGGAA	28	-8.77303	6.82439
ATGGAC	10	2.5056	-4.35652
ATGGAG	13	22.1345	10.8092
ATGGAT	12	-17.3717	-8.18648
ATGGCA	9	9.0797	6.12327
ATGGCC	4	-1.54155	19.4356
ATGGCG	4	14.0647	1.51924
ATGGCT	13	-6.42616	-2.79643
ATGGGA	10	14.3097	-9.03181
ATGGGC	2	88.4578	47.3662
ATGGGT	4	6.52841	14.7009
ATGGTA	15	5.00426	1.92354
ATGGTC	14	-11.0689	9.89323
ATGGTG	15	-28.5494	-6.91654
ATGGTT	23	12.4055	-7.11667
ATGTAA	33	7.68902	15.3802
ATGTAC	22	8.35311	14.5777
ATGTAG	34	4.17636	-7.0236
ATGTAT	23	-18.4485	-5.4328
ATGTCA	31	4.45116	7.44925
ATGTCC	15	-18.1101	-12.0311
ATGTCG	7	18.4054	9.72136
ATGTCT	25	-6.70744	6.79413
ATGTGA	26	-1.86828	-1.51927
ATGTGC	10	-23.6827	-6.83894
ATGTGG	10	6.0727	-1.25421
ATGTGT	11	-31.2683	-18.1926
ATGTTA	23	-11.3866	6.53457
ATGTTC	41	-20.8287	1.21103
ATGTTG	46	-14.2193	-1.91603
ATGTTT	41	-5.08837	-3.26335
ATTAAA	33	5.88601	7.77445
ATTAAC	21	-20.5836	-11.6078
ATTAAG	18	21.5897	22.1453
ATTAAT	15	3.92398	6.88357
ATTACA	19	-11.8579	-5.35862
ATTACC	6	-9.22	-9.04762
ATTACG	2	3.76147	12.2719
ATTACT	12	-40.4689	-38.1291
ATTAGA	15	2.88174	7.93533
ATTAGC	11	-14.3025	-20.3764
ATTAGG	12	-8.7133	13.6806
ATTAGT	8	-20.4158	-4.09534
ATTATA	13	0.598425	11.8652
ATTATC	11	-11.7708	11.1006
ATTATG	19	11.5625	10.815
ATTATT	16	6.02553	-1.5807
ATTCAA	30	-4.4518	-3.85335
ATTCAC	19	29.714	17.457
ATTCAG	16	2.57096	0.813102
ATTCAT	36	7.80528	2.27444
ATTCCA	18	-7.05741	4.05452
ATTCCG	3	-11.9575	-2.63345
ATTCCT	13	-11.2258	-2.10678
ATTCGA	6	7.25773	4.45152
ATTCGC	4	13.0538	7.63754
ATTCGG	6	20.9267	3.69005
ATTCGT	4	10.1465	7.42425
ATTCTA	11	-3.37348	-0.0221152
ATTCTC	19	3.48668	-3.85581
ATTCTG	26	10.0255	9.4944
ATTCTT	46	-6.59052	-1.20421
ATTGAA	19	9.03203	0.973655
ATTGAC	11	-54.3782	-38.3395
ATTGAG	9	-8.89515	10.6616
ATTGAT	21	-17.873	-1.81782
ATTGCA	9	-15.5181	-15.8587
ATTGCC	2	-12.816	-15.3279
ATTGCG	1	-18.7012	-11.0915
ATTGCT	15	-45.4928	-36.4918
ATTGGA	9	12.6826	8.00952
ATTGGC	6	-19.243	-20.3917
ATTGGG	5	-18.987	0.687833
ATTGGT	8	-14.1181	-17.6509
ATTGTA	9	-2.12566	15.0504
ATTGTC	30	2.87246	3.52185
ATTGTG	13	2.995	5.6706
ATTGTT	20	3.99437	7.14548
ATTTAA	21	-15.2601	1.46966
ATTTAC	15	7.44717	5.62969
ATTTAG	20	-10.8755	-10.0814
ATTTAT	15	-7.61842	-7.23183
ATTTCA	47	6.64498	7.1317
ATTTCC	20	5.47588	3.7915
ATTTCG	6	11.1366	10.3296
ATTTCT	48	1.51245	-0.0965698
ATTTGA	33	-4.35658	-14.0527
ATTTGC	23	-38.9049	-24.8442
ATTTGG	14	18.2475	-10.8384
ATTTGT	31	-27.2001	-11.0877
ATTTTA	28	-0.461364	0.452465
ATTTTC	57	-2.71777	2.33323
ATTTTG	40	-9.23922	-4.93824
ATTTTT	41	-8.4306	0.0527002
CAAAAA	50	-0.755633	3.73987
CAAAAC	18	7.60548	5.12571
CAAAAG	28	17.0396	6.91889
CAAAAT	33	1.0568	4.647
CAAACA	27	1.22727	-6.4328
CAAACC	12	18.87	-0.87674
CAAACT	20	-11.2648	-20.9855
CAAAGA	32	2.33858	3.73713
CAAAGC	12	-10.2298	-5.60108
CAAAGG	19	31.2381	29.5373
CAAAGT	16	-9.31322	-0.561272
CAAATA	26	5.09601	14.916
CAAATC	21	7.5698	-2.62204
CAAATG	25	5.50054	-3.16566
CAAATT	21	6.97805	6.16745
CAACAA	24	2.76867	8.17471
CAACAC	13	3.28849	-0.143503
CAACAG	20	8.09689	4.80271
CAACAT	21	14.3606	4.49461
CAACCA	8	2.87806	5.4295
CAACCC	4	-0.343214	-11.1971
CAACCT	5	9.0733	12.6712
CAACGA	4	13.2961	-0.932826
CAACTA	2	-0.396557	7.22576
CAACTC	9	-1.09951	5.05092
CAACTG	9	-1.80079	5.12462
CAACTT	18	6.82695	7.16958
CAAGAA	26	4.86287	1.02495
CAAGAC	16	34.5838	-20.105
CAAGAG	10	-14.2949	-19.9559
CAAGAT	27	11.2821	0.180447
CAAGCA	4	33.1679	11.1903
CAAGCC	1	-45.8272	-51.7215
CAAGCG	3	49.9727	4.47455
CAAGCT	6	19.9162	-22.6981
CAAGGA	11	-7.80852	-12.1181
CAAGGC	6	-17.8701	-36.205
CAAGGG	3	12.303	23.3601
CAAGGT	7	0.800175	1.08502
CAAGTA	10	0.255117	7.19596
CAAGTC	13	6.12398	0.172158
CAAGTG	12	-4.3646	17.822
CAAGTT	11	-3.2929	-11.089
CAATAA	36	2.8822	0.492796
CAATAC	10	-12.6269	7.36555
CAATAG	20	-7.01879	-7.31102
CAATAT	17	-1.09951	-4.77516
CAATCA	15	4.72867	-2.26445
CAATCC	9	-17.6188	-13.5731
CAATCG	3	2.75752	-21.2576
CAATCT	21	-3.31252	-7.78293
CAATGA	31	3.94563	0.852064
CAATGC	5	-1.03453	5.24264
CAATGG	14	13.1006	-13.7623
CAATGT	28	-6.94493	12.6711
CAATTA	21	15.2103	7.23536
CAATTC	27	20.4808	-5.30614
CAATTG	16	-4.9507	-5.35039
CAATTT	23	0.895167	-1.68421
CACAAA	32	5.67189	7.77604
CACAAC	11	-19.2114	2.1243
CACAAG	21	14.6152	-1.02418
CACAAT	33	6.62848	6.85373
CACACA	19	7.69727	4.94621
CACACC	10	42.5694	3.9183
CACACG	1	1.06802	-2.69831
CACACT	14	17.4776	5.86923
CACAGA	25	1.20869	-4.74866
CACAGC	7	-2.45887	-27.454
CACAGG	10	43.555	1.74324
CACAGT	9	0.319353	-2.12077
CACATA	21	-2.42767	11.0236
CACATC	19	6.65414	-5.2499
CACATG	15	26.6876	17.4388
CACATT	33	-7.37349	-0.529987
CACCAA	23	-7.69095	0.455466
CACCAC	13	-15.3377	-1.35866
CACCAG	6	-8.93255	-29.6922
CACCAT	20	5.71004	6.75121
CACCCA	5	-7.24248	-6.12179
CACCCG	1	-17.9205	-5.46332
CACCCT	5	22.7575	0.426125
CACCGG	2	24.8193	1.88324
CACCTA	4	16.4742	11.5286
CACCTC	8	-4.5528	5.00259
CACCTG	12	15.7125	21.332
CACCTT	12	5.36776	7.82307
CACGAA	7	42.7575	15.6537
CACGAC	2	2.143	21.4303
CACGAG	9	3.76551	6.88459
CACGAT	9	9.02569	0.98239
CACGCA	1	18.8061	12.6839
CACGCC	1	20.4848	-2.3517
CACGCT	4	13.2389	-14.5295
CACGGA	4	38.3589	12.8752
CACGGT	2	147.808	59.6819
CACGTA	7	-2.24248	9.02522
CACGTC	7	21.8069	1.30585
CACGTG	4	-9.71589	-11.5681
CACGTT	7	16.0908	22.6304
CACTAA	11	11.6094	7.17471
CACTAC	9	-16.9758	-12.8421
CACTAG	11	3.57384	3.59094
CACTAT	10	6.823	-7.17643
CACTCA	18	9.5159	3.78608
CACTCC	5	-13.6275	-3.61623
CACTCG	3	-11.852	-26.1811
CACTCT	7	-0.512925	13.82
CACTGA	27	-3.11187	19.9826
CACTGC	5	34.1644	14.3059
CACTGG	8	17.3979	-2.20751
CACTGT	20	10.9124	-0.990589
CACTTA	15	-6.56738	-5.42899
CACTTC	30	-20.717	-1.61261
CACTTG	30	10.258	-14.9451
CACTTT	29	-9.40465	-6.41993
CAGAAA	41	8.87919	12.9994
CAGAAC	15	13.9778	6.49975
CAGAAG	20	0.480342	-8.77721
CAGAAT	32	5.63163	11.0667
CAGACA	19	39.8956	10.2014
CAGACC	5	44.4894	-3.33529
CAGACG	6	29.1783	12.683
CAGACT	9	5.45182	27.8666
CAGAGA	19	7.3729	14.343
CAGAGC	12	14.4765	6.68561
CAGAGG	9	25.1751	-20.0858
CAGAGT	13	15.6147	11.354
CAGATA	22	11.357	0.779351
CAGATC	22	8.00473	-11.9643
CAGATG	20	-1.43943	15.3898
CAGATT	26	13.4182	0.860305
CAGCAA	23	7.16816	11.915
CAGCAC	9	4.25218	-0.82906
CAGCAG	6	30.6423	10.2543
CAGCAT	22	3.9972	1.7727
CAGCCA	2	-26.7889	1.61499
CAGCCC	1	1.37387	17.3376
CAGCCT	3	17.0363	13.3158
CAGCGA	3	28.7111	34.4562
CAGCGG	2	-8.93915	-18.5224
CAGCTA	15	5.82674	8.5096
CAGCTC	10	-0.147574	-9.81321
CAGCTG	11	2.49551	7.70343
CAGCTT	21	16.6535	7.30255
CAGGAA	33	12.4797	3.43563
CAGGAC	11	36.9738	4.40274
CAGGAG	8	16.2546	-10.6761
CAGGAT	20	22.0995	-0.387026
CAGGCA	5	32.8255	-8.12102
CAGGCC	3	5.15752	-21.5729
CAGGCT	5	17.7261	-16.6491
CAGGGA	1	66.4612	-35.8163
CAGGGC	4	24.4607	1.40958
CAGGGT	6	-6.14255	-8.55737
CAGGTA	15	6.57353	3.62905
CAGGTC	9	-4.82869	-3.31768
CAGGTG	8	-5.04695	-0.626133
CAGGTT	18	21.4685	0.689647
CAGTAA	18	6.19603	13.4287
CAGTAC	15	14.739	3.38805
CAGTAG	24	-16.6922	10.3596
CAGTAT	17	9.78126	9.00771
CAGTCA	18	-2.73738	11.6572
CAGTCC	10	-5.50379	11.9802
CAGTCG	3	9.95312	-3.31263
CAGTCT	11	5.43078	-15.9975
CAGTGA	24	-5.4576	18.1149
CAGTGC	7	-24.521	-6.59519
CAGTGG	9	-9.26716	-6.89133
CAGTGT	11	-18.6164	7.43925
CAGTTA	15	6.23281	-2.4389
CAGTTC	23	0.0273159	-5.10462
CAGTTG	15	-5.80445	1.6129
CAGTTT	27	-4.07568	-2.72643
CATAAA	30	-3.43113	0.258743
CATAAC	16	-10.4923	1.37864
CATAAG	19	1.26407	9.74716
CATAAT	16	-1.7157	0.601209
CATACA	14	-3.40248	9.55748
CATACC	3	-24.0221	-3.07971
CATACG	5	-11.8219	-11.1912
CATACT	16	-1.24446	0.0679701
CATAGA	24	-28.2262	-5.99204
CATAGC	16	-54.0533	-43.4993
CATAGG	14	-26.7729	-11.7487
CATAGT	20	-32.8091	-7.90267
CATATA	13	3.19708	5.06864
CATATC	18	-14.6655	4.70732
CATATG	17	-8.70447	3.17875
CATATT	29	3.45927	12.8196
CATCAA	32	9.03774	7.18577
CATCAC	19	-5.28481	11.0165
CATCAG	20	15.762	-5.26855
CATCAT	26	8.726	5.76406
CATCCA	11	2.01677	0.437215
CATCCC	3	78.4903	39.5821
CATCCT	7	12.6658	2.91154
CATCGA	4	39.4905	4.87787
CATCGC	2	12.8405	3.38881
CATCGG	3	36.2351	9.09774
CATCGT	5	9.29217	29.4461
CATCTA	9	6.61294	14.2028
CATCTC	24	-0.725294	-12.4298
CATCTG	21	24.6748	-2.44738
CATCTT	40	18.8804	1.56868
CATGAA	27	16.1258	7.69538
CATGAC	13	-22.2925	-2.15598
CATGAG	14	8.84799	-0.677602
CATGAT	14	-20.3136	4.99447
CATGCA	12	17.295	-5.55062
CATGCC	5	-15.8563	-24.7427
CATGCG	3	34.2599	12.2163
CATGCT	7	-4.57042	-15.3888
CATGGA	12	4.02084	-4.52245
CATGGC	3	-14.8525	-23.8978
CATGGG	6	74.1239	-16.875
CATGGT	11	1.73711	-8.76394
CATGTA	9	-2.79315	-13.9411
CATGTC	11	4.73176	7.71247
CATGTG	8	-2.82023	13.8132
CATGTT	34	21.9903	6.61995
CATTAA	24	-0.548784	3.0326
CATTAC	15	-15.5045	-9.28866
CATTAG	14	18.2286	-10.7741
CATTAT	26	-8.44565	-5.44654
CATTCA	30	-3.63121	8.76928
CATTCC	15	-18.1751	-17.4249
CATTCG	5	-16.7402	-7.98514
CATTCT	25	-2.10908	-4.03603
CATTGA	25	25.8143	9.76989
CATTGC	9	-45.8737	-35.5061
CATTGG	15	-42.0221	-29.9277
CATTGT	27	3.15568	-9.29303
CATTTA	38	2.42456	13.3757
CATTTC	45	-9.89555	4.21537
CATTTG	31	-1.12995	-8.72124
CATTTT	55	-7.15074	-1.97459
CCAAAA	29	4.06241	4.5227
CCAAAC	26	8.75724	5.90567
CCAAAG	23	-3.02865	0.443369
CCAAAT	28	17.1222	6.61903
CCAACA	8	8.98976	12.8961
CCAACC	3	-4.98239	17.5118
CCAACG	2	9.1511	12.315
CCAACT	5	-31.811	-4.13059
CCAAGA	14	-12.0876	-30.1142
CCAAGC	11	-4.91088	-23.7508
CCAAGG	8	-16.2507	-17.5409
CCAAGT	7	16.8316	1.53015
CCAATA	16	-0.757574	14.1816
CCAATC	11	3.26066	7.18078
CCAATG	12	-3.4644	2.15973
CCAATT	21	-2.91934	-1.75367
CCACAA	29	0.241792	3.98911
CCACAC	6	27.6461	15.9115
CCACAG	18	-1.95813	9.1936
CCACAT	20	4.66528	0.972948
CCACCA	8	-5.14137	-9.87711
CCACCC	2	-10.9015	-24.4522
CCACCG	3	5.41951	13.2423
CCACCT	5	-11.748	3.16991
CCACGA	3	17.2667	29.265
CCACGC	1	35.505	16.1757
CCACGG	1	63.4207	45.6957
CCACGT	6	13.1852	9.75825
CCACTA	10	16.2208	3.11123
CCACTC	9	-12.2368	-8.9357
CCACTG	7	22.7575	13.8328
CCACTT	17	-8.43005	2.36545
CCAGAA	10	-1.95921	-2.6262
CCAGAC	6	13.7488	-1.57561
CCAGAG	6	-4.0449	-3.47854
CCAGAT	6	30.5498	-5.41259
CCAGCA	6	12.8785	-1.44083
CCAGCC	1	13.056	22.206
CCAGCG	1	1.81843	-11.0163
CCAGCT	8	-16.1548	-20.6198
CCAGGA	3	21.8678	-2.07864
CCAGGC	4	47.1795	-6.35816
CCAGGT	1	66.1203	-26.1163
CCAGTA	5	-28.4425	-8.1684
CCAGTC	9	-6.71438	-7.54474
CCAGTG	5	-32.0251	1.04826
CCAGTT	23	-4.02327	0.0833842
CCATAA	15	-9.11639	7.45497
CCATAC	6	-19.881	-11.867
CCATAG	16	-14.1688	-9.42884
CCATAT	5	-26.9887	4.36451
CCATCA	15	-3.71538	-9.62995
CCATCC	6	15.138	24.3551
CCATCG	1	26.6421	26.5188
CCATCT	15	-0.985175	-8.48583
CCATGA	15	-3.00225	1.51987
CCATGC	2	42.1523	43.7765
CCATGG	6	-0.0224798	-4.24521
CCATGT	8	-8.07786	-10.7969
CCATTA	15	-1.67171	11.5334
CCATTC	29	-5.14946	0.239504
CCATTG	17	-4.92807	-0.0570099
CCATTT	28	-1.99309	-5.05848
CCCAAA	7	2.68385	22.6459
CCCAAC	3	2.41292	-4.75785
CCCAAG	11	15.208	0.773076
CCCAAT	4	-3.49774	-5.38329
CCCACA	5	4.5757	13.4291
CCCACC	4	-29.209	-28.1793
CCCACG	3	-7.39581	6.72437
CCCACT	2	2.31729	-6.21091
CCCAGA	11	5.05492	7.30705
CCCAGC	3	-3.07835	-0.0889582
CCCAGG	2	-4.02419	-7.68328
CCCAGT	6	-3.04049	-8.79893
CCCATA	8	-0.837359	4.04546
CCCATC	9	12.8674	-10.1362
CCCATG	12	6.3201	8.12928
CCCATT	9	-4.16556	-6.89185
CCCGAA	3	-5.91806	1.76322
CCCGAC	1	11.9231	-10.8992
CCCGAG	2	-4.08312	-3.04915
CCCGAT	2	29.2389	7.87729
CCCGCA	1	0.3515	4.16881
CCCGCC	1	33.9575	14.2005
CCCGCT	1	-8.02243	-20.2404
CCCGGA	3	-2.71282	-5.65193
CCCGTA	1	-9.77582	-39.4821
CCCGTC	2	22.3634	22.269
CCCGTG	2	11.2649	13.5655
CCCGTT	5	-9.87878	0.12397
CCCTAA	4	0.558779	7.91136
CCCTAC	3	20.6693	13.0198
CCCTAG	2	-16.0846	-14.7622
CCCTAT	3	10.9246	-3.81137
CCCTCA	5	-2.713	7.18104
CCCTCC	5	21.6283	-4.89325
CCCTCT	2	-17.3162	-9.45626
CCCTGA	6	3.80467	18.1042
CCCTGG	2	65.7503	-8.46366
CCCTGT	5	-21.422	-1.2377
CCCTTA	5	13.6063	1.0896
CCCTTC	5	3.49997	3.82702
CCCTTG	7	17.8903	7.92112
CCCTTT	19	-6.60756	-1.83984
CCGAAA	2	11.9587	11.704
CCGAAC	8	7.7517	2.31024
CCGAAG	10	29.9348	15.0227
CCGAAT	5	3.20306	1.2071
CCGACA	3	49.9881	20.2736
CCGAGA	3	-2.74942	-0.692564
CCGAGC	2	0.352095	-17.0365
CCGAGG	1	9.35092	-28.54
CCGAGT	2	18.772	5.60535
CCGATA	2	25.1054	13.6036
CCGATC	2	13.6224	12.2238
CCGATG	9	-2.87063	9.18918
CCGATT	9	-14.71	-2.49825
CCGCAG	1	29.3863	7.4044
CCGCAT	3	-4.74814	-13.0073
CCGCCA	2	42.2183	37.1109
CCGCCG	1	-1.29815	9.06882
CCGCCT	1	8.74117	-22.9506
CCGCTA	1	9.48318	-1.98851
CCGCTC	1	75.1859	31.7964
CCGCTG	1	22.5255	-5.07834
CCGCTT	5	7.00409	7.41142
CCGGAA	1	64.6001	79.1393
CCGGAT	3	21.1999	8.2331
CCGGCT	1	26.9447	-8.4677
CCGGTA	6	7.06605	21.3164
CCGGTC	2	0.0141588	-16.0151
CCGGTG	2	30.3348	-2.08069
CCGGTT	3	113.899	46.6003
CCGTAA	3	-1.78794	-3.2375
CCGTAC	3	-0.00955983	-8.2095
CCGTAG	6	34.2049	29.0552
CCGTAT	4	9.75344	17.0888
CCGTCA	4	7.96835	3.28427
CCGTCC	1	19.7744	9.25692
CCGTCG	1	0.569066	-11.0361
CCGTCT	3	62.138	0.855158
CCGTGA	5	4.89085	0.16688
CCGTGC	1	-13.5092	10.4034
CCGTGG	1	17.0807	24.5661
CCGTGT	3	22.0615	10.0595
CCGTTA	1	18.2121	8.53304
CCGTTC	4	-1.1771	8.86028
CCGTTG	8	15.7395	8.91728
CCGTTT	10	3.11112	-5.93312
CCTAAA	14	20.7856	7.74919
CCTAAC	4	2.93061	5.73076
CCTAAG	10	2.98746	10.8903
CCTAAT	9	-9.09528	9.46028
CCTACA	3	17.1261	2.97929
CCTACC	1	-29.2917	-4.81031
CCTACG	1	5.20372	38.6799
CCTACT	3	65.2169	-7.99519
CCTAGA	5	-5.95536	7.24238
CCTAGC	2	-35.5293	-17.8928
CCTAGG	4	-2.62849	12.1135
CCTAGT	3	2.49063	-0.64301
CCTATA	3	2.58284	6.32017
CCTATC	7	3.56409	-20.6362
CCTATG	6	-10.2284	-0.461738
CCTATT	11	-4.04187	-1.1069
CCTCAA	11	10.7492	17.0095
CCTCAC	5	2.89174	6.57873
CCTCAG	9	10.2242	30.5569
CCTCAT	16	20.0331	11.7321
CCTCCA	7	-2.9665	1.0905
CCTCCC	2	35.9347	-2.18167
CCTCCG	3	19.714	2.79571
CCTCCT	10	4.43456	2.32388
CCTCGA	3	12.6271	15.3113
CCTCGG	3	17.4348	24.3996
CCTCGT	6	0.744618	3.55467
CCTCTA	9	10.0724	7.23834
CCTCTC	8	1.38475	-4.39106
CCTCTG	14	25.9018	25.5407
CCTCTT	16	8.01752	7.04392
CCTGAA	14	-5.72905	3.94809
CCTGAC	2	-46.306	-12.5938
CCTGAG	4	4.18952	9.69867
CCTGAT	10	-3.61005	7.83835
CCTGCA	3	2.0028	5.83563
CCTGCC	1	-7.74779	-15.3153
CCTGCT	5	-9.64015	15.7414
CCTGGA	3	15.7666	9.00252
CCTGGC	3	23.0615	-1.17758
CCTGGG	3	40.3148	13.6638
CCTGGT	4	35.6842	-8.6388
CCTGTA	8	9.92559	18.235
CCTGTC	3	-3.84007	-1.62667
CCTGTG	6	-7.92378	0.537061
CCTGTT	17	9.69219	11.5906
CCTTAA	13	3.52675	7.66186
CCTTAC	4	-3.93524	12.2909
CCTTAG	8	7.19725	9.1161
CCTTAT	12	7.37294	1.72988
CCTTCA	17	4.97974	10.649
CCTTCC	3	-1.63273	10.0623
CCTTCG	2	-0.659405	-23.7
CCTTCT	15	7.59568	-18.1661
CCTTGA	18	-0.0187538	19.1219
CCTTGC	1	19.8717	-17.5638
CCTTGG	7	28.9028	-11.2668
CCTTGT	11	-17.5128	-23.7126
CCTTTA	22	4.96957	4.30746
CCTTTC	19	-26.6624	-18.1772
CCTTTG	21	-11.1437	4.18634
CCTTTT	34	-9.22079	-5.43299
CGAAAA	8	11.2605	14.5308
CGAAAC	5	24.9987	21.8413
CGAAAG	10	9.05787	4.23449
CGAAAT	6	6.48979	3.50449
CGAACA	3	11.0131	15.8368
CGAACC	3	2.78646	1.37897
CGAACG	1	-0.450032	9.35615
CGAACT	6	29.9996	31.3802
CGAAGA	9	25.1762	25.0538
CGAAGC	5	14.9314	-1.13469
CGAAGG	6	15.409	20.8454
CGAAGT	6	7.73532	5.7989
CGAATA	6	32.2733	8.59751
CGAATC	6	-9.15927	-15.8956
CGAATG	3	26.6929	9.61395
CGAATT	5	8.49563	3.61676
CGACAA	6	18.1748	19.4242
CGACAC	1	40.3559	-7.29241
CGACAG	3	27.8208	1.08763
CGACAT	6	10.1332	7.30877
CGACCA	1	-5.45784	-4.51926
CGACCT	1	10.6696	-5.18209
CGACGA	2	-1.34922	11.6111
CGACGT	2	-4.99166	2.0692
CGACTA	1	16.7077	15.0695
CGACTC	5	8.61782	20.6427
CGACTG	4	14.6232	17.7997
CGACTT	2	-1.96378	-0.903611
CGAGAA	5	13.9525	4.16377
CGAGAC	4	21.656	9.45768
CGAGAG	3	30.8091	-0.940522
CGAGAT	5	5.47157	7.28431
CGAGCA	1	6.331	-11.6987
CGAGCC	1	1.29889	1.97391
CGAGCT	1	-27.3238	-48.088
CGAGGA	2	7.27456	1.04252
CGAGGG	1	-9.81824	-0.762046
CGAGGT	1	-10.2268	29.3457
CGAGTA	5	1.7559	-8.29426
CGAGTC	4	-7.19903	-6.03849
CGAGTG	3	21.6586	-21.0694
CGAGTT	6	15.8984	18.9712
CGATAA	6	7.33262	11.2655
CGATAC	2	13.6865	-7.73459
CGATAG	4	-6.82714	-6.65766
CGATAT	9	11.524	0.0260363
CGATCA	3	30.0563	15.4498
CGATCC	5	24.6267	-10.0994
CGATCG	2	21.1021	6.38867
CGATCT	6	9.31742	16.6486
CGATGA	6	15.7383	11.8647
CGATGC	5	-17.3215	14.102
CGATGG	2	-40.9847	-5.6889
CGATGT	7	-19.828	13.7683
CGATTA	3	8.5757	0.40317
CGATTC	11	4.87134	6.13082
CGATTG	7	-13.8812	7.54103
CGATTT	9	3.28224	3.22374
CGCAAA	1	3.72303	16.7616
CGCAAC	3	10.7453	13.4007
CGCAAG	1	-7.48894	-12.4558
CGCAAT	3	11.711	-1.3013
CGCACA	7	16.0536	-13.126
CGCACG	1	-0.567336	-14.6799
CGCACT	1	-8.14434	8.10862
CGCAGA	1	13.9492	-2.68344
CGCAGG	1	20.5298	-30.6766
CGCATA	2	14.0558	9.90864
CGCATC	1	-7.18677	-20.4464
CGCATG	3	9.49646	12.1507
CGCATT	4	22.8267	13.1981
CGCCAA	1	-10.0783	25.6312
CGCCAC	1	21.342	23.3277
CGCCAG	2	24.5644	6.26798
CGCCAT	5	4.68821	21.7597
CGCCCA	1	-8.07218	-1.46899
CGCCTA	5	5.52979	10.7612
CGCCTC	2	40.2198	11.0977
CGCCTG	2	-27.9602	20.5417
CGCCTT	3	-3.98315	-2.85803
CGCGGC	1	41.8089	-4.02252
CGCGTA	1	8.4273	8.78045
CGCGTT	1	8.41108	5.27356
CGCTAC	1	-12.3368	-0.205112
CGCTAG	1	-4.86894	-27.3502
CGCTAT	1	27.3517	1.4739
CGCTCA	5	2.95554	-9.47803
CGCTCC	1	53.3471	-11.6649
CGCTCG	2	42.5627	24.5155
CGCTCT	8	0.457464	5.37392
CGCTGA	1	4.33341	-8.0552
CGCTGG	1	53.0854	-0.894275
CGCTGT	4	39.8225	16.5577
CGCTTA	4	8.48209	-11.1215
CGCTTC	10	-5.618	1.62126
CGCTTG	6	1.25897	-11.2746
CGCTTT	12	9.7429	4.33611
CGGAAA	13	5.49216	5.78759
CGGAAC	4	-6.34024	-1.72453
CGGAAG	6	20.0702	18.7575
CGGAAT	3	40.2146	12.3668
CGGACA	7	8.13763	-1.89128
CGGACT	7	17.0498	11.6175
CGGAGA	2	37.8599	-1.79132
CGGAGC	5	19.5378	-10.6117
CGGAGG	3	45.5539	-7.99619
CGGATA	3	-17.3467	-8.15989
CGGATC	6	2.18513	9.75764
CGGATG	10	-14.7105	0.760995
CGGATT	10	3.75366	8.31908
CGGCAA	1	119.509	-1.09354
CGGCAC	2	16.9049	-2.86053
CGGCAG	1	-21.5494	-37.9882
CGGCCA	4	20.6778	32.404
CGGCCG	1	2.38016	-10.7596
CGGCTA	2	15.7288	17.4968
CGGCTC	1	-8.88598	60.5666
CGGCTG	1	44.7872	28.1626
CGGCTT	6	8.16153	-11.1747
CGGGAA	4	65.4764	28.1838
CGGGAC	2	49.3341	30.7227
CGGGAG	3	38.6288	18.2924
CGGGAT	4	19.0752	17.8328
CGGGCC	1	-15.2487	-50.4037
CGGGCG	1	37.9224	3.28601
CGGGTA	6	4.5999	8.03542
CGGGTC	1	75.9964	36.4553
CGGGTG	1	13.8633	25.3189
CGGGTT	3	13.8386	1.92321
CGGTAA	9	13.8686	-1.09865
CGGTAC	2	57.2079	18.1853
CGGTAG	5	16.795	-0.474956
CGGTAT	5	16.4876	30.1029
CGGTCA	4	18.3348	-2.11342
CGGTCC	1	24.2885	-16.054
CGGTCT	4	17.4371	14.2779
CGGTGA	4	18.3104	7.80632
CGGTGC	2	1.22955	-0.872215
CGGTGG	1	21.1575	-5.3652
CGGTGT	3	13.5751	0.934594
CGGTTA	3	34.5905	17.6399
CGGTTC	7	1.1673	18.5224
CGGTTG	7	13.3155	-4.78426
CGGTTT	5	34.0446	18.0471
CGTAAA	7	21.9624	8.542
CGTAAC	5	-0.279134	11.6731
CGTAAG	6	16.4049	18.9424
CGTAAT	2	26.5265	4.76375
CGTACA	3	17.9591	23.9363
CGTACC	1	49.4591	30.3074
CGTACT	1	36.859	33.0333
CGTAGA	3	6.67056	10.2181
CGTAGC	3	-37.8951	-15.1402
CGTAGG	2	17.8787	21.2547
CGTAGT	6	-13.8804	24.8922
CGTATA	2	3.02722	2.47029
CGTATC	4	27.3784	0.250125
CGTATG	6	-11.1228	1.14753
CGTATT	5	10.2709	19.4493
CGTCAA	4	11.3712	11.8613
CGTCAC	3	-9.07272	-13.0022
CGTCAG	1	16.8238	1.45433
CGTCAT	10	2.75813	5.93123
CGTCCA	5	26.2683	8.35303
CGTCCC	1	-4.50163	-12.2916
CGTCCT	4	-12.1467	-14.7732
CGTCGA	1	30.8656	-2.22791
CGTCGT	2	27.6887	6.20144
CGTCTA	1	-5.62676	-6.81511
CGTCTC	10	41.2313	5.4369
CGTCTG	7	-13.8917	-10.7554
CGTCTT	10	-14.2011	-6.49116
CGTGAA	2	14.7073	24.2515
CGTGAC	3	-7.752	5.22447
CGTGAG	5	-20.9758	-27.7964
CGTGCT	1	19.5102	10.0754
CGTGGG	2	18.9237	9.77286
CGTGGT	2	45.3959	17.9659
CGTGTA	9	0.120153	9.07471
CGTGTC	7	11.3435	4.14583
CGTGTG	5	1.59349	5.59028
CGTGTT	4	-20.9911	5.09132
CGTTAA	4	23.633	15.9189
CGTTAC	1	-16.1104	12.8547
CGTTAG	1	0.794899	17.4102
CGTTAT	3	2.60396	3.3745
CGTTCA	5	-1.03453	-2.47105
CGTTCT	3	-24.724	-19.0194
CGTTGA	12	4.73736	13.51
CGTTGC	4	16.2899	14.035
CGTTGG	3	-0.168115	16.0871
CGTTGT	7	-13.4744	-18.4457
CGTTTA	10	9.71591	13.8763
CGTTTC	14	-7.04317	-19.429
CGTTTG	11	1.67543	-2.28469
CGTTTT	14	0.118827	-1.04909
CTAAAA	22	2.14643	5.633
CTAAAC	11	1.31173	10.1437
CTAAAG	15	-1.51433	8.56062
CTAAAT	24	-0.00279039	11.2016
CTAACA	11	-1.92442	1.09045
CTAACC	2	-22.5861	9.87233
CTAACG	2	-0.193017	20.6433
CTAACT	5	21.6764	14.1644
CTAAGA	18	10.2573	15
CTAAGC	5	2.75752	0.619977
CTAAGG	6	29.5817	33.6727
CTAAGT	13	-4.14307	4.18283
CTAATA	14	-0.898773	1.13317
CTAATC	11	8.86005	10.0908
CTAATG	15	-0.237846	4.6841
CTAATT	23	2.28968	9.87892
CTACAA	22	1.86645	6.94202
CTACAC	8	-1.8773	11.5288
CTACAG	11	7.27528	10.4122
CTACAT	13	-0.935477	3.28352
CTACCA	5	4.5757	2.70447
CTACCC	3	-3.12012	6.54293
CTACCT	5	4.12634	2.58903
CTACGA	1	39.5575	9.96948
CTACGC	1	-0.977893	-17.95
CTACGT	4	5.48957	17.192
CTACTA	7	2.71532	12.1615
CTACTC	3	4.96441	5.61768
CTACTG	7	5.78697	4.39235
CTACTT	9	10.2575	3.52989
CTAGAA	10	-5.19237	7.93327
CTAGAC	8	-5.92935	-6.69617
CTAGAG	13	0.120153	-6.63605
CTAGAT	11	21.8356	11.2304
CTAGCA	2	2.66152	-17.455
CTAGCC	1	-26.8077	-30.4066
CTAGCG	1	-16.2255	7.87719
CTAGCT	6	-5.75323	5.94477
CTAGGA	6	1.89246	21.3891
CTAGGC	2	-2.6944	-27.9875
CTAGGG	6	-15.8061	8.94861
CTAGGT	11	4.53529	9.01376
CTAGTA	3	-5.38958	-1.36909
CTAGTC	7	-9.01588	0.702927
CTAGTG	12	5.40974	11.8238
CTAGTT	8	2.85934	9.83625
CTATAA	20	3.42216	5.93016
CTATAC	4	12.4984	15.9657
CTATAG	14	-1.50701	12.9363
CTATAT	18	-5.66597	7.28479
CTATCA	15	0.395706	2.29722
CTATCC	1	-1.97048	2.27613
CTATCG	2	20.4141	5.90803
CTATCT	8	2.81558	-0.514557
CTATGA	12	-1.39512	1.29623
CTATGC	7	-20.2716	-0.890174
CTATGG	10	-17.4495	-2.36363
CTATGT	12	-5.90682	-12.1841
CTATTA	12	-2.36049	1.10856
CTATTC	13	-0.281397	0.122962
CTATTG	15	-6.49721	-3.46121
CTATTT	23	-9.08606	0.503231
CTCAAA	21	6.13944	9.85232
CTCAAC	8	1.6783	-5.93556
CTCAAG	19	13.8968	7.69173
CTCAAT	19	-5.17041	8.4019
CTCACA	11	1.05112	8.37417
CTCACC	1	5.94556	-28.7609
CTCACG	2	10.3508	0.189288
CTCACT	14	11.704	2.78983
CTCAGA	15	16.1985	-1.41499
CTCAGC	2	38.4421	5.60763
CTCAGG	14	11.0358	-1.01408
CTCAGT	6	-3.48768	-8.69234
CTCATA	20	9.42644	7.20959
CTCATC	24	4.95968	4.42675
CTCATG	20	8.23173	2.15483
CTCATT	21	4.70196	9.76775
CTCCAA	14	1.48649	-3.05281
CTCCAC	15	17.344	10.3276
CTCCAG	13	-0.676359	-1.95564
CTCCAT	12	-0.982624	-3.15577
CTCCCA	4	26.3563	7.07332
CTCCCG	1	20.3131	27.7234
CTCCCT	2	-5.32687	-11.2589
CTCCGA	1	0.559713	1.26791
CTCCGC	2	12.088	2.12188
CTCCGT	3	3.54848	6.01559
CTCCTA	6	-0.171902	0.849038
CTCCTC	17	2.0028	5.40638
CTCCTG	10	-4.36174	12.0336
CTCCTT	19	4.62626	-5.30179
CTCGAA	7	0.925954	4.41869
CTCGAC	1	-5.84133	-2.31184
CTCGAG	3	-3.95916	-5.30208
CTCGAT	2	-3.81124	3.8549
CTCGCA	1	-4.07457	0.999423
CTCGCT	3	71.6323	45.9496
CTCGGA	1	0.232763	-0.0297245
CTCGGC	2	38.4819	18.098
CTCGGG	2	44.5282	69.4959
CTCGGT	2	7.96359	-3.69976
CTCGTA	4	10.379	9.5669
CTCGTC	7	9.68933	10.1821
CTCGTG	4	-16.4523	-1.5229
CTCGTT	3	-8.1446	-18.1673
CTCTAA	9	7.82245	9.53967
CTCTAC	7	2.79254	0.0465904
CTCTAG	13	3.81147	-3.11816
CTCTAT	10	-9.23345	-9.28844
CTCTCA	16	17.582	5.14654
CTCTCC	6	-13.7202	-0.467557
CTCTCG	4	-13.6214	-8.7086
CTCTCT	9	-17.8909	-28.6884
CTCTGA	16	-2.97526	1.69331
CTCTGC	5	43.7115	9.08159
CTCTGG	8	27.5585	-8.60828
CTCTGT	13	-6.42703	-29.6647
CTCTTA	18	-1.23805	1.42571
CTCTTC	45	10.5381	5.24647
CTCTTG	27	24.5032	12.2402
CTCTTT	40	-5.82702	4.76393
CTGAAA	25	9.05889	8.60716
CTGAAC	22	-0.059983	8.24443
CTGAAG	24	4.422	-10.4003
CTGAAT	23	4.49665	6.38409
CTGACA	20	-0.347324	2.0533
CTGACC	5	8.6486	-13.719
CTGACG	4	-7.746	8.95298
CTGACT	11	-36.0967	-0.171381
CTGAGA	18	10.8859	13.1902
CTGAGC	7	47.5374	16.8816
CTGAGG	14	35.6875	-2.68337
CTGAGT	9	20.5945	6.46043
CTGATA	12	-5.19703	6.55988
CTGATC	9	5.95219	8.69794
CTGATG	31	1.29362	-4.07978
CTGATT	34	-11.5132	-5.35672
CTGCAA	1	18.6087	21.7216
CTGCAC	9	19.4608	2.66661
CTGCAG	1	4.50355	6.79533
CTGCAT	25	4.81523	5.76069
CTGCCA	11	-6.89073	7.6145
CTGCCC	1	-24.5152	-17.3391
CTGCCT	1	36.9121	8.94641
CTGCGT	2	-16.8228	150.953
CTGCTA	13	5.83043	7.86324
CTGCTC	13	4.19691	3.29976
CTGCTG	10	17.9689	-6.32845
CTGCTT	30	3.18011	0.600958
CTGGAA	18	15.8155	7.755
CTGGAC	8	-7.49459	-4.71414
CTGGAG	8	-10.3936	-14.9664
CTGGAT	17	-19.1684	-13.8192
CTGGCA	3	22.1925	8.14309
CTGGCT	7	15.0856	-11.9104
CTGGGA	4	16.7494	12.0286
CTGGGC	3	121.355	8.72789
CTGGGT	5	63.6345	14.2151
CTGGTA	14	29.8892	2.70675
CTGGTC	10	8.98371	-9.07342
CTGGTG	19	24.1586	-3.1181
CTGGTT	15	14.2829	-3.86454
CTGTAA	24	6.38467	6.79143
CTGTAC	12	-1.59899	-6.20932
CTGTAG	17	11.0594	9.4094
CTGTAT	13	-14.6899	-14.766
CTGTCA	16	-2.68188	3.08534
CTGTCC	8	-9.31888	-27.359
CTGTCG	3	19.1097	5.32033
CTGTCT	14	6.38112	0.308065
CTGTGA	22	-8.30463	-1.90284
CTGTGC	6	39.3421	19.4216
CTGTGG	5	33.1923	-1.50313
CTGTGT	8	11.5586	3.10974
CTGTTA	18	10.7664	-3.90799
CTGTTC	24	21.908	19.7443
CTGTTG	21	1.69577	4.49377
CTGTTT	44	-5.13898	-8.44077
CTTAAA	28	-0.00714761	5.01509
CTTAAC	17	3.86991	5.81295
CTTAAG	12	12.8619	14.757
CTTAAT	13	4.41555	10.5467
CTTACA	9	15.4888	13.8639
CTTACC	3	-7.06705	-7.67094
CTTACG	2	3.85303	5.46085
CTTACT	5	-0.252193	-2.42147
CTTAGA	10	8.13525	6.88189
CTTAGC	13	3.32432	23.0782
CTTAGG	7	-14.5072	-9.77689
CTTAGT	8	-16.5404	-2.91427
CTTATA	19	-1.53627	6.75021
CTTATC	16	3.64573	11.6563
CTTATG	11	13.5702	23.8182
CTTATT	15	1.47796	13.2297
CTTCAA	32	5.83552	11.1718
CTTCAC	22	-2.89441	5.16787
CTTCAG	16	3.2265	-2.67367
CTTCAT	31	-0.882884	1.45054
CTTCCA	28	17.8445	16.9783
CTTCCC	4	-1.87254	4.92665
CTTCCG	2	8.63576	16.0672
CTTCCT	14	-1.90915	3.57095
CTTCGA	6	6.85962	-2.64815
CTTCGC	3	2.51853	-11.2365
CTTCGG	1	32.3871	23.1068
CTTCGT	11	-8.97764	-2.734
CTTCTA	10	14.055	13.499
CTTCTC	33	20.7626	3.25828
CTTCTG	28	3.36999	6.69031
CTTCTT	60	-0.665558	-2.70052
CTTGAA	23	-2.79804	7.50237
CTTGAC	14	-8.96042	2.15035
CTTGAG	29	19.1739	14.5685
CTTGAT	21	8.98839	11.3156
CTTGCA	1	-7.4461	-8.92742
CTTGCC	4	-10.5828	-23.1274
CTTGCT	9	-2.208	-11.582
CTTGGA	5	2.31553	-3.01315
CTTGGC	4	-8.9016	-12.2783
CTTGGG	3	41.7594	12.3069
CTTGGT	11	25.8943	-23.9953
CTTGTA	12	9.62296	3.76347
CTTGTC	14	-0.598832	13.0202
CTTGTG	13	16.9584	4.99371
CTTGTT	36	4.80178	-4.42469
CTTTAA	36	9.73202	6.57057
CTTTAC	23	-3.5922	-9.35555
CTTTAG	20	-17.1099	-15.084
CTTTAT	33	4.92965	9.68095
CTTTCA	25	-14.4821	-14.9838
CTTTCC	11	-25.1846	-21.2042
CTTTCG	5	-2.63238	-2.749
CTTTCT	37	-18.987	-22.5785
CTTTGA	28	0.964655	7.33189
CTTTGC	14	-11.3557	-9.02153
CTTTGG	17	-15.7232	-22.6605
CTTTGT	25	-29.421	-8.45257
CTTTTA	33	-2.54834	-0.012033
CTTTTC	31	9.56103	6.78081
CTTTTG	21	-2.45988	3.40602
CTTTTT	45	-3.86317	-6.00252
GAAAAA	35	-1.14821	8.50079
GAAAAC	24	-1.18304	6.31211
GAAAAG	32	-4.54866	-0.552885
GAAAAT	27	-1.93214	5.80826
GAAACA	23	3.72766	5.00379
GAAACC	13	-1.25995	-20.1029
GAAACG	5	50.1548	31.2407
GAAACT	16	43.0861	27.6814
GAAAGA	24	19.5218	6.53757
GAAAGC	13	34.7828	-12.7885
GAAAGG	7	14.4606	2.94182
GAAAGT	20	-8.7414	-0.436805
GAAATA	23	-9.77261	-1.84498
GAAATC	17	-16.1687	4.32099
GAAATG	21	21.222	-4.98827
GAAATT	23	-8.42528	11.8971
GAACAA	24	4.45356	-4.28912
GAACAC	12	15.2183	7.54255
GAACAG	18	23.0149	-5.02158
GAACAT	23	-4.79411	4.78411
GAACCA	7	-4.12957	-19.6541
GAACCC	4	-9.18523	-23.5948
GAACCG	1	-3.41071	1.81242
GAACCT	8	-12.5801	-6.39295
GAACGA	2	12.2406	-3.71508
GAACGG	3	45.801	7.28816
GAACGT	2	23.9471	51.7131
GAACTA	11	8.40969	6.38872
GAACTC	25	2.93219	-1.43643
GAACTG	19	8.69391	0.250967
GAACTT	23	-6.65425	-4.46949
GAAGAA	24	10.5125	2.43926
GAAGAC	14	-11.4491	-19.9381
GAAGAG	19	16.9134	2.96826
GAAGAT	25	10.1565	4.22127
GAAGCA	12	12.6522	3.88525
GAAGCC	2	-18.3764	49.3398
GAAGCG	3	10.8763	12.7939
GAAGCT	11	-1.6692	-24.0458
GAAGGA	11	5.79845	-18.4665
GAAGGC	7	-1.25042	9.23073
GAAGGG	7	-9.51521	-24.4985
GAAGGT	17	-14.9548	-11.2265
GAAGTA	12	9.61632	1.4265
GAAGTC	20	-18.1944	-21.7793
GAAGTG	14	-8.48399	4.0029
GAAGTT	21	4.66779	1.58753
GAATAA	25	14.6357	7.32494
GAATAC	18	44.3838	14.2789
GAATAG	26	3.0273	4.58454
GAATAT	19	-0.999391	2.65076
GAATCA	23	-11.5406	-22.0345
GAATCC	13	-14.4786	-24.0465
GAATCG	5	-0.634297	-6.48496
GAATCT	25	-9.54062	-9.87807
GAATGA	20	4.39461	-18.5789
GAATGC	7	49.1726	0.0380435
GAATGG	15	61.7512	-4.89614
GAATGT	19	-13.4007	21.1716
GAATTA	10	29.0283	22.6225
GAATTC	19	19.7396	2.19647
GAATTG	16	24.4828	11.8757
GAATTT	38	8.01558	-2.69467
GACAAA	29	-12.5112	3.20168
GACAAC	13	-12.7758	11.0318
GACAAG	16	7.338	12.8602
GACAAT	23	-4.50129	0.362459
GACACA	24	-21.9584	-36.8917
GACACC	8	-41.7549	-29.2725
GACACG	2	-5.27376	0.468538
GACACT	13	-15.1276	-19.5409
GACAGA	20	29.1568	24.0928
GACAGC	9	-1.01607	-7.321
GACAGG	14	6.43932	-23.741
GACAGT	12	49.2933	5.9861
GACATA	14	-3.18481	19.776
GACATC	17	-26.5008	-39.4701
GACATG	30	13.3754	7.61925
GACATT	26	-3.9208	-17.5593
GACCAA	11	14.7173	0.14107
GACCAC	10	3.02225	-2.09987
GACCAG	9	-16.4536	-36.6342
GACCAT	12	20.33	5.17665
GACCCA	2	30.931	-8.72232
GACCCT	5	23.4934	-28.4427
GACCGA	1	0.0436512	15.8645
GACCGC	2	11.616	25.242
GACCGG	1	-10.7331	-0.484664
GACCGT	2	2.25783	-15.9378
GACCTA	4	-1.63773	-11.9932
GACCTC	7	5.87988	-5.37023
GACCTG	11	20.7384	10.683
GACCTT	9	18.0627	17.7921
GACGAA	6	6.87936	17.5445
GACGAC	4	11.4055	-15.6076
GACGAG	2	-5.209	-22.8761
GACGAT	7	9.24027	-6.10464
GACGGA	1	39.5892	8.51627
GACGGC	2	-19.9949	-25.7722
GACGGT	2	33.6193	23.8144
GACGTA	4	7.03488	9.30066
GACGTG	3	1.34159	9.70615
GACTAA	13	-17.0231	7.27198
GACTAC	5	-23.4243	-6.22618
GACTAG	4	-8.39476	5.70898
GACTAT	14	-25.1415	7.86312
GACTCA	14	-22.205	-4.28285
GACTCC	8	-2.01927	-3.0521
GACTCG	3	-37.2869	-15.3184
GACTCT	10	-28.9137	-11.0604
GACTGA	19	-38.8003	-11.4377
GACTGC	5	-15.6784	-17.0139
GACTGG	10	-30.6444	-21.6032
GACTGT	14	-24.0584	-16.3925
GACTTA	11	-16.66	-0.649725
GACTTC	23	-17.4653	-0.664161
GACTTG	24	-6.64892	1.04828
GACTTT	38	-13.9703	-4.73387
GAGAAA	35	2.10937	12.5271
GAGAAC	15	-0.268253	2.16583
GAGAAG	29	-3.02115	5.44975
GAGAAT	24	33.1518	15.6143
GAGACA	12	9.35696	-2.73854
GAGACC	3	91.263	8.61411
GAGACG	2	31.7351	29.1811
GAGACT	12	-5.25733	14.2556
GAGAGA	16	56.3764	44.6805
GAGAGC	11	32.5768	8.48964
GAGAGG	4	22.0837	-15.3585
GAGAGT	14	37.1552	24.4462
GAGATA	15	-2.24248	7.80928
GAGATC	22	9.32963	-7.4394
GAGATG	30	23.8566	-1.46574
GAGATT	24	22.2861	6.71625
GAGCAA	16	-3.69754	9.41174
GAGCAC	11	18.0444	-6.20034
GAGCAG	18	-5.75758	-14.3396
GAGCAT	11	73.1735	-5.79048
GAGCCA	5	4.3565	-19.4004
GAGCCC	2	50.9792	-7.02412
GAGCCT	4	3.91511	-16.0939
GAGCGA	4	24.1693	27.955
GAGCGG	1	10.5509	5.31494
GAGCGT	1	-14.4123	-2.1255
GAGCTA	9	-9.61928	0.996335
GAGCTC	10	-3.98609	-0.644752
GAGCTG	14	36.4469	16.0681
GAGCTT	15	8.60438	7.4924
GAGGAA	12	21.9751	7.55647
GAGGAC	14	24.8051	3.18509
GAGGAG	10	16.6282	3.90362
GAGGAT	12	10.022	12.6028
GAGGCA	3	33.9974	-4.74441
GAGGCC	4	80.2289	-23.8072
GAGGCT	4	-32.9511	-37.9544
GAGGGA	3	-4.01528	-6.57181
GAGGGC	2	6.11787	-22.3732
[truncated: 1,725 more rows]

## Sheet: SuppTab6
Seed-sequence	siRNA guide sequence	Gene symbol (mmu)	Seed-corrected fluorescence intensity	Seed-corrected luminescence intensity	Perfectly matching transcripts (RefSeq-1)	Perfectly matching transcripts (RefSeq-2)	Perfectly matching transcripts (Public-1)	Perfectly matching transcripts (Inhouse-1)	Perfectly matching transcripts (Inhouse-2)	Transcripts with one mismatch (RefSeq-1)	Transcripts with one mismatch (RefSeq-2)	Transcripts with one mismatch (Public-1)	Transcripts with one mismatch (Inhouse-1)	Transcripts with one mismatch (Inhouse-2)	Genes assigned to perfectly matching transcripts (RefSeq-1)	Genes assigned to perfectly matching transcripts (RefSeq-2)	Genes assigned to perfectly matching transcripts (Public-1)	Genes assigned to perfectly matching transcripts (Inhouse-1)	Genes assigned to perfectly matching transcripts (Inhouse-2)	Genes assigned to transcripts with one mismatch (RefSeq-1)	Genes assigned to transcripts with one mismatch (RefSeq-2)	Genes assigned to transcripts with one mismatch (Public-1)	Genes assigned to transcripts with one mismatch (Inhouse-1)	Genes assigned to transcripts with one mismatch (Inhouse-2)
ATAGCT	AATAGCTTCAATGTCGACC	0710005M24Rik	77.2425	75.2107						XM_007630395.2	XM_007615317.2		cgriseus1B019461P1							100771364	100771364		cgriseus1B019461
ACAACG	CACAACGATTTTCTGCTCC	1100001I22Rik	27.9675	22.8939						XM_003507797.1|XM_003514042.3	XM_007612761.1|XM_007625807.2	CHO_JH002733.1_transcript_0032	cgriseus1B026967P1|cgriseus1B017621P1							100760507|100753386	100760507|100753386	CHO_Cl05335	cgriseus1B026967|cgriseus1B017621
AGCCAC	AAGCCACATATAGAGATCC	1110064N10Rik	78.2293	70.7505	XM_003504157.3	XM_007626027.2	CHO_Cl01959_transcript_0007|CHO_Cl01959_transcript_0001|CHO_Cl01959_transcript_0005|CHO_Cl01959_transcript_0003|CHO_Cl01959_transcript_0013|CHO_Cl01959_transcript_0011|CHO_Cl01959_transcript_0009	cgriseus1B034529P1							100757120	100757120	CHO_Cl01959	cgriseus1B034529
CTGGTT	TCTGGTTCTATCTTTTTCC	1700108L22Rik	116.611	75.2107						XR_001727146.1|XM_007645349.2|XM_007645348.2|XM_016976832.1|XM_007645354.2|XM_007645353.2|XM_007645350.2|XM_007645352.2	XM_007608858.2|XM_007608859.2|XM_007608857.2	CHO_JH000516.1_transcript_0042|CHO_Cl04210_transcript_0003|CHO_Cl04210_transcript_0001	cgriseus1B027180P1							100772564	100772564	CHO_Cl04210	cgriseus1B027180
ACAGGC	AACAGGCTTTGGTGGAGCC	2310066N05Rik	151.22	82.2165						XM_007645338.1	XM_007632093.1	CHO_Cl00347_transcript_0011|CHO_Cl00347_transcript_0029|CHO_Cl00347_transcript_0013|CHO_Cl00347_transcript_0023|CHO_Cl00347_transcript_0003|CHO_Cl00347_transcript_0027|CHO_Cl00347_transcript_0025|CHO_Cl00347_transcript_0043|CHO_Cl00347_transcript_0041|CHO_Cl00347_transcript_0001|CHO_Cl00347_transcript_0039|CHO_Cl00347_transcript_0009|CHO_Cl00347_transcript_0005|CHO_Cl00347_transcript_0007|CHO_Cl0…	cgriseus1B025749P1							100767673	100767673	CHO_Cl00347	cgriseus1B025749
TTGCTG	CTTGCTGACCTGATGTAGG	2610012O22Rik	50.3416	72.041									cgriseus1B033881P1										cgriseus1B033881
ACTTAG	CACTTAGTAAGCATCTGGC	2610033H07Rik	79.2683	76.7283	XM_003508839.3	XM_007611515.2	CHO_JH001016.1_transcript_0010|CHO_Cl00990_transcript_0001|CHO_JH001016.1_transcript_0003|CHO_JH001016.1_transcript_0002	cgriseus1B018004P2							100767594	100767594	CHO_Cl00990	cgriseus1B018004
ACTGAG	AACTGAGCAAGTTTGCTCC	4922504H04Rik	86.4131	73.6281						XM_007649189.2	XM_007611900.2		cgriseus1B002355P1	cgriseus1ncB076913T1						100761191	100761191		cgriseus1B002355	cgriseus1ncB076913
TACTTT	GTACTTTTCCAGAAGTACC	5730406I15Rik	77.2425	75.2107						XM_007607650.2	XM_007623117.1	CHO_JH004608.1_transcript_0017								100755739	100755739	CHO_Cl01320
GCATAG	TGCATAGCGGTTAAGGACC	9530027K23Rik	65.5761	33.4579						XM_007644859.2	XM_016965414.1|XM_016965413.1		cgriseus1B009625P1							100755569	100755569		cgriseus1B009625
TAGAAG	ATAGAAGACATTGAGTGCC	A530083I02Rik	82.5354	75.2107						XM_003497424.3|XM_007611926.2|XM_007611937.2|XM_016976574.1|XM_007644810.2|XM_007644811.2	XM_007612938.2|XM_007612939.2|XM_007612937.2|XM_007634727.2|XM_007634726.2|XM_007634725.2	CHO_JH000069.1_transcript_0103|CHO_JH000069.1_transcript_0100|CHO_JH000069.1_transcript_0102	cgriseus1B001766P1|cgriseus1B001766P2|cgriseus1B001766P3							100768393|100769109	100768393|100769109	CHO_Cl05076	cgriseus1B001766
ACGCTG	CACGCTGGTATTTCACAGG	BC003885	116.212	87.0182						XM_003495020.3	XM_007621231.2	CHO_JH000003.1_transcript_0434	cgriseus1B009000P1							100767126	100767126	CHO_Cl04995	cgriseus1B009000
CCTGAA	GCCTGAAAACACACTCTCC	Bop1	173.171	94.4413	XM_007648239.1|XM_003507666.2	XM_007612582.2|XM_007612581.2	CHO_JH000832.1_transcript_0073								100763888	100763888	CHO_Cl15577
AATCTG	CAATCTGATTTTTCTTGCC	Cyld	92.784	76.2796	XM_016974192.1|XM_016974191.1	XM_016970921.1|XM_016970920.1	CHO_JH000162.1_transcript_0082|CHO_JH000162.1_transcript_0083|CHO_JH000162.1_transcript_0081	cgriseus1B016014P1							100758070	100758070	CHO_Cl05167	cgriseus1B016014
ATCAGA	CATCAGATGAGAGCTGTCC	D13Wsu64e	77.2425	74.1963	XM_003494914.3	XM_007638055.2	CHO_JH000001.1_transcript_0345|CHO_JH000001.1_transcript_0343|CHO_JH000001.1_transcript_0344	cgriseus1B019727P1							100753870	100753870	CHO_Cl04989	cgriseus1B019727
CGATTC	GCGATTCCTTTCCAGTTCC	Dpp6	77.2425	75.2107		XM_007638390.2										100765529
CTTCCA	ACTTCCAGACTGGTAATCC	Eef1d	144.757	89.4975						XM_007651065.2|XM_007651068.2|XM_003510432.2|XM_007651066.2|XM_007651064.1|XM_007651067.1	XM_016966887.1|XM_007616614.2|XM_007616616.2|XM_007616619.2|XM_016966888.1|XM_007616617.2|XM_007616615.2|XM_007616618.2|XM_016966889.1	CHO_JH001301.1_transcript_0021|CHO_JH001301.1_transcript_0010|CHO_JH001301.1_transcript_0022|CHO_JH001301.1_transcript_0025|CHO_JH001301.1_transcript_0023|CHO_JH001301.1_transcript_0030|CHO_JH001301.1_transcript_0031|CHO_JH001301.1_transcript_0029|CHO_JH001301.1_transcript_0026|CHO_JH001301.1_transcript_0027|CHO_JH001301.1_transcript_0028|CHO_JH001301.1_transcript_0032|CHO_JH001301.1_transcript_0…	cgriseus1B034992P1							100755894	100755894	CHO_Cl00853	cgriseus1B034992
ATCACA	CATCACAAATGCGAACCGC	Eftud1	88.6179	81.7658	XM_003513200.3|XM_007653511.2	XM_007612019.2|XM_007612020.2	CHO_JH002198.1_transcript_0014|CHO_JH002198.1_transcript_0015|CHO_Cl02986_transcript_0001	cgriseus1B015573P1							100763625	100763625	CHO_Cl02986	cgriseus1B015573
TTAGTT	GTTAGTTTCTTGATACACC	Eif2c3	107.317	86.7369	XM_016974869.1|XM_007641613.2|XM_007641614.2|XM_003500893.2|XM_016974870.1	XM_007618592.1|XM_007618593.2|XM_016967521.1|XM_007618594.2|XM_016967520.1	CHO_JH000238.1_transcript_0111|CHO_JH000238.1_transcript_0112	cgriseus1B018823P1							100769090	100769090	CHO_Cl07350	cgriseus1B018823
TTCTGA	GTTCTGAATGTCTAAAACC	Eif2c4	97.0088	81.8453	XM_016974867.1	XM_016967522.1	CHO_JH000238.1_transcript_0100	cgriseus1B017089P1							100762217	100762217	CHO_Cl13882	cgriseus1B017089
GACTAG	TGACTAGTCTGAAGTTTCC	Eif2s3y	75.4679	43.9319									cgriseus1B016603P1										cgriseus1B016603
TTCTGT	GTTCTGTGATGTCATGGCC	Eif3s5	36.5362	53.9413	XM_007651232.1	XM_007636042.1	CHO_Cl01970_transcript_0011|CHO_Cl01970_transcript_0013|CHO_Cl01970_transcript_0007|CHO_Cl01970_transcript_0001|CHO_Cl01970_transcript_0005|CHO_Cl01970_transcript_0009|CHO_Cl01970_transcript_0003	cgriseus1B033214P1|cgriseus1B033214P2							100769028	100769028	CHO_Cl01970	cgriseus1B033214
TTTGTG	GTTTGTGTACCTCTTGTCC	Eif3s7	100.49	73.1992						XM_003514600.3|XM_007654683.2	XM_007624614.2|XM_007624613.2	CHO_JH003179.1_transcript_0028	cgriseus1B028513P1							100769541	100769541	CHO_Cl17232	cgriseus1B028513
ACAACT	GACAACTCTCTTTGTATCC	Eif3s8	77.2425	60.7543	XM_016963705.1|XM_016963704.1|XM_007654899.2	XM_007616227.2|XM_007616226.2|XM_007616228.2	CHO_Cl00616_transcript_0023|CHO_Cl00616_transcript_0009|CHO_Cl00616_transcript_0003|CHO_Cl00616_transcript_0011|CHO_Cl00616_transcript_0017|CHO_Cl00616_transcript_0007|CHO_Cl00616_transcript_0019|CHO_Cl00616_transcript_0015|CHO_Cl00616_transcript_0013|CHO_JH003465.1_transcript_0011|CHO_JH003465.1_transcript_0010|CHO_Cl00616_transcript_0005|CHO_Cl00616_transcript_0025|CHO_Cl00616_transcript_0021	cgriseus1B017740P2							100754077	100754077	CHO_Cl00616	cgriseus1B017740
TTCCTC	ATTCCTCACTCGGATCTCC	Eif3s9	77.2425	113.571						XM_003496298.3	XM_007633214.1	CHO_Cl01256_transcript_0017|CHO_Cl01256_transcript_0003|CHO_JH000039.1_transcript_0478|CHO_Cl01256_transcript_0005|CHO_Cl01256_transcript_0007|CHO_Cl01256_transcript_0009|CHO_Cl01256_transcript_0001|CHO_Cl01256_transcript_0015|CHO_Cl01256_transcript_0013	cgriseus1B021253P1							100762979	100762979	CHO_Cl01256	cgriseus1B021253
TCAATA	ATCAATAGTCTTAGGACCC	Eif4g1	105.691	73.7953						XM_007650223.2	XM_016973745.1|XM_007639275.2|XM_007639274.2|XM_007639273.2|XM_007639276.2	CHO_JH001162.1_transcript_0113|CHO_JH001162.1_transcript_0115|CHO_JH001162.1_transcript_0118|CHO_JH001162.1_transcript_0119|CHO_JH001162.1_transcript_0114|CHO_JH001162.1_transcript_0120|CHO_JH001162.1_transcript_0116	cgriseus1B034683P1							100770567	100770567	CHO_Cl01776	cgriseus1B034683
AGGACT	GAGGACTAATTTCATTTGG	Eif5	86.9293	120.939						XM_003498781.3	XM_007622503.2	CHO_JH000123.1_transcript_0164|CHO_Cl03766_transcript_0001|CHO_JH000123.1_transcript_0163	cgriseus1B034726P1							100756911	100756911	CHO_Cl03766	cgriseus1B034726
ATTCCA	AATTCCAACAAGGTGTACC	Eif5a2	83.7398	107.87	XM_003511538.3	XM_007631173.2	CHO_JH001569.1_transcript_0003	cgriseus1B002471P2							100775097	100775097	CHO_Cl16494	cgriseus1B002471
TCGTGG	TTCGTGGATGGTGAAGTCC	Frag1	77.2425	65.2747	NM_001246811.1|XM_007650331.2|XM_007650330.2|XM_007650332.2|XM_007650329.2	NM_001246811.1	CHO_JH000300.1_transcript_0010|CHO_JH001179.1_transcript_0028|CHO_JH001179.1_transcript_0026|CHO_JH000187.1_transcript_0119	cgriseus1B007587P3|cgriseus1B013492P1|cgriseus1B024502P1							100689385	100689385	CHO_Cl03921	cgriseus1B007587|cgriseus1B013492|cgriseus1B024502
TCTGTC	TTCTGTCTTATACAGGACC	Fst	84.208	65.3167	XM_007642851.1	XM_007616186.1|XM_007616188.1|XM_007616187.1	CHO_Cl03170_transcript_0001|CHO_Cl03170_transcript_0005|CHO_Cl03170_transcript_0003	cgriseus1B007536P2|cgriseus1B007536P4							100774874	100774874	CHO_Cl03170	cgriseus1B007536
TTTTAT	ATTTTATTGCCTGGGTGGG	Fstl3	73.0161	50.7709						XM_016975692.1	XM_016966933.1	CHO_Cl08853_transcript_0001	cgriseus1B035143P1							103160351	103160351	CHO_Cl08853	cgriseus1B035143
TAGAAG	GTAGAAGTCGTCCTGAAGC	Fzr1	73.4959	56.6978	XM_003506444.3	XM_007627785.2	CHO_JH000665.1_transcript_0074|CHO_JH000665.1_transcript_0075		cgriseus1ncB055263T5|cgriseus1ncB055263T6|cgriseus1ncB055263T3|cgriseus1ncB055263T4|cgriseus1ncB055263T2						100762149	100762149	CHO_Cl07696		cgriseus1ncB055263
ATGAGG	CATGAGGCCACAAAATCGG	Grcc2f	59.187	54.2008						XM_003496071.3	XM_007613479.1	CHO_JH000031.1_transcript_0348|CHO_JH000031.1_transcript_0349|CHO_Cl04867_transcript_0001	cgriseus1B026172P1							100759485	100759485	CHO_Cl04867	cgriseus1B026172
CGTGTC	ACGTGTCATAGACCACACC	Hdac5	77.2425	75.2107	XM_016976684.1|XM_016976682.1|XM_007645029.2|XM_007645030.2|XM_007645031.2|XM_016976681.1|XR_001727082.1|NM_001246781.1|XM_016976680.1	NM_001246781.1	CHO_JH000492.1_transcript_0123|CHO_JH000492.1_transcript_0125	cgriseus1B002665P2|cgriseus1B002665P1							100689350	100689350	CHO_Cl07586	cgriseus1B002665
TTTAGC	GTTTAGCAAAGTACTGGCC	Hnrpa1	61.0569	75.2107						XM_003513851.2|XR_484047.2|XR_484048.1|XM_007654064.2	XM_007612069.1|XR_478870.1|XR_478869.2|XM_007612068.2	CHO_JH002588.1_transcript_0006|CHO_JH002588.1_transcript_0008	cgriseus1B037447P2							100769923	100769923	CHO_Cl01514	cgriseus1B037447
TAGTTA	ATAGTTAGAAGGCTGCTGG	Hnrpa2b1	104.065	48.6911			CHO_Cl00007_transcript_0073			XM_016971368.1	XM_016971261.1|XM_016971258.1|XM_016971257.1|XM_016971260.1|XM_016971259.1|XM_016971262.1	CHO_Cl10424_transcript_0001|CHO_Cl00007_transcript_0201|CHO_Cl00007_transcript_0203|CHO_JH000116.1_transcript_0041|CHO_Cl00007_transcript_0039|CHO_Cl00007_transcript_0137|CHO_Cl00007_transcript_0135|CHO_Cl00007_transcript_0241|CHO_Cl00007_transcript_0063|CHO_Cl00007_transcript_0161|CHO_Cl00007_transcript_0163|CHO_Cl00007_transcript_0159|CHO_Cl00007_transcript_0047|CHO_Cl00007_transcript_0239|CHO_…					CHO_Cl00007			100759302	100759302	CHO_Cl00007|CHO_Cl10424
AACATT	GAACATTTTTCCCGCGTCC	Hnrpab	115.447	89.8023	XM_007628980.1		CHO_Cl00792_transcript_0021|CHO_Cl00792_transcript_0007|CHO_Cl00792_transcript_0009|CHO_Cl00792_transcript_0011								100767538		CHO_Cl00792
GAATGG	TGAATGGCCTTCATCCTCC	Hnrpd	77.2425	41.2851		XM_007611482.1										100767887
TGTATC	TTGTATCCCAGCTCAAGCC	Hnrpdl	59.5935	51.8283	XR_001728339.1|XM_003510952.2|XM_016979930.1|XM_016979931.1|XM_016979933.1	XR_001722186.1|XM_007611481.1|XM_016965301.1|XM_016965302.1|XM_016965303.1	CHO_JH001412.1_transcript_0078|CHO_JH001412.1_transcript_0085|CHO_Cl00706_transcript_0001|CHO_Cl00706_transcript_0011|CHO_JH001412.1_transcript_0082|CHO_Cl00706_transcript_0017|CHO_Cl00706_transcript_0009|CHO_Cl00706_transcript_0003|CHO_Cl00706_transcript_0005|CHO_Cl00706_transcript_0015|CHO_Cl00706_transcript_0019|CHO_Cl00706_transcript_0013|CHO_Cl00706_transcript_0021	cgriseus1B000259P1							100767030	100767030	CHO_Cl00706	cgriseus1B000259
AGGAAG	GAGGAAGTTTTGTACGTCC	Hnrpf	99.1779	75.2107	XM_007644824.2	XM_016966165.1|XM_007614299.2|XM_007614298.2	CHO_Cl00025_transcript_0089|CHO_Cl00025_transcript_0101|CHO_Cl00025_transcript_0073|CHO_Cl00025_transcript_0097|CHO_Cl00025_transcript_0095|CHO_Cl00025_transcript_0093|CHO_Cl00025_transcript_0099|CHO_Cl00025_transcript_0079|CHO_Cl00025_transcript_0093|CHO_Cl00025_transcript_0103|CHO_Cl00025_transcript_0007|CHO_Cl00025_transcript_0075|CHO_Cl00025_transcript_0091|CHO_JH000469.1_transcript_0186|CHO_…	cgriseus1B032338P1|cgriseus1B016628P1							100771400	100771400	CHO_Cl00025	cgriseus1B032338|cgriseus1B016628
ATAAGT	CATAAGTTTTCGTGGTGGG	Hnrph1	81.0569	98.6412							XM_016971518.1|XM_007631634.1|XM_016971516.1|XM_016971521.1|XM_016971519.1|XM_016971517.1|XM_016971520.1	CHO_Cl00025_transcript_0111|CHO_Cl00025_transcript_0115|CHO_Cl00025_transcript_0113|CHO_Cl00025_transcript_0015|CHO_Cl00025_transcript_0125|CHO_Cl00025_transcript_0023|CHO_Cl00025_transcript_0027|CHO_Cl00025_transcript_0025|CHO_Cl00025_transcript_0021|CHO_Cl00025_transcript_0123|CHO_Cl00025_transcript_0019|CHO_Cl00025_transcript_0045|CHO_Cl00025_transcript_0039|CHO_Cl00025_transcript_0041|CHO_Cl0…	cgriseus1B022308P2								100769493	CHO_Cl00025	cgriseus1B022308
TTGTGT	CTTGTGTTTCTTTAAGGCC	Hnrph2	84.6956	79.9162	XM_007640374.2|XM_003499629.3|XM_003499628.3	XM_007612192.2|XM_016965509.1|XM_007612193.2	CHO_Cl00025_transcript_0107|CHO_Cl00025_transcript_0001|CHO_Cl00025_transcript_0057|CHO_JH000168.1_transcript_0088|CHO_Cl00025_transcript_0059|CHO_Cl00025_transcript_0003|CHO_Cl00025_transcript_0055|CHO_Cl00025_transcript_0109|CHO_Cl00025_transcript_0013	cgriseus1B013566P1							100773216	100773216	CHO_Cl00025	cgriseus1B013566
TGGTAA	ATGGTAAACAGAAGCACGC	Hnrpl	100	64.0859						XM_016976328.1	XM_007627116.2	CHO_Cl00191_transcript_0023|CHO_JH000426.1_transcript_0185|CHO_Cl00191_transcript_0041|CHO_Cl00191_transcript_0015|CHO_Cl00191_transcript_0031|CHO_Cl00191_transcript_0037|CHO_Cl00191_transcript_0053|CHO_Cl00191_transcript_0007|CHO_Cl00191_transcript_0017|CHO_Cl00191_transcript_0009|CHO_Cl00191_transcript_0011|CHO_Cl00191_transcript_0003|CHO_Cl00191_transcript_0001|CHO_JH000426.1_transcript_0186|C…	cgriseus1B023063P1							100768344	100768344	CHO_Cl00191	cgriseus1B023063
TTGACT	ATTGACTTGGTACTTGTCC	Hrasls3	58.7089	65.1795						XM_003514894.2	XM_007637610.1|XM_007637611.1	CHO_Cl11168_transcript_0001	cgriseus1B032020P1							100768312	100768312	CHO_Cl11168	cgriseus1B032020
TAGCCG	CTAGCCGAAAATGTGGACC	Kctd11	77.2425	75.2107						XM_007608494.2	XM_007626995.2		cgriseus1B028820P1							100760546	100760546		cgriseus1B028820
TACAGC	ATACAGCAGGTTGAAGTCC	Kctd15	71.9512	65.5116						XM_007647607.2	XM_007629294.1	CHO_Cl02935_transcript_0007|CHO_JH000743.1_transcript_0093|CHO_Cl02935_transcript_0005|CHO_Cl02935_transcript_0003|CHO_Cl02935_transcript_0001	cgriseus1B016313P1							100765553	100765553	CHO_Cl02935	cgriseus1B016313
TAATGG	GTAATGGTTGACAAGGTGC	Kctd7	64.6609	75.2107						XM_003514975.3|XM_007654988.2|XM_007654990.2	XM_007631262.2|XM_007631263.2|XM_007631264.2	CHO_Cl09099_transcript_0001	cgriseus1B014905P1							100757850	100757850	CHO_Cl09099	cgriseus1B014905
ATAGAT	GATAGATGGATGTTGATGC	Kctd8	77.2425	75.2107										cgriseus1ncB073164T1										cgriseus1ncB073164
TTGATA	GTTGATAGAGACACCTCGC	Mrpl11	92.6829	85.8704						XM_003509425.3	XM_007610731.2	CHO_Cl01226_transcript_0007|CHO_Cl01226_transcript_0015|CHO_JH001133.1_transcript_0005	cgriseus1B008459P2|cgriseus1B008459P3|cgriseus1B008459P1							100761388	100761388	CHO_Cl01226	cgriseus1B008459
ATATCT	AATATCTTCCGGAATATCC	Mrpl13	77.2425	75.2107						XM_016964062.1|XM_003515728.3	XM_007631234.2|XM_007631233.2	CHO_Cl00667_transcript_0025|CHO_Cl00667_transcript_0005|CHO_Cl00667_transcript_0007|CHO_Cl00667_transcript_0023|CHO_Cl00667_transcript_0011|CHO_Cl00667_transcript_0001|CHO_Cl00667_transcript_0017|CHO_Cl00667_transcript_0007|CHO_Cl00667_transcript_0003|CHO_Cl00667_transcript_0005|CHO_Cl00667_transcript_0021|CHO_Cl00667_transcript_0019|CHO_Cl00667_transcript_0023|CHO_Cl00667_transcript_0013|CHO_Cl0…	cgriseus1B028396P1							100763748	100763748	CHO_Cl00667	cgriseus1B028396
GATTAA	CGATTAATCCAGAGGGTCC	Mrpl20	88.6179	75.9064	XM_003509973.3	XM_007608671.2	CHO_Cl00849_transcript_0015|CHO_Cl00849_transcript_0001|CHO_Cl00849_transcript_0005|CHO_Cl00849_transcript_0007|CHO_Cl00849_transcript_0011|CHO_Cl00849_transcript_0017|CHO_Cl00849_transcript_0013|CHO_JH001219.1_transcript_0285|CHO_JH001219.1_transcript_0288	cgriseus1B030397P1							100771139	100771139	CHO_Cl00849	cgriseus1B030397
CTTCAC	GCTTCACTAGCGATCATGG	Mrpl24	69.3985	76.9028						XM_007643518.1|XM_007643517.1|XM_007643516.2|XM_003502901.3	XM_007637097.2|XM_007637096.2|XM_007637098.2|XM_007637099.2	CHO_JH000326.1_transcript_0120|CHO_Cl03293_transcript_0001|CHO_JH000344.1_transcript_0058	cgriseus1B003123P1|cgriseus1B014931P1							100752311	100752311	CHO_Cl03293	cgriseus1B003123|cgriseus1B014931
GATGCC	TGATGCCGTAGTGTTTGCC	Mrpl27	86.1789	87.1081						XM_003501355.3	XM_007628640.2	CHO_JH000267.1_transcript_0085	cgriseus1B021956P2|cgriseus1B021956P1	cgriseus1ncB051448T1						100759321	100759321	CHO_Cl14014	cgriseus1B021956	cgriseus1ncB051448
ACATGA	CACATGACAGTCTTGTACC	Mrpl3	130.894	75.2107						XM_003497642.2	XM_007613941.2	CHO_JH000078.1_transcript_0078|CHO_JH000078.1_transcript_0076	cgriseus1B022087P1							100768688	100768688	CHO_Cl07120	cgriseus1B022087
ATAAGG	CATAAGGGAGAACGGATGC	Mrpl4	66.8054	58.1284							XM_007618387.2										103160562
TTGGTG	ATTGGTGGCAGAGACTACC	Mrps11	39.6748	54.6521										cgriseus1ncB058796T1										cgriseus1ncB058796
AACAGG	TAACAGGACAGCTATCCCG	Mrps14	100.946	75.5485						XM_003497673.2	XM_007612665.1	CHO_JH000079.1_transcript_0378|CHO_Cl03438_transcript_0001	cgriseus1B010552P1|cgriseus1B010552P2							100752801	100752801	CHO_Cl03438	cgriseus1B010552
CCACTG	ACCACTGCTTTATTTTGCC	Mrps25	77.2425	75.2107						XM_016974174.1	XM_016964966.1									100766094	100766094
TCAATG	TTCAATGGTGGCCTGTTCC	Mrps7	61.3128	39.9417						XM_003495698.2	XM_007617704.2	CHO_Cl03500_transcript_0001|CHO_Cl03500_transcript_0005|CHO_Cl03500_transcript_0007|CHO_Cl03500_transcript_0003	cgriseus1B018007P1							100756199	100756199	CHO_Cl03500	cgriseus1B018007
AACATT	TAACATTTCTTCTAGTTCC	Mrps9	77.2425	76.5724	XM_003499514.3	XM_007629556.2	CHO_JH000163.1_transcript_0007|CHO_JH000163.1_transcript_0006	cgriseus1B024734P1							100761439	100761439	CHO_Cl07263	cgriseus1B024734
TTTTCT	TTTTTCTTCCACACGCTCC	Nedd8	118.57	81.2885										cgriseus1ncB047046T1										cgriseus1ncB047046
TGCTCG	TTGCTCGTACTCCTCGTCC	Nfkbia	57.7759	59.1301						XM_007650562.2	XM_007634902.2	CHO_JH000301.1_transcript_0020|CHO_Cl01787_transcript_0001|CHO_Cl01787_transcript_0009|CHO_Cl01787_transcript_0005|CHO_Cl01787_transcript_0003|CHO_Cl01787_transcript_0007	cgriseus1B037321P1							100754153	100754153	CHO_Cl01787	cgriseus1B037321
ACATAT	AACATATCTTTAAGGAGCC	Nsmaf	77.2425	74.7547						XM_016975366.1	XM_007634476.2	CHO_Cl06080_transcript_0003|CHO_Cl06080_transcript_0001	cgriseus1B006370P1							100755374	100755374	CHO_Cl06080	cgriseus1B006370
AGCTTC	GAGCTTCCGAACAAACACC	Pes1	77.2425	78.6146	XM_007649652.1		CHO_Cl00002_transcript_0069|CHO_Cl00002_transcript_0407|CHO_Cl00002_transcript_0795|CHO_Cl00002_transcript_0071|CHO_Cl00002_transcript_0085|CHO_Cl00002_transcript_0811|CHO_Cl00002_transcript_0409|CHO_Cl00002_transcript_0411|CHO_JH001049.1_transcript_0142|CHO_Cl00002_transcript_0757|CHO_Cl00002_transcript_0797|CHO_Cl00002_transcript_0111|CHO_Cl00002_transcript_0087|CHO_Cl00002_transcript_0083	cgriseus1B016994P1							100770230		CHO_Cl00002	cgriseus1B016994
ACAATG	TACAATGTTGACGGCATCC	Psmd4	64.065	64.5191						XM_007631465.2|XM_007631458.2	XM_007625949.2	CHO_JH000120.1_transcript_0366|CHO_JH000120.1_transcript_0367	cgriseus1B025784P1|cgriseus1B025784P3|cgriseus1B025784P2							103161668	103161668	CHO_Cl07199	cgriseus1B025784
ACATTG	GACATTGGTCTGGATGTCC	Psmd8	29.246	24.5673	XM_007644385.1	XM_007627104.1	CHO_Cl01680_transcript_0013|CHO_Cl01680_transcript_0003|CHO_Cl01680_transcript_0007|CHO_Cl01680_transcript_0011|CHO_Cl01680_transcript_0015|CHO_Cl01680_transcript_0001|CHO_Cl01680_transcript_0009|CHO_Cl01680_transcript_0005	cgriseus1B019039P1							100764857	100764857	CHO_Cl01680	cgriseus1B019039
TGCGCA	GTGCGCATCATACCAAGCC	Rbm12	77.2425	75.2107	XM_007641848.2|XM_007641843.2|XM_007641842.2	XM_007618532.2	CHO_JH000254.1_transcript_0519	cgriseus1B011239P1|cgriseus1B011239P2							100756430	100756430	CHO_Cl13950	cgriseus1B011239
CGGATA	TCGGATATGAAAGCCATCC	Rpl10	44.0133	29.7016						XM_003508782.3|XM_007652797.2|XM_007652798.1|XM_007641727.2	XM_007617856.2|XM_007628098.2|XM_007628100.1|XM_007620979.2	CHO_Cl01706_transcript_0009|CHO_Cl01706_transcript_0007|CHO_JH001832.1_transcript_0016|CHO_JH000247.1_transcript_0041	cgriseus1B012233P1|cgriseus1B033223P1							100768740|100758401|100757781	100768740|100758401|100757781	CHO_Cl01706	cgriseus1B012233|cgriseus1B033223
TCCACC	CTCCACCGTCTCCAGAAAC	Rpl10a	110.359	86.0741						XM_007649258.1	XM_007612623.1	CHO_Cl00525_transcript_0025|CHO_Cl00525_transcript_0011|CHO_Cl00525_transcript_0015|CHO_Cl00525_transcript_0027|CHO_Cl00525_transcript_0009|CHO_Cl00525_transcript_0023|CHO_Cl00525_transcript_0019|CHO_Cl00525_transcript_0017|CHO_Cl00525_transcript_0003|CHO_Cl00525_transcript_0001	cgriseus1B024668P1|cgriseus1B015335P1							100765562	100765562	CHO_Cl00525	cgriseus1B024668|cgriseus1B015335
GCAGTA	TGCAGTACCCAGGATCTCC	Rpl12	100.982	69.0263	XM_007643536.2	XM_007612173.2				XM_016979092.1	XM_007638357.2		cgriseus1B018172P1		100750337	100750337				100768480	100768480		cgriseus1B018172
TCAGCA	TTCAGCAGAACTGTCTCCC	Rpl13	64.1721	49.0225	NM_001246803.2|XM_016979670.1	NM_001246803.2	CHO_Cl00786_transcript_0013|CHO_Cl00786_transcript_0009|CHO_Cl00786_transcript_0003|CHO_JH000004.1_transcript_0540|CHO_Cl00786_transcript_0017|CHO_Cl00786_transcript_0001|CHO_Cl00786_transcript_0005|CHO_Cl00786_transcript_0007|CHO_Cl00786_transcript_0021|CHO_Cl00786_transcript_0015|CHO_Cl00786_transcript_0019	cgriseus1B011753P3|cgriseus1B011753P1|cgriseus1B011753P2|cgriseus1B003661P1					cgriseus1B020735P1		100689376	100689376	CHO_Cl00786	cgriseus1B011753|cgriseus1B003661					cgriseus1B020735
TTTTCC	CTTTTCCTTCCGTTTCTCC	Rpl13a	86.9919	75.2107				cgriseus1B000022P1	cgriseus1ncB076663T1	XM_003508651.3	XM_007625162.2	CHO_JH000991.1_transcript_0124|CHO_JH000991.1_transcript_0122|CHO_JH000991.1_transcript_0123|CHO_Cl02965_transcript_0001	cgriseus1B034303P1|cgriseus1B003052P1					cgriseus1B000022	cgriseus1ncB076663	100773637	100773637	CHO_Cl02965	cgriseus1B034303|cgriseus1B003052
TGGATT	TTGGATTCCCGGTATCTCC	Rpl19	39.9989	36.717	XM_003499579.3	XM_007620306.2	CHO_JH000166.1_transcript_0181|CHO_Cl02691_transcript_0001|CHO_Cl02691_transcript_0003|CHO_Cl02691_transcript_0003|CHO_JH000166.1_transcript_0179|CHO_JH000166.1_transcript_0176|CHO_Cl02691_transcript_0001	cgriseus1B003322P1|cgriseus1B014997P1|cgriseus1B001044P1					cgriseus1B013605P1|cgriseus1B012969P1		100757685	100757685	CHO_Cl02691	cgriseus1B003322|cgriseus1B014997|cgriseus1B001044					cgriseus1B013605|cgriseus1B012969
TCACAC	ATCACACAAAGAAATCACC	Rpl22	77.2425	66.2955						XM_007644909.2	XM_007625765.2									100773759	100773759
TTGTCG	GTTGTCGAATTACCACTGC	Rpl23	62.3577	60.4892	XM_007651055.2|XM_003499576.3	XM_007610961.2|XM_007617334.2	CHO_Cl02329_transcript_0005|CHO_Cl02329_transcript_0007	cgriseus1B008144P1|cgriseus1B016185P1|cgriseus1B029155P1		XM_003513490.1	XM_007613845.1	CHO_Cl02329_transcript_0001|CHO_Cl02329_transcript_0003	cgriseus1B034563P1|cgriseus1B007075P1	cgriseus1ncB077839T1	100754445|100756818	100754445|100756818	CHO_Cl02329	cgriseus1B008144|cgriseus1B016185|cgriseus1B029155		100765092	100765092	CHO_Cl02329	cgriseus1B034563|cgriseus1B007075	cgriseus1ncB077839
TTATCT	TTTATCTGCCGAGGATTCC	Rpl24	39.2279	24.8823	XM_003506428.3	XM_007634124.2	CHO_Cl00621_transcript_0017|CHO_Cl00621_transcript_0013|CHO_Cl00621_transcript_0015|CHO_Cl00621_transcript_0003|CHO_Cl00621_transcript_0005|CHO_Cl00621_transcript_0001|CHO_Cl00621_transcript_0009|CHO_Cl00621_transcript_0021|CHO_Cl00621_transcript_0019|CHO_Cl00621_transcript_0005|CHO_Cl00621_transcript_0003|CHO_Cl00621_transcript_0011|CHO_Cl00621_transcript_0007|CHO_JH000664.1_transcript_0149|CHO_…	cgriseus1B030249P1|cgriseus1B030249P2							100757231	100757231	CHO_Cl00621	cgriseus1B030249
TACTTG	CTACTTGTCGGGACTTGGC	Rpl26	57.7239	40.2167						XM_003497170.3	XM_007616944.1	CHO_JH000064.1_transcript_0023|CHO_JH000064.1_transcript_0024|CHO_JH000064.1_transcript_0026	cgriseus1B021516P2|cgriseus1B023114P1|cgriseus1B015076P1|cgriseus1B033306P1|cgriseus1B021516P1	cgriseus1ncB037563T1						100760077	100760077	CHO_Cl03005	cgriseus1B021516|cgriseus1B023114|cgriseus1B015076|cgriseus1B033306	cgriseus1ncB037563
TATACC	ATATACCTAAAAGCGAAGC	Rpl27	44.8102	50.5942	XM_003504612.3	XM_007614149.2|XM_016968101.1			cgriseus1ncB036293T1	XM_003498116.3				cgriseus1ncB035528T1	100769867	100760082|100769867			cgriseus1ncB036293	100760082				cgriseus1ncB035528
AACTTT	CAACTTTCCCAAAGTAACC	Rpl27a	32.7202	67.926				cgriseus1B012320P1|cgriseus1B010307P1	cgriseus1ncB027206T1|cgriseus1ncB008741T1	XM_003496653.3|XM_016979448.1|XM_003509902.3	XM_007632501.2|XM_016970254.1|XM_007627938.2	CHO_JH001216.1_transcript_0010|CHO_JH000051.1_transcript_0112	cgriseus1B021577P1|cgriseus1B023885P1					cgriseus1B012320|cgriseus1B010307	cgriseus1ncB027206|cgriseus1ncB008741	100756207|100750602	100756207|100750602	CHO_Cl07049	cgriseus1B021577|cgriseus1B023885
GGTTAG	AGGTTAGTTCTCATCCACG	Rpl31	38.1301	52.3951	XM_003503327.3|XM_007643922.2	XM_007613398.1			cgriseus1ncB000186T1|cgriseus1ncB000186T3	XM_016963476.1|XM_003500130.3	XM_016972414.1				100754887	100754887			cgriseus1ncB000186	107977341|100755951	107977341
TTTCTT	TTTTCTTCGCTGCGTAGCC	Rpl32	26.9106	29.5766						XM_003503983.3|XM_003507349.3	XM_007613763.2|XM_007628841.2	CHO_Cl02311_transcript_0003|CHO_JH000120.1_transcript_0104	cgriseus1B011533P1|cgriseus1B031540P1|cgriseus1B024469P1							100768529|100770845	100768529|100768894	CHO_Cl02311	cgriseus1B011533|cgriseus1B031540|cgriseus1B024469
ATTCTG	GATTCTGTGTCCAATGGCC	Rpl35a	22.0325	24.8028				cgriseus1B017937P1	cgriseus1ncB025790T1|cgriseus1ncB016214T1|cgriseus1ncB044580T1	XM_003512500.2|XM_003495404.3|XM_003495405.3	XM_007630312.1|XM_007626173.2|XM_007626174.2	CHO_JH000012.1_transcript_0240	cgriseus1B026325P1|cgriseus1B012363P1	cgriseus1ncB053666T1				cgriseus1B017937	cgriseus1ncB025790|cgriseus1ncB016214|cgriseus1ncB044580	100774916|100754849	100774916|100754849	CHO_Cl05586	cgriseus1B026325|cgriseus1B012363	cgriseus1ncB053666
CAAGTC	ACAAGTCGACTTCTGAAGG	Rpl37	81.6809	63.2465									cgriseus1B023954P1										cgriseus1B023954
TCTTGG	TTCTTGGTGCGTTTAGCCA	Rpl37a	47.7236	53.66	XM_003498647.3|XM_003498996.3	XM_007625896.2|XM_007616110.2	CHO_Cl00510_transcript_0021|CHO_Cl00510_transcript_0003|CHO_Cl00510_transcript_0009|CHO_Cl00510_transcript_0005|CHO_Cl00510_transcript_0001|CHO_Cl00510_transcript_0015	cgriseus1B028001P1|cgriseus1B023952P1		XM_003507720.2|XM_003505077.1	XM_007616345.2|XM_007630486.1	CHO_JH000838.1_transcript_0023	cgriseus1B035784P1|cgriseus1B000203P1		100763656|100754588	100763656|100754588	CHO_Cl00510	cgriseus1B028001|cgriseus1B023952		100759247|100757126	100759247|100757126	CHO_Cl00510	cgriseus1B035784|cgriseus1B000203
GCTTTC	AGCTTTCTTATACATCTCC	Rpl5	65.7127	46.0438	XM_007642956.2|XM_007646086.1|XM_003507311.3|XM_003505155.2|XM_016975544.1	XM_007613276.2|XM_007632701.1|XM_007639355.2|XM_016965877.1	CHO_Cl00002_transcript_0405|CHO_Cl00002_transcript_1363|CHO_Cl00002_transcript_0403|CHO_Cl00002_transcript_0403|CHO_Cl00002_transcript_1361|CHO_JH000776.1_transcript_0048|CHO_Cl00002_transcript_0635|CHO_JH000313.1_transcript_0070|CHO_JH000545.1_transcript_0056	cgriseus1B001126P1|cgriseus1B027929P1|cgriseus1B027929P3|cgriseus1B027929P2	cgriseus1ncB072602T1			CHO_Cl00002_transcript_1363|CHO_Cl00002_transcript_0405	cgriseus1B033984P1|cgriseus1B030368P1	cgriseus1ncB009791T1|cgriseus1ncB016205T1|cgriseus1ncB016205T2	100770250|100757709|100756946|100757036	100770250|100757709|100756946	CHO_Cl00002	cgriseus1B001126|cgriseus1B027929	cgriseus1ncB072602			CHO_Cl00002	cgriseus1B033984|cgriseus1B030368	cgriseus1ncB009791|cgriseus1ncB016205
TAGCAG	ATAGCAGATCGGGAGTACC	Rpl6	31.5239	31.1526	XM_003495882.3|XM_007627600.1	XM_016969658.1|XM_007638147.2	CHO_JH000025.1_transcript_0104|CHO_Cl02650_transcript_0001	cgriseus1B035179P1|cgriseus1B035179P2|cgriseus1B018592P1					cgriseus1B024618P1		100770677|100761632	100770677|100761632	CHO_Cl02650	cgriseus1B035179|cgriseus1B018592					cgriseus1B024618
CATAGA	TCATAGATGAGCTTCCTCC	Rpl7	66.5188	33.3799				cgriseus1B021555P1		XM_007648397.2	XM_007637602.2	CHO_Cl09039_transcript_0001|CHO_Cl01374_transcript_0003|CHO_JH000853.1_transcript_0038|CHO_JH000119.1_transcript_0072|CHO_Cl01374_transcript_0001|CHO_Cl01374_transcript_0005|CHO_JH000853.1_transcript_0039	cgriseus1B030049P4|cgriseus1B030049P1|cgriseus1B030049P2|cgriseus1B029383P1|cgriseus1B036399P1|cgriseus1B022329P1	cgriseus1ncB076629T1|cgriseus1ncB076630T2|cgriseus1ncB076630T1|cgriseus1ncB006259T1				cgriseus1B021555		100763698	100763698	CHO_Cl01374|CHO_Cl09039	cgriseus1B030049|cgriseus1B029383|cgriseus1B036399|cgriseus1B022329	cgriseus1ncB076629|cgriseus1ncB076630|cgriseus1ncB006259
TTAACT	TTTAACTGTTGTGGCTTGC	Rpl9	45.0407	32.4354	XM_003515312.3|XM_016963900.1	XR_478496.1|XM_007614578.2|XM_016966243.1	CHO_Cl00510_transcript_0027|CHO_Cl00510_transcript_0011|CHO_JH004180.1_transcript_0005	cgriseus1B007885P5|cgriseus1B011372P1|cgriseus1B024462P1|cgriseus1B029361P1|cgriseus1B005607P1					cgriseus1B020545P1|cgriseus1B026949P1		100758533	103159077|100758533	CHO_Cl00510	cgriseus1B007885|cgriseus1B011372|cgriseus1B024462|cgriseus1B029361|cgriseus1B005607					cgriseus1B020545|cgriseus1B026949
AGGGCA	GAGGGCATTGATCTTATCC	Rplp1	48.1076	41.718	XM_003506482.3|XM_007635530.2|XM_003497421.3|XM_016963877.1	XM_007609352.2|XM_007622292.2|XM_007612996.1|XM_016965564.1	CHO_Cl06769_transcript_0001|CHO_JH000130.1_transcript_0238|CHO_Cl06769_transcript_0001	cgriseus1B026054P1|cgriseus1B026369P1|cgriseus1B014368P1	cgriseus1ncB047710T1|cgriseus1ncB047709T1	XM_007652343.2					100751171|100757682|100767529|100771356	100751171|100757682|100767529|100771356	CHO_Cl06769	cgriseus1B026054|cgriseus1B026369|cgriseus1B014368	cgriseus1ncB047710|cgriseus1ncB047709	100754453
TTCAGC	ATTCAGCTCACTGATGACC	Rplp2	52.9463	46.8864						XM_003509766.3|XM_007650422.2	XM_007611588.2|XM_007611589.2	CHO_Cl09103_transcript_0001	cgriseus1B028398P1|cgriseus1B008666P2|cgriseus1B008666P1|cgriseus1B036779P1							100753445	100753445	CHO_Cl09103	cgriseus1B028398|cgriseus1B008666|cgriseus1B036779
TTTGGT	TTTTGGTAAGCACGCTCCG	Rps11	87.8049	75.2107						XM_003508652.3|XR_478451.2	XM_007625163.2	CHO_Cl00155_transcript_0015|CHO_Cl00155_transcript_0033|CHO_Cl00155_transcript_0019|CHO_Cl00155_transcript_0005|CHO_Cl00155_transcript_0061|CHO_Cl00155_transcript_0025|CHO_Cl00155_transcript_0029|CHO_Cl00155_transcript_0035|CHO_Cl00155_transcript_0037|CHO_Cl00155_transcript_0045|CHO_Cl00155_transcript_0017|CHO_Cl00155_transcript_0001|CHO_Cl00155_transcript_0063|CHO_Cl00155_transcript_0047|CHO_Cl0…	cgriseus1B024295P1							100773922|103158955	100773922	CHO_Cl00155	cgriseus1B024295
GATTCT	AGATTCTTTGCCATAGTCC	Rps12	32.8752	32.6659	XM_007651497.1	XM_007629840.2	CHO_JH001407.1_transcript_0021|CHO_Cl01451_transcript_0013|CHO_Cl01451_transcript_0009|CHO_Cl01451_transcript_0011|CHO_Cl01451_transcript_0003	cgriseus1B028793P2|cgriseus1B028793P1				CHO_Cl01451_transcript_0001|CHO_Cl01451_transcript_0005		cgriseus1ncB070501T1|cgriseus1ncB046201T1	100753860	100753860	CHO_Cl01451	cgriseus1B028793				CHO_Cl01451		cgriseus1ncB070501|cgriseus1ncB046201
CGGTAA	TCGGTAACATGGACAAAGG	Rps14	48.9431	20.9435	XR_483800.1	XR_479604.1		cgriseus1B033542P1		XM_016979907.1|XM_016979908.1|XM_007651491.2|XM_016979904.1|XM_016979905.1|XM_016979903.1|NM_001244519.1	XM_016969506.1|XM_007625216.2|XM_016969507.1|XM_016969503.1|XM_016969504.1|XM_016969502.1|NM_001244519.1	CHO_Cl01027_transcript_0003|CHO_Cl01027_transcript_0009|CHO_Cl01027_transcript_0019|CHO_Cl01027_transcript_0017|CHO_Cl01027_transcript_0005|CHO_Cl01027_transcript_0007|CHO_Cl01027_transcript_0013|CHO_Cl01027_transcript_0015|CHO_JH000650.1_transcript_0148|CHO_Cl01027_transcript_0001	cgriseus1B009776P3|cgriseus1B009776P1|cgriseus1B009776P2|cgriseus1B009776P4|cgriseus1B033940P1		100751306	100751306		cgriseus1B033542		100769900|100689292	100769900|100689292	CHO_Cl01027	cgriseus1B009776|cgriseus1B033940
GGTGCC	TGGTGCCTCCTTTTTGGCC	Rps15	87.5162	86.6441									cgriseus1B031012P1										cgriseus1B031012
CTTCCA	ACTTCCATTATAACTTCCC	Rps15a	77.2774	76.705										cgriseus1ncB061670T1										cgriseus1ncB061670
ACACCA	CACACCAGCAAATCGCTCC	Rps16	77.3171	75.2107									cgriseus1B023744P1										cgriseus1B023744
CAACTT	GCAACTTGATAGAGATGCC	Rps17	55.0407	44.7272	NM_001244040.1	NM_001244040.1	CHO_JH001976.1_transcript_0025|CHO_Cl02643_transcript_0003|CHO_Cl02643_transcript_0001|CHO_JH000294.1_transcript_0074|CHO_JH001976.1_transcript_0023	cgriseus1B026671P1|cgriseus1B035122P1|cgriseus1B035122P2			XR_001722790.1				100689053	100689053	CHO_Cl02643	cgriseus1B026671|cgriseus1B035122			103160356
TTCCCA	CTTCCCATCCTTCACATCC	Rps18	92.6829	72.9774									cgriseus1B005375P1										cgriseus1B005375
GTCCTC	CGTCCTCCATAGATCTTGG	Rps19	110.569	75.2568						XM_016978911.1|XM_016978910.1	XM_016966917.1|XM_007616668.2|XM_016966918.1	CHO_JH001022.1_transcript_0123|CHO_Cl02008_transcript_0009|CHO_Cl02008_transcript_0005|CHO_Cl02008_transcript_0011|CHO_Cl02008_transcript_0001|CHO_Cl02008_transcript_0007|CHO_Cl02008_transcript_0003	cgriseus1B000227P1|cgriseus1B013481P1							100759352	100759352	CHO_Cl02008	cgriseus1B000227|cgriseus1B013481
[truncated: 20,028 more rows]

## Sheet: SuppTab7
Gene ID (CHO)	Number of siRNAs perfectly matching the gene	Number of siRNAs with one mismatch against the gene	Seed-sequence (perfectly matching siRNAs)	siRNA guide sequence (perfectly matching siRNAs)	Gene symbol (mmu) (perfectly matching siRNAs)	Fluorescence intensity (perfectly matching siRNAs)	Luminescence intensity (perfectly matching siRNAs)	Seed-sequence (siRNAs with one mismatch)	siRNA guide sequence (siRNAs with one mismatch)	Gene symbol (mmu) (siRNAs with one mismatch)	Fluorescence intensity (siRNAs with one mismatch)	Luminescence intensity (siRNAs with one mismatch)	Median of fluorescence intensities (perfectly matching siRNAs)	Median of luminescence intensities (perfectly matching siRNAs)	Median of fluorescence intensities (siRNAs with one mismatch)	Median of luminescence intensities (siRNAs with one mismatch)	Median of fluorescence intensities (all siRNAs matching the gene (+/- one mismatch))	Median of luminescence intensities (all siRNAs matching the gene (+/- one mismatch))
[truncated: 17,807 more rows]

[truncated: 7 more sheets: SuppTab8, SuppTab9, SuppTab10, SuppTab11, SuppTab12, SuppTab13, SuppTab14]
